# Supplementary material for: Potential radiosensitive germline biomarkers in the testes of wild mice after the Fukushima accident
Source: FEBS Open Bio. 2024 Dec 2;15(2):296–310. doi: 10.1002/2211-5463.13927 (PMC11788752; doi:10.1002/2211-5463.13927)
Supplement: Supplementary file 1 — Table S1. Testis gene expression profiles of the Niigata and Fukushima groups of large Japanese field mice testis during the breeding season. [file FEB4-15-296-s002.xlsx]

## Sheet: Ni_BS vs Fu_BS（DE）
	unigene	gene1	gene2	sampleA	sampleB	logFC	logCPM	PValue	FDR	Fu_1	Fu_2	Fu_3	Fu_4	Fu_5	Fu_6	Ni_1	Ni_2	Ni_3	Ni_4	Ni_5	Ni_6
	Cluster-37145.0	PREDICTED: receptor-type tyrosine-protein phosphatase kappa isoform X4 [Jaculus jaculus]	PTPRK	Ni_BS	Fu_BS	3.26005	3.96058	1.82841e-24	2.49597e-20	3.454	5.483	5.278	7.746	16.981	13.577	44.336	42.787	52.833	25.515	11.497	17.381
	Cluster-40493.0	lymphocyte-specific protein 1 isoform X2 [Mus caroli]	LSP1	Ni_BS	Fu_BS	-3.91948	2.6535	2.02853e-13	1.38458e-09	28.776	16.32	12.125	13.033	15.677	15.693	1.024	1.333	1.346	21.024	20.995	9.788
	Cluster-18995.0	thrombospondin-type laminin G domain and EAR repeat-containing protein [Mus pahari]	--	Ni_BS	Fu_BS	4.4626	3.45836	1.02417e-09	4.66029e-06	2.003	2.121	1.148	3.038	5.113	1.294	76.136	7.791	37.946	3.283	5.894	10.642

## Sheet: Ni_BS vs Fu_BS（Fu_UP）
	unigene	gene1	gene2	sampleA	sampleB	logFC	logCPM	PValue	FDR	Fu_1	Fu_2	Fu_3	Fu_4	Fu_5	Fu_6	Ni_1	Ni_2	Ni_3	Ni_4	Ni_5	Ni_6
	Cluster-40493.0	lymphocyte-specific protein 1 isoform X2 [Mus caroli]	LSP1	Ni_BS	Fu_BS	-3.91948	2.6535	2.02853e-13	1.38458e-09	28.776	16.32	12.125	13.033	15.677	15.693	1.024	1.333	1.346	21.024	20.995	9.788

## Sheet: Ni_BS vs Fu_BS（Ni_UP）
	unigene	gene1	gene2	sampleA	sampleB	logFC	logCPM	PValue	FDR	Fu_1	Fu_2	Fu_3	Fu_4	Fu_5	Fu_6	Ni_1	Ni_2	Ni_3	Ni_4	Ni_5	Ni_6
	Cluster-37145.0	PREDICTED: receptor-type tyrosine-protein phosphatase kappa isoform X4 [Jaculus jaculus]	PTPRK	Ni_BS	Fu_BS	3.26005	3.96058	1.82841e-24	2.49597e-20	3.454	5.483	5.278	7.746	16.981	13.577	44.336	42.787	52.833	25.515	11.497	17.381
	Cluster-18995.0	thrombospondin-type laminin G domain and EAR repeat-containing protein [Mus pahari]	--	Ni_BS	Fu_BS	4.4626	3.45836	1.02417e-09	4.66029e-06	2.003	2.121	1.148	3.038	5.113	1.294	76.136	7.791	37.946	3.283	5.894	10.642

## Sheet: Ni_BS vs Fu_BS（DE,Sig.,NS）
	unigene	gene1	gene2	gene3	sampleA	sampleB	logFC	logCPM	PValue	FDR
	Cluster-37145.0	PREDICTED: receptor-type tyrosine-protein phosphatase kappa isoform X4 [Jaculus jaculus]	PTPRK	Mus musculus protein tyrosine phosphatase, receptor type, K (Ptprk), transcript variant 1, mRNA	Ni_BS	Fu_BS	3.26005	3.96058	1.82841e-24	2.49597e-20
	Cluster-40493.0	lymphocyte-specific protein 1 isoform X2 [Mus caroli]	LSP1	Mus musculus lymphocyte specific 1 (Lsp1), transcript variant 2, mRNA	Ni_BS	Fu_BS	-3.91948	2.6535	2.02853e-13	1.38458e-09
	Cluster-18995.0	thrombospondin-type laminin G domain and EAR repeat-containing protein [Mus pahari]	--	Mus musculus ES cells cDNA, RIKEN full-length enriched library, clone:C330046G03 product:hypothetical Concanavalin A-like lectins/glucanases structure containing protein, full insert sequence	Ni_BS	Fu_BS	4.4626	3.45836	1.02417e-09	4.66029e-06
	Cluster-34094.0	rho GTPase-activating protein 28 isoform X2 [Mus pahari]	ARHGAP18_28_40	Mus musculus Rho GTPase activating protein 28 (Arhgap28), transcript variant 2, mRNA	Ni_BS	Fu_BS	3.12473	4.46091	7.63192e-07	0.00260458
	Cluster-36206.7204	unnamed protein product [Mus musculus]	PMEL, SILV	Mus musculus premelanosome protein (Pmel), mRNA	Ni_BS	Fu_BS	-2.75632	3.88823	1.01976e-06	0.00278415
	Cluster-24650.0	uromodulin-like 1 isoform X1 [Mus caroli]	--	PREDICTED: Mus musculus uromodulin-like 1 (Umodl1), transcript variant X1, mRNA	Ni_BS	Fu_BS	-4.32509	1.98528	5.06059e-06	0.0115137
	Cluster-9990.0	microtubule-associated protein RP/EB family member 2 isoform X1 [Octodon degus]	MAPRE	Mus musculus microtubule-associated protein, RP/EB family, member 2 (Mapre2), transcript variant 1, mRNA	Ni_BS	Fu_BS	-0.687799	7.76577	8.23688e-06	0.0160631
	Cluster-37867.0	hypothetical protein A6R68_22654 [Neotoma lepida]	--	PREDICTED: Mus musculus C1q and tumor necrosis factor related protein 1 (C1qtnf1), transcript variant X3, mRNA	Ni_BS	Fu_BS	-2.72847	1.24156	1.54803e-05	0.0264151
	Cluster-32179.0	i	--	Mus musculus BAC clone RP23-220C16 from 8, complete sequence	Ni_BS	Fu_BS	1.49917	2.84793	2.35154e-05	0.0356676
	Cluster-18853.0	rCG43580, partial [Rattus norvegicus]	--	Mus musculus RIKEN cDNA 1700008K24 gene (1700008K24Rik), transcript variant 1, long non-coding RNA	Ni_BS	Fu_BS	-1.63855	2.93422	4.04131e-05	0.0551679
	Cluster-36206.7039	unnamed protein product [Mus musculus]	GALK2	Mus musculus COP9 signalosome subunit 2 (Cops2), transcript variant 1, mRNA	Ni_BS	Fu_BS	-0.959889	5.81244	4.61378e-05	0.0561167
	Cluster-19014.0	immunoglobulin gamma-2b heavy chain constant region, partial [Rattus norvegicus]	IGH	Rattus norvegicus immunoglobulin heavy chain 1a (serum IgG2a), mRNA (cDNA clone IMAGE:7380394)	Ni_BS	Fu_BS	5.38343	1.16072	5.39157e-05	0.0561167
	Cluster-36206.6934	mCG148039 [Mus musculus]	--	Mus musculus bone marrow macrophage cDNA, RIKEN full-length enriched library, clone:G530020M02 product:erythrocyte protein band 7.2, full insert sequence	Ni_BS	Fu_BS	-6.96432	0.757592	5.58757e-05	0.0561167
	Cluster-25458.0	Dihydropyrimidinase [Rattus norvegicus]	DPYS, dht, hydA	Mus musculus dihydropyrimidinase, mRNA (cDNA clone MGC:46820 IMAGE:5123860), complete cds	Ni_BS	Fu_BS	-2.1231	2.21872	5.78151e-05	0.0561167
	Cluster-36206.11527	H-2 class I histocompatibility antigen, L-D alpha chain isoform X2 [Mus caroli]	MHC1	PREDICTED: Mus caroli H-2 class I histocompatibility antigen, L-D alpha chain (LOC110287620), transcript variant X2, mRNA	Ni_BS	Fu_BS	-1.54577	2.15506	6.16621e-05	0.0561167
	Cluster-40700.0	--	--	Mus musculus BAC clone RP23-246D7 from chromosome 9, complete sequence	Ni_BS	Fu_BS	-6.8352	0.649176	9.59834e-05	0.0812017
	Cluster-36206.8936	unnamed protein product [Trypanosoma congolense IL3000]	--	Mus musculus BAC clone CH25-385D19 from chromosome 6, complete sequence	Ni_BS	Fu_BS	-2.17427	1.15512	0.000101123	0.0812017
	Cluster-27239.0	P4ha3 protein [Mus musculus]	P4HA	Mus musculus procollagen-proline, 2-oxoglutarate 4-dioxygenase (proline 4-hydroxylase), alpha polypeptide III (P4ha3), mRNA	Ni_BS	Fu_BS	3.04712	0.759227	0.000109219	0.0828301
	Cluster-36206.151	--	--	PREDICTED: Rattus norvegicus stearoyl-CoA desaturase (Scd), transcript variant X1, mRNA	Ni_BS	Fu_BS	1.38272	3.9352	0.000126146	0.0906324
	Cluster-12791.1	ATP-binding cassette, sub-family A (ABC1), member 14 isoform X2 [Mus musculus]	--	PREDICTED: Rattus norvegicus ATP-binding cassette, subfamily A (ABC1), member 14 (Abca14), transcript variant X12, mRNA	Ni_BS	Fu_BS	0.669394	7.39606	0.000147055	0.0963571
	Cluster-30287.0	vascular cell adhesion protein 1 [Mus pahari]	VCAM1, CD106	PREDICTED: Mus caroli vascular cell adhesion molecule 1 (Vcam1), mRNA	Ni_BS	Fu_BS	1.06955	4.20419	0.000151082	0.0963571
	Cluster-22494.1	interferon-induced transmembrane protein 10 [Pongo abelii]	IFITM	PREDICTED: Mus pahari interferon induced transmembrane protein 10 (Ifitm10), mRNA	Ni_BS	Fu_BS	2.90921	0.661417	0.000155463	0.0963571
	Cluster-28928.0	suppressor of cytokine signaling 4 isoform X2 [Mus pahari]	SOCS4	Mus musculus BAC clone RP24-320A12 from chromosome 14, complete sequence	Ni_BS	Fu_BS	-5.54337	-0.232338	0.000164002	0.0963571
	Cluster-36206.10321	la-related protein 1B-like isoform X1 [Meriones unguiculatus]	--	Rattus norvegicus similar to RIKEN cDNA 1700108L22, mRNA (cDNA clone MGC:93806 IMAGE:7110249), complete cds	Ni_BS	Fu_BS	-0.82059	4.94769	0.000169407	0.0963571
	Cluster-36206.8690	chemokine-like factor, isoform CRA_d [Rattus norvegicus]	--	Mus musculus chromosome 8, clone RP24-234C3, complete sequence	Ni_BS	Fu_BS	3.88628	4.82559	0.00022767	0.120438
	Cluster-30593.0	R-cadherin [Mus musculus]	CDH4	Mus musculus cadherin 4 (Cdh4), transcript variant 1, mRNA	Ni_BS	Fu_BS	3.74884	2.13116	0.000229879	0.120438
	Cluster-36206.3477	60S ribosomal protein L26-like [Microtus ochrogaster]	RP-L26e, RPL26	PREDICTED: Rattus norvegicus uncharacterized LOC100910596 (LOC100910596), transcript variant X3, misc_RNA &amp;&amp; XR_357486.2 PREDICTED: Rattus norvegicus uncharacterized LOC100910596 (LOC100910596), transcript variant X3, misc_RNA	Ni_BS	Fu_BS	2.76883	1.18469	0.000238212	0.120438
	Cluster-36206.10654	Envelope glycoprotein [Cricetulus griseus]	--	Microcebus murinus BAC clone 422G15 from chromosome 6, complete sequence	Ni_BS	Fu_BS	-1.23615	3.2276	0.000294918	0.143783
	Cluster-4436.0	--	--	Mouse DNA sequence from clone RP23-138C21 on chromosome 4, complete sequence	Ni_BS	Fu_BS	-1.61522	2.55752	0.000328872	0.154692
	Cluster-15429.0	hydroxymethylglutaryl-CoA synthase [Cricetulus griseus]	E2.3.3.10	Mus musculus 3-hydroxy-3-methylglutaryl-Coenzyme A synthase 2 (Hmgcs2), mRNA	Ni_BS	Fu_BS	0.66319	7.21387	0.000339957	0.154692
	Cluster-4039.0	rCG56883 [Rattus norvegicus]	--	PREDICTED: Rattus norvegicus glutamic acid-rich protein-like (LOC102551064), mRNA &amp;&amp; XM_006257309.3 PREDICTED: Rattus norvegicus glutamic acid-rich protein-like (LOC102551064), mRNA	Ni_BS	Fu_BS	-2.266	0.892422	0.000370746	0.16326
	Cluster-36206.1496	mCG146147, partial [Mus musculus]	--	Mus musculus targeted non-conditional, lacZ-tagged mutant allele Fbxo47:tm1e(EUCOMM)Wtsi tm2e(EUCOMM)Wtsi; transgenic	Ni_BS	Fu_BS	-1.21911	2.87702	0.000392595	0.163431
	Cluster-33787.0	--	--	Rattus norvegicus semaphorin 3G (Sema3g), mRNA	Ni_BS	Fu_BS	-1.64307	1.70177	0.000398202	0.163431
	Cluster-38713.0	PREDICTED: cholesterol 24-hydroxylase isoform X1 [Rattus norvegicus]	CYP46A1	PREDICTED: Rattus norvegicus cytochrome P450, family 46, subfamily a, polypeptide 1 (Cyp46a1), transcript variant X1, mRNA	Ni_BS	Fu_BS	-1.29363	3.65876	0.000407052	0.163431
	Cluster-36206.7956	neural cell adhesion molecule L1-like protein isoform X2 [Mus caroli]	CHL1	PREDICTED: Mus musculus cell adhesion molecule L1-like (Chl1), transcript variant X10, mRNA	Ni_BS	Fu_BS	-1.04187	4.05418	0.000430733	0.167998
	Cluster-21957.0	--	--	PREDICTED: Mus musculus predicted gene 20616 (Gm20616), ncRNA	Ni_BS	Fu_BS	1.7308	2.0521	0.000446002	0.169121
	Cluster-19074.0	PREDICTED: glycine dehydrogenase (decarboxylating), mitochondrial [Peromyscus maniculatus bairdii]	GLDC, gcvP	Mus musculus glycine decarboxylase (Gldc), mRNA	Ni_BS	Fu_BS	1.82697	1.22415	0.000563405	0.202285
	Cluster-22401.0	molybdenum cofactor biosynthesis protein 1 isoform X1 [Mus caroli]	MOCS1	Mus musculus molybdenum cofactor synthesis 1 (Mocs1), transcript variant 2, mRNA	Ni_BS	Fu_BS	1.3681	2.55625	0.000588947	0.202285
	Cluster-5942.0	--	--	--	Ni_BS	Fu_BS	-1.62038	2.19337	0.000597669	0.202285
	Cluster-36206.611	hypothetical protein I79_016318 [Cricetulus griseus]	--	Mus musculus chromosome 18, clone RP23-335B10, complete sequence	Ni_BS	Fu_BS	-3.17909	0.347792	0.000638795	0.202285
	Cluster-36206.4910	--	--	--	Ni_BS	Fu_BS	3.66117	-0.060576	0.000643363	0.202285
	Cluster-23927.0	--	--	Mus musculus cDNA clone IMAGE:4013001, containing frame-shift errors	Ni_BS	Fu_BS	3.01547	0.45154	0.000654538	0.202285
	Cluster-21217.0	cyclin-T2 isoform X1 [Mus caroli]	CCNT	Mus musculus targeted non-conditional, lacZ-tagged mutant allele Ccnt2:tm1e(EUCOMM)Wtsi; transgenic	Ni_BS	Fu_BS	-2.65842	0.280038	0.000683431	0.202285
	Cluster-3303.1	RIKEN cDNA 2610028H24 gene [Mus musculus]	--	Mus musculus RIKEN cDNA 2610028H24 gene (2610028H24Rik), mRNA	Ni_BS	Fu_BS	4.08048	0.189861	0.000696806	0.202285
	Cluster-36206.4067	centrosomal protein of 295 kDa isoform X3 [Mus caroli]	--	PREDICTED: Cricetulus griseus centrosomal protein 295 (Cep295), transcript variant X10, mRNA	Ni_BS	Fu_BS	0.583957	5.94688	0.000701155	0.202285
	Cluster-18415.0	LRRG00116 [Rattus norvegicus]	--	Mouse DNA sequence from clone RP23-207J12 on chromosome 11, complete sequence	Ni_BS	Fu_BS	3.94963	0.743832	0.000733164	0.202285
	Cluster-18686.1	--	--	Mus musculus sideroflexin 3, mRNA (cDNA clone MGC:18958 IMAGE:3985155), complete cds	Ni_BS	Fu_BS	2.0245	1.28784	0.000736106	0.202285
	Cluster-6073.0	--	--	PREDICTED: Rattus norvegicus E74-like factor 1 (Elf1), transcript variant X6, mRNA	Ni_BS	Fu_BS	-1.82664	1.80832	0.000755601	0.202285
	Cluster-29941.0	calcium and integrin-binding family member 4 isoform X2 [Heterocephalus glaber]	--	Mus musculus chromosome 5, clone RP24-433N14, complete sequence	Ni_BS	Fu_BS	1.31447	2.36442	0.000809893	0.202285
	Cluster-36206.16496	UPF0565 protein C2orf69 homolog precursor [Mus musculus]	--	Rattus norvegicus similar to CG31122-PA (RGD1306941), mRNA	Ni_BS	Fu_BS	-2.32902	0.486911	0.000811797	0.202285
	Cluster-20808.0	--	--	Mus musculus BAC clone RP23-217K23 from chromosome 5, complete sequence	Ni_BS	Fu_BS	-2.6125	0.818339	0.000842512	0.202285
	Cluster-33694.0	unnamed protein product [Mus musculus]	AASS	Mus musculus aminoadipate-semialdehyde synthase, mRNA (cDNA clone MGC:5717 IMAGE:3600654), complete cds	Ni_BS	Fu_BS	1.20189	3.25014	0.000844967	0.202285
	Cluster-12655.4	--	--	Mus musculus BAC clone RP24-444N2 from chromosome 17, complete sequence	Ni_BS	Fu_BS	1.29241	2.94269	0.000847112	0.202285
	Cluster-15771.0	uromodulin-like 1 isoform X3 [Mus caroli]	--	PREDICTED: Mus musculus uromodulin-like 1 (Umodl1), transcript variant X1, mRNA	Ni_BS	Fu_BS	-3.56639	2.30275	0.000856191	0.202285
	Cluster-36206.1740	mCG14318, isoform CRA_g [Mus musculus]	UGT	Mus musculus UDP glucuronosyltransferase 1 family, polypeptide A7C, mRNA (cDNA clone MGC:176167 IMAGE:9055818), complete cds &amp;&amp; BC141205.1 Mus musculus UDP glucuronosyltransferase 1 family, polypeptide A7C, mRNA (cDNA clone MGC:176166 IMAGE:9055817), complete cds	Ni_BS	Fu_BS	1.84761	3.23853	0.000859674	0.202285
	Cluster-14557.0	C2 calcium-dependent domain-containing protein 4B isoform X1 [Mus musculus]	--	PREDICTED: Rattus norvegicus C2 calcium-dependent domain containing 4B (C2cd4b), mRNA	Ni_BS	Fu_BS	-1.00229	3.84313	0.000865962	0.202285
	Cluster-7904.0	--	--	Mus musculus RIKEN cDNA 1700019D03 gene (1700019D03Rik), transcript variant 4, mRNA	Ni_BS	Fu_BS	-1.82308	1.49946	0.000875841	0.202285
	Cluster-36206.17334	unnamed protein product [Mus musculus]	TRM82, WDR4	PREDICTED: Rattus norvegicus WD repeat domain 4 (Wdr4), transcript variant X4, mRNA	Ni_BS	Fu_BS	-1.30321	4.23457	0.000879081	0.202285
	Cluster-36206.12027	spermatogenesis-associated protein 31 [Mus pahari]	--	Rattus norvegicus SPATA31 subfamily A member 5 (Spata31a5), mRNA	Ni_BS	Fu_BS	-1.99061	1.13307	0.000924292	0.202285
	Cluster-27977.0	WD repeat- and FYVE domain-containing protein 4 isoform X1 [Mus musculus]	--	Mus musculus WD repeat and FYVE domain containing 4 (Wdfy4), mRNA	Ni_BS	Fu_BS	1.27389	3.37021	0.000929818	0.202285
	Cluster-39076.0	dual specificity protein phosphatase 19 [Mus pahari]	K14165	Mus musculus dual specificity phosphatase 19 (Dusp19), mRNA	Ni_BS	Fu_BS	1.96939	3.07181	0.000930899	0.202285
	Cluster-36206.4998	COMM domain containing 1 [Mus musculus]	--	Rattus norvegicus copper metabolism domain containing 1 (Commd1), mRNA	Ni_BS	Fu_BS	0.928065	4.32095	0.000945202	0.202285
	Cluster-36206.6864	transmembrane protein 131-like isoform X1 [Cricetulus griseus]	--	PREDICTED: Mus musculus predicted gene, 30352 (Gm30352), transcript variant X6, ncRNA	Ni_BS	Fu_BS	-1.14627	3.31858	0.000947975	0.202285
	Cluster-19920.0	voltage-gated potassium channel subunit beta-2 isoform 1 [Mus musculus]	KCNAB2	Mus musculus potassium voltage-gated channel, shaker-related subfamily, beta member 2 (Kcnab2), transcript variant 5, mRNA	Ni_BS	Fu_BS	-0.906161	5.10584	0.000948373	0.202285
	Cluster-767.0	similar to E430002G05Rik protein (predicted), isoform CRA_b [Rattus norvegicus]	--	Mus musculus peptidase domain containing associated with muscle regeneration 1 (Pamr1), mRNA	Ni_BS	Fu_BS	-3.61505	0.276788	0.00106741	0.224172
	Cluster-36206.8	--	--	--	Ni_BS	Fu_BS	-2.01452	1.37199	0.00108537	0.224492
	Cluster-39629.0	--	--	Mus musculus targeted KO-first, conditional ready, lacZ-tagged mutant allele Lcp1:tm1a(KOMP)Wtsi; transgenic	Ni_BS	Fu_BS	3.10784	0.497753	0.00118094	0.236019
	Cluster-29345.0	--	--	Mus musculus BAC clone RP23-354J5 from chromosome 9, complete sequence	Ni_BS	Fu_BS	-3.63855	0.255505	0.00118563	0.236019
	Cluster-36206.8857	PREDICTED: cyclin-Y-like protein 1 isoform X5, partial [Rattus norvegicus]	--	PREDICTED: Rattus norvegicus cyclin Y-like 1 (Ccnyl1), transcript variant X5, partial mRNA	Ni_BS	Fu_BS	-1.96634	0.692359	0.00119297	0.236019
	Cluster-12714.0	--	--	Mus musculus chromosome 8, clone RP23-478L3, complete sequence	Ni_BS	Fu_BS	5.2819	-0.301158	0.00122183	0.237703
	Cluster-19287.0	glutathione S-transferase kappa 1 [Mus pahari]	GSTK1	Mus musculus glutathione S-transferase kappa 1 (Gstk1), mRNA	Ni_BS	Fu_BS	1.69708	1.54074	0.00125709	0.237703
	Cluster-36044.1	probable RNA-binding protein 19 [Meriones unguiculatus]	MRD1, RBM19	PREDICTED: Peromyscus maniculatus bairdii RNA binding motif protein 19 (Rbm19), transcript variant X2, mRNA	Ni_BS	Fu_BS	-2.79599	1.12483	0.00126062	0.237703
	Cluster-36206.1470	double zinc ribbon and ankyrin repeat-containing protein 1 isoform 1 [Mus musculus]	--	Mus musculus double zinc ribbon and ankyrin repeat domains 1 (Dzank1), transcript variant 1, mRNA	Ni_BS	Fu_BS	-0.74958	4.74762	0.00127571	0.237703
	Cluster-36206.2622	unnamed protein product [Mus musculus]	--	Mus musculus targeted KO-first, conditional ready, lacZ-tagged mutant allele Fads3:tm1a(KOMP)Wtsi; transgenic	Ni_BS	Fu_BS	1.92603	1.09813	0.00128855	0.237703
	Cluster-18406.0	rho GTPase-activating protein 7 isoform X1 [Meriones unguiculatus]	DLC	PREDICTED: Rattus norvegicus DLC1 Rho GTPase activating protein (Dlc1), transcript variant X2, mRNA	Ni_BS	Fu_BS	1.2009	3.36009	0.00132287	0.240779
	Cluster-41716.2	Zinc finger protein 799 [Mus musculus]	KRAB	Mus musculus zinc finger protein 799 (Zfp799), transcript variant 1, mRNA	Ni_BS	Fu_BS	1.845	1.13954	0.00136022	0.24432
	Cluster-32490.0	histone-lysine N-methyltransferase SETD7 [Mus pahari]	SETD7	Rattus norvegicus SET domain containing 7, histone lysine methyltransferase (Setd7), mRNA	Ni_BS	Fu_BS	3.08313	0.443688	0.0015021	0.266301
	Cluster-29805.0	rho guanine nucleotide exchange factor 10-like protein isoform X3 [Mus caroli]	ARHGEF10	PREDICTED: Mus pahari Rho guanine nucleotide exchange factor 10 like (Arhgef10l), transcript variant X9, mRNA	Ni_BS	Fu_BS	-1.66024	1.35534	0.00155353	0.271888
	Cluster-12202.0	PREDICTED: ezrin [Peromyscus maniculatus bairdii]	VIL2	Mus musculus ezrin (Ezr), mRNA	Ni_BS	Fu_BS	0.658715	5.57172	0.00160286	0.276298
	Cluster-36206.13516	aldehyde oxidase 1 [Rattus norvegicus]	AOX	Mus musculus aldehyde oxidase 1 (Aox1), mRNA	Ni_BS	Fu_BS	1.80783	1.30164	0.00163225	0.276298
	Cluster-34933.0	testosterone 17-beta-dehydrogenase 3 [Mus caroli]	HSD17B3	Mus musculus hydroxysteroid (17-beta) dehydrogenase 3 (Hsd17b3), mRNA	Ni_BS	Fu_BS	1.52349	1.93064	0.00163945	0.276298
	Cluster-26040.0	CD160 antigen [Mus musculus]	CD160	Mus musculus CD160 antigen, mRNA (cDNA clone MGC:35946 IMAGE:5098004), complete cds	Ni_BS	Fu_BS	-3.29916	1.03399	0.00175172	0.291096
	Cluster-26865.0	Calcium-binding protein 8 [Heterocephalus glaber]	--	PREDICTED: Mus musculus calneuron 1 (Caln1), transcript variant X7, mRNA	Ni_BS	Fu_BS	-1.388	2.76317	0.0017867	0.291096
	Cluster-36206.8341	ATPase family AAA domain-containing protein 1 isoform X1 [Piliocolobus tephrosceles]	--	Mus musculus ATPase family, AAA domain containing 1, mRNA (cDNA clone MGC:29031 IMAGE:3593451), complete cds	Ni_BS	Fu_BS	-1.34594	1.89474	0.00179123	0.291096
	Cluster-6292.0	--	--	--	Ni_BS	Fu_BS	5.59242	-0.107508	0.00187566	0.299501
	Cluster-36206.983	spermine oxidase isoform X3 [Mus pahari]	SMOX, PAO5	Mus musculus spermine oxidase (Smox), transcript variant 2, mRNA	Ni_BS	Fu_BS	-1.31891	2.61152	0.00188683	0.299501
	Cluster-30756.0	small conductance calcium-activated potassium channel protein 1 isoform X3 [Mus caroli]	KCNN1	Mus musculus potassium intermediate/small conductance calcium-activated channel, subfamily N, member 1 (Kcnn1), transcript variant 3, mRNA	Ni_BS	Fu_BS	2.92982	2.31955	0.0019174	0.300855
	Cluster-34798.1	PREDICTED: general transcription factor IIF subunit 2 isoform X1 [Chlorocebus sabaeus]	TFIIF2, GTF2F2, TFG2	Mus musculus lung RCB-0558 LLC cDNA, RIKEN full-length enriched library, clone:G730044I06 product:general transcription factor IIF, polypeptide 2, full insert sequence	Ni_BS	Fu_BS	-2.55765	0.630658	0.00197485	0.303632
	Cluster-36206.5243	3 beta-hydroxysteroid dehydrogenase/Delta 5-->4-isomerase type 6-like isoform X2 [Mus pahari]	HSD3B	Mus musculus hydroxy-delta-5-steroid dehydrogenase, 3 beta- and steroid delta-isomerase 6 (Hsd3b6), mRNA	Ni_BS	Fu_BS	1.63392	5.61799	0.00199515	0.303632
	Cluster-36206.13032	dynein regulatory complex protein 11 [Mus caroli]	--	Mus musculus IQ motif containing with AAA domain (Iqca), transcript variant 2, mRNA	Ni_BS	Fu_BS	-2.11572	0.663039	0.00200182	0.303632
	Cluster-36206.18249	PREDICTED: cAMP-dependent protein kinase type II-beta regulatory subunit [Panthera pardus]	PRKAR	Mus musculus protein kinase, cAMP dependent regulatory, type II beta (Prkar2b), transcript variant 1, mRNA	Ni_BS	Fu_BS	0.841342	4.23336	0.00212934	0.319425
	Cluster-13111.0	--	--	Mus musculus cDNA fis, clone TRACH3037267, highly similar to Mus musculus flavin containing monooxygenase 2 (Fmo2)	Ni_BS	Fu_BS	-1.53674	1.88907	0.00217677	0.32299
	Cluster-36206.13339	unnamed protein product [Mus musculus]	NOB1	Rattus norvegicus NIN1/RPN12 binding protein 1 homolog (S. cerevisiae), mRNA (cDNA clone MGC:156557 IMAGE:8366716), complete cds	Ni_BS	Fu_BS	-0.541351	6.03461	0.0022012	0.323104
	Cluster-36206.7805	Envelope glycoprotein [Cricetulus griseus]	--	--	Ni_BS	Fu_BS	-1.33312	2.75946	0.00223664	0.324813
	Cluster-36206.13010	--	--	Mus musculus targeted non-conditional, lacZ-tagged mutant allele Ovol1:tm1e(KOMP)Wtsi; transgenic	Ni_BS	Fu_BS	0.595779	5.61802	0.00230711	0.328607
	Cluster-36206.608	mCG144906, partial [Mus musculus]	--	Rattus norvegicus BLOC-1 related complex subunit 7 (Borcs7), mRNA	Ni_BS	Fu_BS	0.921845	3.39996	0.00231659	0.328607
	Cluster-37903.0	unnamed protein product [Mus musculus]	PON	Rattus norvegicus paraoxonase 3 (Pon3), mRNA &amp;&amp; BC079466.1 Rattus norvegicus paraoxonase 3, mRNA (cDNA clone MGC:95026 IMAGE:7122531), complete cds	Ni_BS	Fu_BS	2.58114	0.66441	0.00233596	0.328607
	Cluster-8601.0	--	--	Mus musculus chromosome 3, clone RP23-340E10, complete sequence	Ni_BS	Fu_BS	2.07552	0.819654	0.00237383	0.328607
	Cluster-36206.6837	keratin-associated protein 10-2-like isoform X2 [Mus caroli]	--	Mus musculus targeted deletion, lacZ-tagged mutant allele Aldoa:tm1(KOMP)Wtsi; transgenic	Ni_BS	Fu_BS	-1.20248	2.02245	0.00243473	0.328607
	Cluster-35547.0	--	--	3-hydroxy-3-methylglutaryl coenzyme A reductase gene {promoter} [rats, FRTL-5 thyroid cell, Genomic, 765 nt]	Ni_BS	Fu_BS	-3.26113	0.0552335	0.00245562	0.328607
	Cluster-23987.1	periodic tryptophan protein 1 homolog [Rattus norvegicus]	PWP1	Mus musculus PWP1 homolog (S. cerevisiae), mRNA (cDNA clone MGC:6406 IMAGE:3586496), complete cds	Ni_BS	Fu_BS	0.605819	5.49495	0.00246658	0.328607
	Cluster-25689.0	cathepsin K preproprotein [Mus musculus]	CTSK	Mus musculus cathepsin K (Ctsk), mRNA	Ni_BS	Fu_BS	1.08922	2.95291	0.00246686	0.328607
	Cluster-9169.0	PREDICTED: ribose-phosphate pyrophosphokinase 2 isoform X1 [Tursiops truncatus]	PRPS, prsA	Mus musculus phosphoribosyl pyrophosphate synthetase 2 (Prps2), transcript variant 2, mRNA	Ni_BS	Fu_BS	1.48163	2.23008	0.00247941	0.328607
	Cluster-31109.0	complement C2 precursor [Rattus norvegicus]	C2	Mus musculus complement component 2 (within H-2S) (C2), mRNA	Ni_BS	Fu_BS	1.03281	3.17918	0.00252689	0.331679
	Cluster-38902.0	flavin-containing monooxygenase FMO3 [Rattus norvegicus]	FMO	PREDICTED: Rattus norvegicus flavin containing monooxygenase 3 (Fmo3), transcript variant X1, misc_RNA	Ni_BS	Fu_BS	2.50201	0.393503	0.00265215	0.344804
	Cluster-36206.10561	hematopoietic progenitor cell antigen CD34 isoform X2 [Mus caroli]	CD34	Mus musculus CD34 antigen (Cd34), transcript variant 1, mRNA	Ni_BS	Fu_BS	1.14212	2.65159	0.00270107	0.347852
	Cluster-16334.0	rCG53344 [Rattus norvegicus]	--	Mus musculus chromosome 15, clone RP23-281P5, complete sequence	Ni_BS	Fu_BS	2.96925	0.0644855	0.00289963	0.362354
	Cluster-36206.1827	--	--	Mus musculus targeted KO-first, conditional ready, lacZ-tagged mutant allele Timm44:tm1a(EUCOMM)Wtsi; transgenic	Ni_BS	Fu_BS	-2.65695	0.492487	0.0029289	0.362354
	Cluster-19424.0	PREDICTED: transcription factor MafF isoform X1 [Peromyscus maniculatus bairdii]	MAFF_G_K	Mus musculus v-maf musculoaponeurotic fibrosarcoma oncogene family, protein F (avian) (Maff), transcript variant 1, mRNA	Ni_BS	Fu_BS	-1.60666	1.56027	0.00294158	0.362354
	Cluster-36206.9191	ubiquitin-like protein 3 [Meleagris gallopavo]	--	Rattus norvegicus ubiquitin-like 3 (Ubl3), mRNA &amp;&amp; BC091342.1 Rattus norvegicus ubiquitin-like 3, mRNA (cDNA clone MGC:109350 IMAGE:7315459), complete cds	Ni_BS	Fu_BS	-1.14204	2.92383	0.00294364	0.362354
	Cluster-36206.3711	--	--	Mouse DNA sequence from clone RP23-371E13 on chromosome 4, complete sequence	Ni_BS	Fu_BS	-3.05118	-0.0866298	0.00298383	0.362354
	Cluster-7901.0	--	--	PREDICTED: Mus musculus predicted gene, 34069 (Gm34069), transcript variant X3, ncRNA	Ni_BS	Fu_BS	-2.23779	0.244759	0.00299255	0.362354
	Cluster-36206.9987	non-canonical poly(A) RNA polymerase PAPD5 isoform X1 [Microcebus murinus]	PAPD5_7, TRF4	Mus musculus terminal nucleotidyltransferase 4B (Tent4b), transcript variant 1, mRNA	Ni_BS	Fu_BS	-0.773317	4.12929	0.0030007	0.362354
	Cluster-40878.0	--	--	PREDICTED: Rattus norvegicus protein phosphatase, Mg2+/Mn2+ dependent, 1L (Ppm1l), transcript variant X3, mRNA	Ni_BS	Fu_BS	2.7943	1.99304	0.00303885	0.362354
	Cluster-3735.0	--	--	Mus musculus BAC clone RP24-314N20 from 12, complete sequence	Ni_BS	Fu_BS	-2.29486	0.603522	0.00305258	0.362354
	Cluster-36206.11662	adhesion G-protein coupled receptor F2 [Mesocricetus auratus]	GPR111	PREDICTED: Mus musculus adhesion G protein-coupled receptor F2 (Adgrf2), transcript variant X1, mRNA	Ni_BS	Fu_BS	1.43268	1.9529	0.00321747	0.378636
	Cluster-40.0	--	--	--	Ni_BS	Fu_BS	-0.61221	5.01108	0.00325738	0.380056
	Cluster-22421.2	phosphatidylinositol 5-phosphate 4-kinase type-2 alpha [Mesocricetus auratus]	--	Mus musculus phosphatidylinositol-5-phosphate 4-kinase, type II, alpha (Pip4k2a), transcript variant 1, mRNA	Ni_BS	Fu_BS	1.21172	1.93683	0.00340762	0.394215
	Cluster-36206.12822	xaa-Pro aminopeptidase 3 isoform 2 [Mus musculus]	pepP	PREDICTED: Rattus norvegicus X-prolyl aminopeptidase 3 (Xpnpep3), transcript variant X1, mRNA	Ni_BS	Fu_BS	0.579504	5.32634	0.00354792	0.404591
	Cluster-36206.6842	rCG63686 [Rattus norvegicus]	KRAB	Mus musculus BAC clone RP24-177O3 from chromosome 17, complete sequence	Ni_BS	Fu_BS	-1.84497	0.845612	0.00355658	0.404591
	Cluster-37002.0	BDNF/NT-3 growth factors receptor isoform X3 [Mus caroli]	NTRK2, TRKB	Mus musculus neurotrophic tyrosine kinase, receptor, type 2 (Ntrk2), transcript variant 2, mRNA	Ni_BS	Fu_BS	2.43744	0.333282	0.00360745	0.406986
	Cluster-20678.0	mKIAA1565 protein, partial [Mus musculus]	NIN	PREDICTED: Homo sapiens ninein (NIN), transcript variant X2, mRNA	Ni_BS	Fu_BS	-3.08203	0.253246	0.0037495	0.419544
	Cluster-39652.0	Receptor tyrosine kinase-like orphan receptor 2 [Mus musculus]	ROR2, NTRKR2	Mus musculus receptor tyrosine kinase-like orphan receptor 2 (Ror2), mRNA	Ni_BS	Fu_BS	-2.28647	0.747176	0.00378087	0.419615
	Cluster-38495.0	growth/differentiation factor 6 preproprotein [Mus musculus]	GDF6	Mus musculus targeted non-conditional, lacZ-tagged mutant allele Gdf6:tm1e(EUCOMM)Hmgu; transgenic	Ni_BS	Fu_BS	-1.50648	1.39808	0.00388845	0.428074
	Cluster-41179.0	claudin-5 [Vulpes vulpes]	CLDN	Mus musculus claudin 5 (Cldn5), mRNA	Ni_BS	Fu_BS	-1.12395	3.26842	0.00412469	0.45045
	Cluster-36206.6671	outer dense fiber protein 3-like protein 1 isoform X1 [Mus musculus]	--	Mus musculus outer dense fiber of sperm tails 3-like 1 (Odf3l1), transcript variant 2, mRNA	Ni_BS	Fu_BS	-1.58256	1.39633	0.00420984	0.454989
	Cluster-36206.18056	PREDICTED: transcription factor Dp-2 isoform X2 [Rattus norvegicus]	TFDP2	PREDICTED: Rattus norvegicus transcription factor Dp-2 (Tfdp2), transcript variant X4, mRNA	Ni_BS	Fu_BS	-1.69556	0.948485	0.00423571	0.454989
	Cluster-22157.0	ankyrin-2 isoform X39 [Mus caroli]	ANK	Mus musculus ankyrin 2, brain (Ank2), transcript variant 2, mRNA	Ni_BS	Fu_BS	0.709243	4.20248	0.00429207	0.454989
	Cluster-41926.0	FH1/FH2 domain-containing protein 3 isoform X4 [Mus caroli]	--	PREDICTED: Mus caroli formin homology 2 domain containing 3 (Fhod3), transcript variant X4, mRNA	Ni_BS	Fu_BS	1.9513	3.57002	0.00429958	0.454989
	Cluster-36206.9690	histone acetyltransferase KAT2A isoform X2 [Mus pahari]	--	PREDICTED: Rattus norvegicus lysine acetyltransferase 2A (Kat2a), transcript variant X1, mRNA	Ni_BS	Fu_BS	-0.387337	10.6777	0.00449045	0.471532
	Cluster-36206.15377	ATP synthase F0 subunit 6 (mitochondrion) [Apodemus agrarius]	--	Apodemus latronum mitochondrion, complete genome	Ni_BS	Fu_BS	-1.06024	3.20781	0.0045548	0.474638
	Cluster-36206.10068	--	--	Mus musculus targeted non-conditional, lacZ-tagged mutant allele Slc25a28:tm1e(EUCOMM)Wtsi; transgenic	Ni_BS	Fu_BS	-1.02891	2.93634	0.00477307	0.485029
	Cluster-10746.0	semaphorin-3G [Mus caroli]	SEMA3	PREDICTED: Mus musculus sema domain, immunoglobulin domain (Ig), short basic domain, secreted, (semaphorin) 3G (Sema3g), transcript variant X1, mRNA	Ni_BS	Fu_BS	-1.11326	2.92076	0.00477582	0.485029
	Cluster-36206.8106	mCG142257, isoform CRA_d [Mus musculus]	USP40	Mus musculus ubiquitin specific peptidase 40 (Usp40), transcript variant 1, mRNA	Ni_BS	Fu_BS	1.10518	5.20165	0.00477862	0.485029
	Cluster-36206.7992	LOC360508 (predicted), isoform CRA_b [Rattus norvegicus]	--	Rattus norvegicus small integral membrane protein 23 (Smim23), mRNA	Ni_BS	Fu_BS	-1.43153	1.28145	0.00490196	0.485029
	Cluster-36206.3145	NEDD4 [Cricetulus griseus]	NEDD4, RSP5	Mus musculus BAC clone RP24-498L21 from chromosome 15, complete sequence	Ni_BS	Fu_BS	-0.828316	4.12906	0.00497166	0.485029
	Cluster-36206.6948	mCG1030897, partial [Mus musculus]	--	Mouse DNA sequence from clone RP23-268K22 on chromosome 11, complete sequence	Ni_BS	Fu_BS	0.683969	4.71447	0.0049751	0.485029
	Cluster-36206.6504	unnamed protein product, partial [Mus musculus]	CTSL	Mus musculus osteoclast-like cell cDNA, RIKEN full-length enriched library, clone:I420022H03 product:cathepsin L, full insert sequence	Ni_BS	Fu_BS	-0.635149	6.54808	0.0050175	0.485029
	Cluster-27530.1	--	--	Mus musculus fidgetin (Fign), transcript variant 3, mRNA	Ni_BS	Fu_BS	1.53125	1.4103	0.00502325	0.485029
	Cluster-22282.0	PREDICTED: doublesex- and mab-3-related transcription factor A2 isoform X1 [Rattus norvegicus]	DMRT4_5, DMRTA	PREDICTED: Mus caroli DMRT like family A2 (Dmrta2), transcript variant X1, mRNA	Ni_BS	Fu_BS	-0.965057	3.91581	0.00505813	0.485029
	Cluster-36206.6102	NADH dehydrogenase [ubiquinone] 1 beta subcomplex subunit 10 [Mus caroli]	NDUFB10	Mus musculus NADH:ubiquinone oxidoreductase subunit B10 (Ndufb10), mRNA	Ni_BS	Fu_BS	-1.22828	1.98442	0.00510257	0.485029
	Cluster-13642.0	SLAM family member 9 [Mus musculus]	--	PREDICTED: Mus musculus SLAM family member 9 (Slamf9), transcript variant X1, mRNA	Ni_BS	Fu_BS	3.43305	-0.198985	0.00513649	0.485029
	Cluster-24234.0	carbohydrate sulfotransferase 13 [Mus pahari]	CHST13	Mus musculus targeted non-conditional, lacZ-tagged mutant allele Chst13:tm1e(EUCOMM)Hmgu; transgenic	Ni_BS	Fu_BS	-1.46572	2.21101	0.00515675	0.485029
	Cluster-20992.0	PREDICTED: limbin isoform X1 [Rattus norvegicus]	EVC2	Mus musculus EvC ciliary complex subunit 2 (Evc2), mRNA	Ni_BS	Fu_BS	2.15975	1.00483	0.00517903	0.485029
	Cluster-28167.0	--	--	Mus musculus BAC clone RP23-41B11 from chromosome 12, complete sequence	Ni_BS	Fu_BS	1.32653	1.80879	0.00518095	0.485029
	Cluster-849.0	--	--	Mus musculus targeted KO-first, conditional ready, lacZ-tagged mutant allele Rnpc3:tm1a(EUCOMM)Wtsi; transgenic	Ni_BS	Fu_BS	1.11022	2.5617	0.00518748	0.485029
	Cluster-33865.0	Receptor-type tyrosine-protein phosphatase mu [Cricetulus griseus]	PTPRM	PREDICTED: Rattus norvegicus protein tyrosine phosphatase, receptor type, M (Ptprm), transcript variant X8, mRNA	Ni_BS	Fu_BS	0.904266	3.60109	0.00532372	0.485131
	Cluster-36206.5293	proenkephalin-B [Mus pahari]	PDYN, PENKB	Mus musculus prodynorphin (Pdyn), transcript variant 2, mRNA	Ni_BS	Fu_BS	-1.02454	5.27542	0.00532574	0.485131
	Cluster-40252.0	E3 ubiquitin-protein ligase HECTD3 [Mus pahari]	HECTD3	PREDICTED: Rattus norvegicus HECT domain E3 ubiquitin protein ligase 3 (Hectd3), transcript variant X5, misc_RNA	Ni_BS	Fu_BS	0.65944	5.70537	0.00534917	0.485131
	Cluster-36206.8504	envelope glycoprotein [Mus caroli]	--	PREDICTED: Mustela putorius furo endogenous retrovirus group K member 113 Pol protein-like (LOC101671372), mRNA	Ni_BS	Fu_BS	0.850393	3.84621	0.00536138	0.485131
	Cluster-36206.7787	CDNA sequence AY702102 [Mus musculus]	--	Mus musculus cDNA sequence AY702102 (AY702102), long non-coding RNA	Ni_BS	Fu_BS	-0.959097	3.19136	0.00539406	0.485131
	Cluster-36206.9584	signal-induced proliferation-associated 1-like protein 1 isoform X1 [Mus caroli]	SIPA1L1, E6TP1	Mus musculus signal-induced proliferation-associated 1 like 1, mRNA (cDNA clone MGC:106311 IMAGE:5343588), complete cds	Ni_BS	Fu_BS	-1.60799	0.796045	0.00540179	0.485131
	Cluster-36206.8165	glutamate-rich protein 2 isoform X2 [Mus caroli]	--	Mus musculus glutamate rich 2 (Erich2), mRNA	Ni_BS	Fu_BS	-0.905191	3.10594	0.00546598	0.487169
	Cluster-16758.0	alcohol dehydrogenase 1 [Mus caroli]	ADH1_7	Mus musculus alcohol dehydrogenase 1 (class I) (Adh1), mRNA	Ni_BS	Fu_BS	1.54318	2.15607	0.00549587	0.487169
	Cluster-36206.9675	ubiquitin-conjugating enzyme E2 J1 isoform X1 [Mus caroli]	UBE2J1, NCUBE1, UBC6	Mus musculus ubiquitin-conjugating enzyme E2J 1 (Ube2j1), transcript variant 1, mRNA	Ni_BS	Fu_BS	-0.70672	4.62153	0.00553163	0.487176
	Cluster-42053.2	protein CBFA2T1 isoform X1 [Mus musculus]	RUNX1T1, CBFA2T1	PREDICTED: Mus musculus RUNX1 translocation partner 1 (Runx1t1), transcript variant X5, mRNA	Ni_BS	Fu_BS	-1.22608	2.23823	0.0056572	0.495041
	Cluster-36206.1550	--	--	Mouse DNA sequence from clone RP23-383D12 on chromosome 4, complete sequence	Ni_BS	Fu_BS	-1.77914	0.578315	0.00579577	0.503937
	Cluster-40537.0	extracellular matrix protein FRAS1 precursor [Rattus norvegicus]	--	Mus musculus mRNA for Fras1 protein	Ni_BS	Fu_BS	-1.61071	1.64053	0.00604388	0.516393
	Cluster-36206.15898	mitochondrial ribosomal protein L20, isoform CRA_a [Mus musculus]	--	Mus musculus chromosome 8, clone RP24-335D17, complete sequence	Ni_BS	Fu_BS	-1.83251	0.829248	0.00604967	0.516393
	Cluster-37981.0	--	--	Mus musculus family with sequence similarity 102, member B (Fam102b), mRNA	Ni_BS	Fu_BS	-1.72826	1.83967	0.00606954	0.516393
	Cluster-36206.17650	endoplasmic reticulum protein SC65 [Mus pahari]	--	Mus musculus 0 day neonate head cDNA, RIKEN full-length enriched library, clone:4832408F05 product:SYNAPTONEMAL COMPLEX PROTEIN SC65 homolog [Rattus norvegicus], full insert sequence	Ni_BS	Fu_BS	-1.02018	5.23823	0.00612511	0.516393
	Cluster-16001.0	RecName: Full=Glycerol-3-phosphate acyltransferase 3; Short=GPAT-3; AltName: Full=1-acyl-sn-glycerol-3-phosphate O-acyltransferase 10; Short=AGPAT 10; AltName: Full=1-acyl-sn-glycerol-3-phosphate O-acyltransferase 9; Short=1-AGP acyltransferase 9; Short=1-AGPAT 9; AltName: Full=Lysophosphatidic acid acyltransferase theta; Short=LPAAT-theta	GPAT3_4, AGPAT9, AGPAT6	Mus musculus 1-acylglycerol-3-phosphate O-acyltransferase 9, mRNA (cDNA clone MGC:107456 IMAGE:30101305), complete cds	Ni_BS	Fu_BS	2.52125	0.116005	0.00614858	0.516393
	Cluster-27651.0	RecName: Full=FERM, ARHGEF and pleckstrin domain-containing protein 1; AltName: Full=FERM, RhoGEF and pleckstrin domain-containing protein 1	FARP1	PREDICTED: Rattus norvegicus FERM, ARH/RhoGEF and pleckstrin domain protein 1 (Farp1), transcript variant X3, mRNA	Ni_BS	Fu_BS	1.77796	3.58573	0.006166	0.516393
	Cluster-36206.2059	serine (or cysteine) proteinase inhibitor, clade H, member 1, isoform CRA_b [Rattus norvegicus]	SERPINH1, HSP47	Mus musculus serine (or cysteine) peptidase inhibitor, clade H, member 1 (Serpinh1), transcript variant 3, mRNA	Ni_BS	Fu_BS	0.732775	4.28424	0.00620575	0.516553
	Cluster-31377.0	Unknown, partial [Homo sapiens]	--	Mus musculus TAFA chemokine like family member 5 (Tafa5), transcript variant 1, mRNA	Ni_BS	Fu_BS	-1.44516	2.23761	0.00632019	0.519929
	Cluster-36206.2455	--	--	Mus musculus, clone IMAGE:4206343, mRNA	Ni_BS	Fu_BS	-0.638367	7.2976	0.00632248	0.519929
	Cluster-36206.6828	NADH dehydrogenase subunit 5 (mitochondrion) [Apodemus agrarius]	ND4	Apodemus agrarius isolate Lo_58 mitochondrion, complete genome	Ni_BS	Fu_BS	-0.850419	5.24111	0.0063769	0.521264
	Cluster-36206.9316	Protein phosphatase 1, catalytic subunit, gamma isoform [Mus musculus]	--	Rattus norvegicus protein phosphatase 1 catalytic subunit gamma (Ppp1cc), transcript variant 1, mRNA	Ni_BS	Fu_BS	-0.621064	4.56405	0.00645356	0.523569
	Cluster-37747.0	all-trans-13,14-dihydroretinol saturase, isoform CRA_b [Rattus norvegicus]	RETSAT	Mus musculus brain CRL-1443 BC3H1 cDNA, RIKEN full-length enriched library, clone:G430023N11 product:hypothetical protein, full insert sequence	Ni_BS	Fu_BS	0.638934	5.79047	0.00648826	0.523569
	Cluster-36206.9291	tubulin tyrosine ligase like family 9, isoform CRA_a, partial [Mus musculus]	TTLL9	PREDICTED: Mus caroli tubulin tyrosine ligase like 9 (Ttll9), transcript variant X1, mRNA	Ni_BS	Fu_BS	-1.31713	1.50709	0.00652016	0.523569
	Cluster-6941.4	uncharacterized protein LOC102878762 isoform X1 [Pteropus alecto]	--	Mus musculus BAC clone RP23-323M20 from chromosome 13, complete sequence	Ni_BS	Fu_BS	-1.48051	2.53559	0.00663295	0.525588
	Cluster-28600.0	prolyl oligopeptidase [Homo sapiens]	PREP	Mus musculus prolyl endopeptidase (Prep), mRNA	Ni_BS	Fu_BS	-0.707337	5.82594	0.00667789	0.525588
	Cluster-36206.2082	endonuclease G, mitochondrial [Mus pahari]	ENDOG	PREDICTED: Mus pahari endonuclease G (Endog), mRNA	Ni_BS	Fu_BS	-1.58057	2.85175	0.00669599	0.525588
	Cluster-36206.11282	testis-expressed protein 15 isoform X1 [Mus musculus]	--	PREDICTED: Mus musculus testis expressed gene 15 (Tex15), transcript variant X4, mRNA	Ni_BS	Fu_BS	-1.95655	0.81419	0.00669931	0.525588
	Cluster-36206.5145	unnamed protein product [Mus musculus]	hemC, HMBS	Mus musculus hydroxymethylbilane synthase (Hmbs), transcript variant 2, mRNA	Ni_BS	Fu_BS	-1.64399	0.716487	0.00691542	0.539442
	Cluster-17842.0	uridine diphosphate glucose pyrophosphatase [Mus pahari]	NUDT14	PREDICTED: Mus pahari nudix hydrolase 14 (Nudt14), mRNA	Ni_BS	Fu_BS	-1.07242	2.53254	0.0071388	0.55156
	Cluster-33597.0	RecName: Full=Sodium-coupled neutral amino acid transporter 4; AltName: Full=Amino acid transporter A3; AltName: Full=Na(+)-coupled neutral amino acid transporter 4; AltName: Full=Solute carrier family 38 member 4; AltName: Full=System A amino acid transporter 3	SLC38A4, SNAT4	Mus musculus solute carrier family 38, member 4 (Slc38a4), transcript variant 1, mRNA	Ni_BS	Fu_BS	-2.05346	1.65149	0.00715524	0.55156
	Cluster-36206.6343	brefeldin A-inhibited guanine nucleotide-exchange protein 1 isoform X1 [Mus pahari]	--	Mus musculus ADP-ribosylation factor guanine nucleotide-exchange factor 1(brefeldin A-inhibited) (Arfgef1), mRNA	Ni_BS	Fu_BS	-1.50358	0.984608	0.00720967	0.55156
	Cluster-29299.0	disco-interacting protein 2 homolog B isoform X3 [Cricetulus griseus]	--	Mus musculus disco interacting protein 2 homolog B (Dip2b), transcript variant 1, mRNA	Ni_BS	Fu_BS	-2.53089	-0.0417532	0.00723238	0.55156
	Cluster-16611.0	putative protein wntless like protein [Cricetulus griseus]	--	Mus musculus wntless WNT ligand secretion mediator (Wls), transcript variant 2, mRNA	Ni_BS	Fu_BS	1.08106	2.7957	0.00735496	0.557792
	Cluster-31700.0	acyl-coenzyme A synthetase ACSM5, mitochondrial isoform X1 [Mus musculus]	ACSM	Mus musculus acyl-CoA synthetase medium-chain family member 5 (Acsm5), mRNA &amp;&amp; BC095985.1 Mus musculus acyl-CoA synthetase medium-chain family member 5, mRNA (cDNA clone MGC:106169 IMAGE:4971395), complete cds	Ni_BS	Fu_BS	1.67214	0.917201	0.00752506	0.567539
	Cluster-36206.1016	rCG56442 [Rattus norvegicus]	--	Mus musculus targeted KO-first, conditional ready, lacZ-tagged mutant allele Grb2:tm1a(EUCOMM)Wtsi; transgenic	Ni_BS	Fu_BS	1.50613	1.52543	0.00773207	0.579948
	Cluster-26463.0	hypothetical protein A6R68_04401 [Neotoma lepida]	--	Tokudaia muenninki VASN mRNA for vasorin, complete cds	Ni_BS	Fu_BS	-2.45712	0.167636	0.00784224	0.581569
	Cluster-24456.0	low-density lipoprotein receptor [Mus pahari]	LDLR	PREDICTED: Mus pahari low density lipoprotein receptor (Ldlr), mRNA	Ni_BS	Fu_BS	1.06728	2.17298	0.00787023	0.581569
	Cluster-7255.1	telethonin [Mus musculus]	TCAP	PREDICTED: Mesocricetus auratus titin-cap (Tcap), mRNA	Ni_BS	Fu_BS	-1.95271	1.56831	0.00789781	0.581569
	Cluster-40290.0	NF-kappa-B inhibitor delta, partial [Mesocricetus auratus]	NFKBID	Mus musculus nuclear factor of kappa light polypeptide gene enhancer in B cells inhibitor, delta (Nfkbid), transcript variant 1, mRNA	Ni_BS	Fu_BS	1.98521	1.31452	0.00801026	0.581569
	Cluster-30010.0	ephrin type-A receptor 8 [Mus caroli]	EPHA8, EEK	Mus musculus Eph receptor A8 (Epha8), mRNA	Ni_BS	Fu_BS	0.951345	2.94165	0.00816665	0.581569
	Cluster-28924.0	coiled-coil domain-containing protein 80 precursor [Rattus norvegicus]	--	Mus musculus coiled-coil domain containing 80 (Ccdc80), mRNA	Ni_BS	Fu_BS	1.43507	1.8218	0.00822868	0.581569
	Cluster-14394.0	Haloacid dehalogenase-like hydrolase domain containing 3 [Mus musculus]	--	Mus musculus targeted KO-first, conditional ready, lacZ-tagged mutant allele Alad:tm1a(EUCOMM)Wtsi tm3a(EUCOMM)Wtsi; transgenic	Ni_BS	Fu_BS	-1.15003	1.88859	0.00823773	0.581569
	Cluster-32304.0	LBH domain-containing protein 2 isoform X2 [Mus pahari]	--	Rattus norvegicus LBH domain containing 2 (Lbhd2), mRNA	Ni_BS	Fu_BS	-1.2752	2.51506	0.00824672	0.581569
	Cluster-22659.1	zinc finger protein 563 [Rattus norvegicus]	KRAB	Mus musculus zinc finger protein 563 (Zfp563), mRNA	Ni_BS	Fu_BS	-2.16142	0.208716	0.00828717	0.581569
	Cluster-36206.9143	ubiquitin carboxyl-terminal hydrolase isozyme L3 isoform X1 [Mus caroli]	UCHL3, YUH1	PREDICTED: Mus pahari ubiquitin C-terminal hydrolase L3 (Uchl3), transcript variant X2, mRNA	Ni_BS	Fu_BS	-1.88787	0.513831	0.0082957	0.581569
	Cluster-33690.0	G protein-activated inward rectifier potassium channel 3 [Rattus norvegicus]	KCNJ9	Mus musculus potassium inwardly-rectifying channel, subfamily J, member 9 (Kcnj9), transcript variant 2, mRNA	Ni_BS	Fu_BS	2.50402	0.143373	0.00833567	0.581569
	Cluster-36206.17751	--	--	Mus musculus targeted non-conditional, lacZ-tagged mutant allele Ccdc134:tm1e(KOMP)Wtsi; transgenic	Ni_BS	Fu_BS	-1.6308	1.89165	0.00838571	0.581569
	Cluster-36206.11537	gene 10499 isoform X4 [Mus musculus]	MHC1	PREDICTED: Mus caroli H-2 class I histocompatibility antigen, L-D alpha chain (LOC110287620), transcript variant X2, mRNA	Ni_BS	Fu_BS	-0.639373	7.74591	0.00841907	0.581569
	Cluster-36515.0	RecName: Full=Calcium-activated chloride channel regulator 4A; AltName: Full=Calcium-activated chloride channel regulator 6; Short=mClca6; Contains: RecName: Full=Calcium-activated chloride channel regulator 4A, 110 kDa form; Contains: RecName: Full=Calcium-activated chloride channel regulator 4A, 30 kDa form; Flags: Precursor	CLCA3_4	Mus musculus chloride channel accessory 4B (Clca4b), mRNA	Ni_BS	Fu_BS	1.90223	0.697233	0.00843787	0.581569
	Cluster-36206.9440	RecName: Full=Coiled-coil domain-containing protein 186; AltName: Full=Oocyte-testis gene 1 protein	--	Mus musculus coiled-coil domain containing 186 (Ccdc186), mRNA	Ni_BS	Fu_BS	-0.822745	3.33674	0.00855985	0.581569
	Cluster-14207.0	ribosyldihydronicotinamide dehydrogenase [quinone] [Mus caroli]	--	Mus musculus N-ribosyldihydronicotinamide quinone reductase 2 (Nqo2), transcript variant 3, mRNA	Ni_BS	Fu_BS	0.673327	4.66939	0.0085646	0.581569
	Cluster-29657.0	--	--	Mus musculus nuclear paraspeckle assembly transcript 1 (non-protein coding) (Neat1), transcript variant MENepsilon, long non-coding RNA	Ni_BS	Fu_BS	-0.848606	3.98755	0.00861857	0.581569
	Cluster-10746.1	sema domain, immunoglobulin domain (Ig), short basic domain, secreted, (semaphorin) 3G [Rattus norvegicus]	SEMA3	PREDICTED: Mus musculus sema domain, immunoglobulin domain (Ig), short basic domain, secreted, (semaphorin) 3G (Sema3g), transcript variant X1, mRNA	Ni_BS	Fu_BS	-1.94613	0.894251	0.00863459	0.581569
	Cluster-36206.6888	PREDICTED: LOW QUALITY PROTEIN: retinol-binding protein 1 [Saimiri boliviensis boliviensis]	--	PREDICTED: Mus caroli retinol binding protein 1 (Rbp1), mRNA	Ni_BS	Fu_BS	-2.36712	0.128421	0.00863649	0.581569
	Cluster-36206.1822	NEDD4, partial [Cricetulus griseus]	--	Mouse DNA sequence from clone RP23-7J19 on chromosome 11, complete sequence	Ni_BS	Fu_BS	1.24947	1.80742	0.00863795	0.581569
	Cluster-39397.0	fibrillin-1 isoform X2 [Mesocricetus auratus]	FBN1	Homo sapiens mRNA for fibrillin 1 variant protein	Ni_BS	Fu_BS	1.3648	3.5481	0.00864834	0.581569
	Cluster-27559.0	Gba protein [Rattus norvegicus]	GBA, srfJ	Mus musculus ES cells cDNA, RIKEN full-length enriched library, clone:C330011P10 product:acid beta glucosidase, full insert sequence	Ni_BS	Fu_BS	-0.565461	5.14601	0.00876748	0.582766
	Cluster-36206.4359	LON peptidase N-terminal domain and RING finger protein 3 [Rattus norvegicus]	--	Mus musculus LON peptidase N-terminal domain and ring finger 3 (Lonrf3), mRNA	Ni_BS	Fu_BS	0.516623	5.32423	0.00882736	0.582766
	Cluster-36206.14496	CUGBP Elav-like family member 5 isoform 1 [Mus musculus]	CUGBP, BRUNOL, CELF	Mus musculus 15 days embryo head cDNA, RIKEN full-length enriched library, clone:4022413P21 product:Bruno-like 5, RNA binding protein (Drosophila) homolog [Homo sapiens], full insert sequence	Ni_BS	Fu_BS	-0.920722	3.21963	0.00884231	0.582766
	Cluster-36206.13800	Filip1l protein, partial [Mus musculus]	--	Mus musculus BAC clone RP23-357B5 from chromosome 16, complete sequence	Ni_BS	Fu_BS	-2.35749	0.362412	0.00886064	0.582766
	Cluster-35590.3	--	--	Mus musculus BAC clone RP23-264N13 from chromosome 9, complete sequence	Ni_BS	Fu_BS	-1.45229	1.28043	0.00887959	0.582766
	Cluster-13593.0	PREDICTED: ankyrin repeat domain-containing protein 26-like isoform X1 [Rattus norvegicus]	--	PREDICTED: Mus caroli ankyrin repeat domain-containing protein 26-like (LOC110288916), partial mRNA	Ni_BS	Fu_BS	0.874085	9.27951	0.00907827	0.589884
	Cluster-22701.0	developmental arteries and neural crest EGF-like protein [Rattus norvegicus]	FBLN5	Mus musculus RCB-0545 OHTA cDNA, RIKEN full-length enriched library, clone:G431002M01 product:fibulin 5, full insert sequence	Ni_BS	Fu_BS	1.22437	2.522	0.00909275	0.589884
	Cluster-36206.2713	cell death activator CIDE-A [Mus musculus]	--	Mus musculus cell death-inducing DNA fragmentation factor, alpha subunit-like effector A (Cidea), mRNA	Ni_BS	Fu_BS	-0.805278	4.56011	0.00916954	0.589884
	Cluster-36206.10786	baculoviral IAP repeat-containing protein 1e isoform X5 [Mus musculus]	NAIP, BIRC1	Mus musculus NLR family, apoptosis inhibitory protein 1, mRNA (cDNA clone MGC:164044 IMAGE:40130690), complete cds	Ni_BS	Fu_BS	-0.823491	3.1397	0.00919495	0.589884
	Cluster-26147.0	dapper homolog 1 isoform X1 [Mus pahari]	--	Mus musculus targeted non-conditional, lacZ-tagged mutant allele Dact1:tm1e(EUCOMM)Hmgu; transgenic	Ni_BS	Fu_BS	-2.4318	0.70618	0.00920411	0.589884
	Cluster-36206.14080	protein RUFY3 isoform 1 [Mus musculus]	--	Mus musculus RUN and FYVE domain containing 3 (Rufy3), transcript variant 1, mRNA	Ni_BS	Fu_BS	0.370141	8.01324	0.00933252	0.595319
	Cluster-40814.0	--	--	Mus musculus chromosome 8, clone RP23-79K4, complete sequence	Ni_BS	Fu_BS	-1.71277	0.740914	0.00976098	0.619651
	Cluster-36206.9427	phospholipase DDHD1 isoform X1 [Microcebus murinus]	DDHD1	Mus musculus DDHD domain containing 1 (Ddhd1), transcript variant 3, mRNA	Ni_BS	Fu_BS	-0.585574	4.56486	0.00982006	0.619651
	Cluster-22055.0	Two pore channel 1 [Mus musculus]	--	Mus musculus two pore channel 1 (Tpcn1), mRNA &amp;&amp; BC058951.1 Mus musculus two pore channel 1, mRNA (cDNA clone MGC:66697 IMAGE:6821376), complete cds	Ni_BS	Fu_BS	-1.68945	4.82468	0.00985013	0.619651
	Cluster-687.0	--	--	--	Ni_BS	Fu_BS	1.02282	2.6513	0.00989925	0.619884
	Cluster-36206.11841	Bloom syndrome protein [Mus pahari]	BLM, RECQL3, SGS1	PREDICTED: Mus pahari BLM RecQ like helicase (Blm), mRNA	Ni_BS	Fu_BS	0.514158	5.38323	0.0100284	0.622093
	Cluster-26748.0	serine protease inhibitor Kazal-type 8 isoform X1 [Mus caroli]	--	Mus musculus serine peptidase inhibitor, Kazal type 8 (Spink8), mRNA	Ni_BS	Fu_BS	1.08289	2.56232	0.0100526	0.622093
	Cluster-36206.9235	rCG56127, isoform CRA_a [Rattus norvegicus]	--	Mus musculus thymosin, beta 10 (Tmsb10), transcript variant 2, mRNA	Ni_BS	Fu_BS	-0.80121	3.31666	0.0100712	0.622093
	Cluster-40834.0	RecName: Full=Kynurenine 3-monooxygenase; AltName: Full=Kynurenine 3-hydroxylase	KMO	Mus musculus kynurenine 3-monooxygenase (kynurenine 3-hydroxylase) (Kmo), mRNA &amp;&amp; BC014683.1 Mus musculus kynurenine 3-monooxygenase (kynurenine 3-hydroxylase), mRNA (cDNA clone MGC:25879 IMAGE:4210278), complete cds	Ni_BS	Fu_BS	-2.00955	0.283232	0.010149	0.623259
	Cluster-36206.5377	PREDICTED: LOW QUALITY PROTEIN: pre-mRNA-splicing factor 18 [Galeopterus variegatus]	PRPF18, PRP18	Mus musculus pre-mRNA processing factor 18 (Prpf18), transcript variant 2, mRNA	Ni_BS	Fu_BS	0.931055	2.6364	0.0102033	0.623259
	Cluster-36206.7672	interferon (alpha and beta) receptor 1, isoform CRA_c, partial [Mus musculus]	IFNAR1	Mus musculus interferon alpha/beta receptor (IFNAR) mRNA, complete cds	Ni_BS	Fu_BS	0.515119	6.22502	0.0102271	0.623259
	Cluster-30238.0	--	--	Mus musculus activated spleen cDNA, RIKEN full-length enriched library, clone:F830050A09 product:vitamin D receptor, full insert sequence	Ni_BS	Fu_BS	-0.98897	2.96254	0.0102789	0.62363
	Cluster-36206.9501	gem-associated protein 4 [Mus caroli]	GEMIN4	PREDICTED: Rattus norvegicus gem (nuclear organelle) associated protein 4 (Gemin4), transcript variant X1, mRNA	Ni_BS	Fu_BS	-0.349571	9.94074	0.010531	0.631706
	Cluster-15223.0	Reep3 protein [Rattus norvegicus]	REEP1_2_3_4	Mus musculus receptor accessory protein 3 (Reep3), transcript variant 2, mRNA	Ni_BS	Fu_BS	1.27131	2.42247	0.0106049	0.631706
	Cluster-36206.8883	cytochrome b, partial (mitochondrion) [Apodemus argenteus]	--	Apodemus argenteus mitochondrial cytb gene for cytochrome b, partial cds, isolate: HS36	Ni_BS	Fu_BS	-1.42706	4.23962	0.0106496	0.631706
	Cluster-11690.0	kelch repeat and BTB domain-containing protein 12 [Meriones unguiculatus]	--	Mus musculus kelch domain containing 6, mRNA (cDNA clone MGC:170785 IMAGE:8862180), complete cds &amp;&amp; BC139160.1 Mus musculus kelch domain containing 6, mRNA (cDNA clone MGC:170787 IMAGE:8862182), complete cds	Ni_BS	Fu_BS	2.40918	0.0721536	0.0107372	0.631706
	Cluster-11248.0	kin of IRRE-like protein 2 precursor [Rattus norvegicus]	--	PREDICTED: Mus pahari kirre like nephrin family adhesion molecule 2 (Kirrel2), transcript variant X1, mRNA	Ni_BS	Fu_BS	-0.78975	3.08278	0.0108683	0.631706
	Cluster-37951.0	mCG19991, isoform CRA_b [Mus musculus]	CELA2	PREDICTED: Meriones unguiculatus chymotrypsin-like elastase family member 2A (LOC110545075), mRNA	Ni_BS	Fu_BS	1.23525	2.81039	0.0109218	0.631706
	Cluster-3932.1	PREDICTED: interferon gamma induced GTPase isoform X1 [Rattus norvegicus]	IRGM, LRG47	PREDICTED: Mus pahari immunity-related GTPase family M protein 1-like (LOC110332193), mRNA	Ni_BS	Fu_BS	1.53135	1.02562	0.0110308	0.631706
	Cluster-27768.1	PREDICTED: teneurin-4 isoform X1 [Miniopterus natalensis]	--	PREDICTED: Mus musculus teneurin transmembrane protein 4 (Tenm4), transcript variant X25, mRNA	Ni_BS	Fu_BS	-1.41633	1.13438	0.0110494	0.631706
	Cluster-33302.0	--	--	Mouse DNA sequence from clone RP23-132J20 on chromosome 11, complete sequence	Ni_BS	Fu_BS	1.95206	0.435738	0.0110546	0.631706
	Cluster-36206.16532	eukaryotic translation initiation factor 4 gamma 1 [Canis lupus familiaris]	EIF4G	Mus musculus targeted KO-first, conditional ready, lacZ-tagged mutant allele Fam131a:tm1a(EUCOMM)Hmgu; transgenic	Ni_BS	Fu_BS	-1.22511	1.87351	0.0111192	0.631706
	Cluster-36206.9015	RecName: Full=DNA polymerase zeta catalytic subunit; AltName: Full=Protein reversionless 3-like; Short=REV3-like; AltName: Full=Seizure-related protein 4	POLZ1, rev3	Mus musculus REV3 like, DNA directed polymerase zeta catalytic subunit (Rev3l), mRNA	Ni_BS	Fu_BS	-2.17278	-0.000854673	0.0111372	0.631706
	Cluster-9536.0	prostaglandin-E(2) 9-reductase-like isoform X2 [Mesocricetus auratus]	--	Rattus norvegicus aldo-keto reductase family 1, member C15 (Akr1c15), mRNA	Ni_BS	Fu_BS	-1.47212	1.63475	0.0113009	0.631706
	Cluster-37388.0	--	--	PREDICTED: Rattus norvegicus phosphodiesterase 5A (Pde5a), transcript variant X1, mRNA	Ni_BS	Fu_BS	-0.949266	2.49162	0.0113664	0.631706
	Cluster-36206.1622	--	--	Mus musculus targeted KO-first, conditional ready, lacZ-tagged mutant allele Rundc1:tm1a(EUCOMM)Wtsi tm2a(EUCOMM)Wtsi; transgenic	Ni_BS	Fu_BS	1.13488	2.4072	0.0113879	0.631706
	Cluster-25866.0	--	--	Mus musculus BAC clone RP24-158M15 from chromosome 17, complete sequence	Ni_BS	Fu_BS	-1.96618	0.665993	0.0114323	0.631706
	Cluster-28083.0	PREDICTED: SAM and SH3 domain-containing protein 1 isoform X4 [Rattus norvegicus]	--	Mus musculus SAM and SH3 domain containing 1 (Sash1), mRNA	Ni_BS	Fu_BS	-1.23916	2.76629	0.0114841	0.631706
	Cluster-4078.0	catenin alpha-3 [Theropithecus gelada]	CTNNA	Mus musculus 10 BAC RP24-63J23 (Roswell Park Cancer Institute (C57BL/6J Male) Mouse BAC Library) complete sequence	Ni_BS	Fu_BS	1.23565	1.36559	0.0116033	0.631706
	Cluster-36206.17462	ankyrin repeat and KH domain-containing protein 1 [Rattus norvegicus]	ANKRD17, MASK	PREDICTED: Theropithecus gelada ankyrin repeat and KH domain-containing protein 1 (LOC112626020), transcript variant X4, mRNA	Ni_BS	Fu_BS	0.687385	4.07288	0.0116155	0.631706
	Cluster-33361.0	--	--	PREDICTED: Mus musculus arrestin, beta 1 (Arrb1), transcript variant X3, mRNA	Ni_BS	Fu_BS	0.820736	2.97997	0.0116393	0.631706
	Cluster-33079.0	Cysteine and glycine-rich protein 2 binding protein [Mus musculus]	--	Mus musculus cysteine and glycine-rich protein 2 binding protein, mRNA (cDNA clone IMAGE:2812522), partial cds	Ni_BS	Fu_BS	1.2842	1.44608	0.011655	0.631706
	Cluster-26119.0	PREDICTED: inactive rhomboid protein 1 isoform X4 [Dipodomys ordii]	--	PREDICTED: Rattus norvegicus rhomboid 5 homolog 1 (Rhbdf1), transcript variant X4, mRNA	Ni_BS	Fu_BS	-1.39987	1.43062	0.0116599	0.631706
	Cluster-36650.0	collagen alpha-2(I) chain [Mus pahari]	COL1A	Mus musculus collagen, type I, alpha 2 (Col1a2), mRNA	Ni_BS	Fu_BS	1.37478	2.78821	0.0116914	0.631706
	Cluster-36206.9441	UPF0686 protein C11orf1 homolog isoform X1 [Mus pahari]	--	Mus musculus RIKEN cDNA 1110032A03 gene (1110032A03Rik), transcript variant 2, mRNA	Ni_BS	Fu_BS	-1.74951	0.801446	0.0117974	0.631706
	Cluster-17358.0	T-complex protein 11-like protein 2 [Mus caroli]	--	PREDICTED: Mus caroli t-complex 11 like 2 (Tcp11l2), mRNA	Ni_BS	Fu_BS	1.66977	1.83125	0.0118307	0.631706
	Cluster-36206.10837	phosphoinositide-3-kinase-interacting protein 1 [Mus pahari]	--	Mus musculus targeted KO-first, conditional ready, lacZ-tagged mutant allele Pik3ip1:tm1a(EUCOMM)Wtsi; transgenic	Ni_BS	Fu_BS	-0.513477	4.97362	0.0118368	0.631706
	Cluster-36206.15387	unnamed protein product [Mus musculus]	--	Mus musculus zinc finger, RAN-binding domain containing 2 (Zranb2), transcript variant 1, mRNA	Ni_BS	Fu_BS	-1.35217	1.35271	0.0118484	0.631706
	Cluster-36206.9829	protein CDV3 homolog isoform X2 [Castor canadensis]	--	PREDICTED: Rattus norvegicus carnitine deficiency-associated gene expressed in ventricle 3 (Cdv3), transcript variant X1, mRNA	Ni_BS	Fu_BS	-0.491938	5.57119	0.0118718	0.631706
	Cluster-36206.6609	--	--	Mouse DNA sequence from clone RP23-401J24 on chromosome 2, complete sequence	Ni_BS	Fu_BS	-0.941676	6.35643	0.011907	0.631706
	Cluster-26009.0	unnamed protein product [Mus musculus]	CTSC	Mus musculus cathepsin C (Ctsc), transcript variant 1, mRNA	Ni_BS	Fu_BS	0.978717	2.80011	0.0119113	0.631706
	Cluster-13868.0	MKI67 FHA domain-interacting nucleolar phosphoprotein [Mus pahari]	NOP15	PREDICTED: Mus pahari nucleolar protein interacting with the FHA domain of MKI67 (Nifk), mRNA	Ni_BS	Fu_BS	0.613082	5.08596	0.0119868	0.631706
	Cluster-36206.18143	--	--	Mus musculus targeted non-conditional, lacZ-tagged mutant allele Ankrd37:tm1e(EUCOMM)Hmgu; transgenic	Ni_BS	Fu_BS	-2.9293	0.168836	0.0120105	0.631706
	Cluster-23824.0	T-Brain-1 [Mus musculus]	TBR1	Mus musculus T-box brain gene 1 (Tbr1), mRNA	Ni_BS	Fu_BS	-2.10033	-0.0430243	0.0120136	0.631706
	Cluster-36206.10071	unnamed protein product [Trypanosoma congolense IL3000]	--	Tokudaia muenninki PARN gene for poly(A)-specific ribonuclease (deadenylation nuclease), complete cds	Ni_BS	Fu_BS	-0.850683	3.25221	0.0120886	0.631706
	Cluster-30692.1	EMILIN-3 isoform a precursor [Mus musculus]	--	Mus musculus elastin microfibril interfacer 3 (Emilin3), transcript variant 1, mRNA	Ni_BS	Fu_BS	1.21331	1.63093	0.0121127	0.631706
	Cluster-22221.0	inositol 1,4,5-trisphosphate receptor type 2 isoform X1 [Mus pahari]	ITPR2	Mus musculus inositol 1,4,5-triphosphate receptor 2 (Itpr2), transcript variant 2, mRNA	Ni_BS	Fu_BS	2.70092	-0.101854	0.0121406	0.631706
	Cluster-38236.0	PREDICTED: uncharacterized protein LOC109375463 [Hipposideros armiger]	--	Mus musculus targeted deletion, lacZ-tagged mutant allele Camkv:tm1(KOMP)Ucd; transgenic	Ni_BS	Fu_BS	-1.15556	2.13622	0.012185	0.631706
	Cluster-36206.5720	similar to hypothetical protein 4931430D02, isoform CRA_b [Rattus norvegicus]	--	PREDICTED: Rattus norvegicus family with sequence similarity 205, member C (Fam205c), transcript variant X1, mRNA	Ni_BS	Fu_BS	-1.14577	1.9083	0.0122386	0.631706
	Cluster-35418.1	--	--	Mus musculus 3'-phosphoadenosine 5'-phosphosulfate synthase 2 (Papss2), transcript variant 3, mRNA	Ni_BS	Fu_BS	2.20113	0.197375	0.0122668	0.631706
	Cluster-15871.0	trans-1,2-dihydrobenzene-1,2-diol dehydrogenase [Mus pahari]	DHDH	Mus musculus dihydrodiol dehydrogenase (dimeric) (Dhdh), mRNA	Ni_BS	Fu_BS	1.50308	3.33006	0.0123237	0.631706
	Cluster-36206.4565	unnamed protein product, partial [Mus musculus]	--	Mus musculus targeted non-conditional, lacZ-tagged mutant allele Zmym5:tm1e(EUCOMM)Wtsi; transgenic	Ni_BS	Fu_BS	-0.811568	3.40033	0.0123748	0.631706
	Cluster-40531.1	glutamate-rich protein 1 [Mus musculus]	--	PREDICTED: Mus musculus glutamate rich 1 (Erich1), transcript variant X1, mRNA	Ni_BS	Fu_BS	0.618062	4.58281	0.012408	0.631706
	Cluster-39466.1	PREDICTED: LOW QUALITY PROTEIN: nuclear receptor subfamily 6 group A member 1 isoform X1 [Rattus norvegicus]	NR6A1, GCNF	Mus musculus nuclear receptor subfamily 6, group A, member 1 (Nr6a1), transcript variant 1, mRNA	Ni_BS	Fu_BS	-0.495392	6.20826	0.0124102	0.631706
	Cluster-22546.0	--	--	Mus musculus 0 day neonate head cDNA, RIKEN full-length enriched library, clone:4831406E07 product:unclassifiable, full insert sequence	Ni_BS	Fu_BS	1.06425	2.12786	0.0124754	0.631706
	Cluster-36206.6456	PREDICTED: EF-hand calcium-binding domain-containing protein 8 isoform X1 [Rattus norvegicus]	--	PREDICTED: Rattus norvegicus EF-hand calcium binding domain 8 (Efcab8), transcript variant X1, mRNA &amp;&amp; XM_008762400.2 PREDICTED: Rattus norvegicus EF-hand calcium binding domain 8 (Efcab8), transcript variant X1, mRNA	Ni_BS	Fu_BS	0.499582	6.04766	0.0125002	0.631706
	Cluster-36206.5346	RIKEN cDNA C030048B08, isoform CRA_a [Mus musculus]	--	Mus musculus RNA binding motif protein 48 (Rbm48), mRNA	Ni_BS	Fu_BS	0.49101	6.45198	0.0125077	0.631706
	Cluster-36206.17174	--	--	Mus musculus BAC clone RP24-289M2 from 12, complete sequence	Ni_BS	Fu_BS	-1.64112	1.5165	0.0125644	0.631706
	Cluster-36206.2758	unnamed protein product [Mus musculus]	--	Mus musculus expressed sequence AU015836 (AU015836), long non-coding RNA	Ni_BS	Fu_BS	-1.42985	1.02445	0.0125869	0.631706
	Cluster-27013.0	insulin-like 3 [Mus pahari]	RLN	Rattus norvegicus insulin-like 3, mRNA (cDNA clone MGC:112595 IMAGE:7386551), complete cds	Ni_BS	Fu_BS	1.92998	5.8575	0.0128211	0.639364
	Cluster-36206.12286	N-deacetylase/N-sulfotransferase (heparan glucosaminyl) 2, isoform CRA_a [Mus musculus]	NDST2	Mus musculus N-deacetylase/N-sulfotransferase (heparan glucosaminyl) 2 (Ndst2), mRNA	Ni_BS	Fu_BS	0.484093	5.54983	0.0130405	0.639364
	Cluster-36206.185	protein ABHD17C [Mesocricetus auratus]	--	Mus musculus abhydrolase domain containing 17C (Abhd17c), mRNA	Ni_BS	Fu_BS	0.422581	6.06853	0.0131058	0.639364
	Cluster-25439.0	--	--	Mus musculus olfactomedin 1 (Olfm1), transcript variant 1, mRNA	Ni_BS	Fu_BS	2.28684	0.261774	0.0131196	0.639364
	Cluster-25467.0	--	--	Mus musculus targeted non-conditional, lacZ-tagged mutant allele Agbl5:tm1e(EUCOMM)Hmgu; transgenic	Ni_BS	Fu_BS	2.45096	0.364169	0.0131943	0.639364
	Cluster-28917.0	BMP-binding endothelial regulator protein isoform X1 [Mus caroli]	--	Mus musculus BMP-binding endothelial regulator (Bmper), mRNA	Ni_BS	Fu_BS	-0.739064	3.91018	0.013202	0.639364
	Cluster-30113.0	xin actin-binding repeat-containing protein 1 isoform X1 [Mus caroli]	--	Mus musculus BAC clone RP24-233B16 from 9, complete sequence	Ni_BS	Fu_BS	1.49856	1.18614	0.0132375	0.639364
	Cluster-820.0	--	--	Mouse DNA sequence from clone RP23-293I3 on chromosome 11, complete sequence	Ni_BS	Fu_BS	2.50985	0.110828	0.013266	0.639364
	Cluster-40463.3	PREDICTED: U3 small nucleolar RNA-associated protein 14 homolog B [Rattus norvegicus]	UTP14	PREDICTED: Rattus norvegicus U3 small nucleolar RNA-associated protein 14 homolog B-like (LOC102551819), transcript variant X2, mRNA	Ni_BS	Fu_BS	0.880918	2.62472	0.0132811	0.639364
	Cluster-10321.0	unnamed protein product [Mus musculus]	--	Mus musculus fidgetin (Fign) mRNA, complete cds	Ni_BS	Fu_BS	0.648353	4.82877	0.0133488	0.639364
	Cluster-36206.7112	protein FRA10AC1 homolog [Mus caroli]	FRA10AC1	Mus musculus FRA10AC1 homolog (human) (Fra10ac1), transcript variant 1, mRNA	Ni_BS	Fu_BS	0.583256	4.66764	0.0133842	0.639364
	Cluster-18026.0	TCF3 fusion partner isoform X1 [Mus pahari]	TEPT, INO80F	Mus musculus TCF3 (E2A) fusion partner (Tfpt), transcript variant 1, mRNA	Ni_BS	Fu_BS	-1.37637	0.983098	0.0133944	0.639364
	Cluster-36206.4443	Sh3kbp1 binding protein 1 [Mus musculus]	--	Mus musculus Sh3kbp1 binding protein 1 (Shkbp1), mRNA	Ni_BS	Fu_BS	0.52189	5.90049	0.0134157	0.639364
	Cluster-36206.1868	E3 ubiquitin-protein ligase RFWD3 [Mus caroli]	RFWD3	PREDICTED: Mus caroli ring finger and WD repeat domain 3 (Rfwd3), mRNA	Ni_BS	Fu_BS	1.20115	1.40001	0.0134675	0.639364
	Cluster-30504.0	disintegrin and metalloproteinase domain-containing protein 22 isoform X10 [Mus pahari]	--	Mus musculus a disintegrin and metallopeptidase domain 22 (Adam22), transcript variant 3, mRNA	Ni_BS	Fu_BS	-2.28112	0.278135	0.013503	0.639364
	Cluster-9401.1	--	--	PREDICTED: Mus caroli apelin (Apln), mRNA	Ni_BS	Fu_BS	1.49358	1.18856	0.0135616	0.639364
	Cluster-36206.1947	--	--	Mus musculus BAC clone RP23-93M7 from chromosome 12, complete sequence	Ni_BS	Fu_BS	-1.7564	0.450012	0.0135834	0.639364
	Cluster-4183.0	--	--	Mus musculus targeted non-conditional, lacZ-tagged mutant allele Tmem19:tm1e(EUCOMM)Wtsi; transgenic	Ni_BS	Fu_BS	0.690098	5.78211	0.0137126	0.639364
	Cluster-11755.2	mCG1045525, partial [Mus musculus]	--	Mus musculus chromosome 12 clone RP23-441E7, complete sequence	Ni_BS	Fu_BS	-1.80426	1.09293	0.0137573	0.639364
	Cluster-37974.3	leucine-rich repeat-containing protein 2 [Mus musculus]	--	Mus musculus leucine rich repeat containing 2 (Lrrc2), mRNA	Ni_BS	Fu_BS	-1.13256	3.72051	0.013808	0.639364
	Cluster-26192.0	reticulocalbin-1 precursor [Rattus norvegicus]	--	Rattus norvegicus reticulocalbin 1 (Rcn1), mRNA	Ni_BS	Fu_BS	0.494058	6.43317	0.0138272	0.639364
	Cluster-36206.8147	probable ATP-dependent RNA helicase DDX4 isoform X4 [Cricetulus griseus]	DDX4, VASA	Mus musculus DEAD (Asp-Glu-Ala-Asp) box polypeptide 4 (Ddx4), transcript variant 1, mRNA	Ni_BS	Fu_BS	-1.06693	2.02148	0.0139594	0.639364
	Cluster-10138.0	myosin-13 [Mus pahari]	MYH	Mus musculus myosin, heavy polypeptide 13, skeletal muscle (Myh13), mRNA	Ni_BS	Fu_BS	-0.825118	3.81163	0.0139987	0.639364
	Cluster-36206.5391	leucine-rich repeat and IQ domain-containing protein 3 [Mus caroli]	--	Mus musculus leucine-rich repeats and IQ motif containing 3 (Lrriq3), mRNA	Ni_BS	Fu_BS	-1.98906	0.277779	0.0140348	0.639364
	Cluster-36206.12728	RNP particle component, partial [Mus musculus]	--	Mus musculus BAC clone RP23-425C23 from chromosome 13, complete sequence	Ni_BS	Fu_BS	-1.19018	2.47852	0.0140734	0.639364
	Cluster-36206.1463	PREDICTED: chromatin assembly factor 1 subunit A [Rattus norvegicus]	CHAF1A	PREDICTED: Rattus norvegicus chromatin assembly factor 1 subunit A (Chaf1a), mRNA &amp;&amp; XM_343671.7 PREDICTED: Rattus norvegicus chromatin assembly factor 1 subunit A (Chaf1a), mRNA	Ni_BS	Fu_BS	-0.801182	2.89196	0.0141121	0.639364
	Cluster-36206.8819	cold shock domain-containing protein E1 isoform X3 [Mus pahari]	--	Mus musculus cold shock domain containing E1, RNA binding (Csde1), transcript variant 1, mRNA	Ni_BS	Fu_BS	-1.00458	2.89909	0.0142071	0.639364
	Cluster-16469.0	rCG33916 [Rattus norvegicus]	--	Rattus norvegicus hypothetical protein LOC691995 (LOC691995), mRNA	Ni_BS	Fu_BS	0.979125	2.86764	0.0142078	0.639364
	Cluster-23488.3	protein SEC13 homolog isoform X2 [Castor canadensis]	SEC13	Mus musculus chromosome 6, clone RP23-392K24, complete sequence	Ni_BS	Fu_BS	1.66837	0.693363	0.0142372	0.639364
	Cluster-36206.7495	adenylate kinase 9 isoform X1 [Mus caroli]	AK9	PREDICTED: Mus musculus adenylate kinase 9 (Ak9), transcript variant X2, mRNA	Ni_BS	Fu_BS	0.392257	7.48885	0.0143073	0.639364
	Cluster-36206.12859	pre-B-cell leukemia transcription factor 4 isoform X6 [Cricetulus griseus]	--	PREDICTED: Rattus norvegicus PBX homeobox 4 (Pbx4), transcript variant X2, mRNA	Ni_BS	Fu_BS	0.432318	7.20074	0.0143114	0.639364
	Cluster-10595.1	acetylcholine receptor subunit beta [Mus pahari]	CHRNB1	Mus musculus cholinergic receptor, nicotinic, beta polypeptide 1 (muscle), mRNA (cDNA clone MGC:28277 IMAGE:4009493), complete cds	Ni_BS	Fu_BS	-1.03011	1.93193	0.0143551	0.639364
	Cluster-29600.0	tubulin-specific chaperone cofactor E-like protein [Echinops telfairi]	--	Mus musculus 13 days embryo lung cDNA, RIKEN full-length enriched library, clone:D430002N20 product:hypothetical RNI-like structure containing protein, full insert sequence	Ni_BS	Fu_BS	-0.426029	6.37673	0.0143644	0.639364
	Cluster-40226.0	luteinizing hormone/chorionic gonadotropin receptor [Rattus sp.]	LHCGR	PREDICTED: Mus pahari luteinizing hormone/choriogonadotropin receptor (Lhcgr), transcript variant X1, mRNA	Ni_BS	Fu_BS	2.72443	-0.10367	0.0143714	0.639364
	Cluster-14984.0	RNA-binding protein MEX3A [Mus caroli]	MEX3, RKHD	Mus musculus targeted non-conditional, lacZ-tagged mutant allele Rab25:tm1e(EUCOMM)Hmgu; transgenic	Ni_BS	Fu_BS	-1.37372	0.982094	0.0144158	0.639364
	Cluster-36596.0	--	--	Mus musculus chromosome 14, clone RP23-298L20, complete sequence	Ni_BS	Fu_BS	-0.539445	7.33069	0.0144979	0.639364
	Cluster-14236.0	--	--	Mus musculus DNA, BAC clone:No.251,465	Ni_BS	Fu_BS	-2.79274	0.376172	0.0145233	0.639364
	Cluster-36206.15670	zinc finger protein ZFAT isoform X2 [Mus pahari]	--	Mus musculus zinc finger and AT hook domain containing (Zfat), transcript variant 1, mRNA	Ni_BS	Fu_BS	0.990666	3.71616	0.0145975	0.639364
	Cluster-36206.7471	exostosin-like 2 isoform X1 [Mus pahari]	EXTL2	Mus musculus exostosin-like glycosyltransferase 2 (Extl2), transcript variant 3, mRNA	Ni_BS	Fu_BS	0.433374	6.52379	0.0146051	0.639364
	Cluster-28411.0	ERI1 exoribonuclease 2 isoform X1 [Mus caroli]	ERI2	Mus musculus exoribonuclease 2 (Eri2), transcript variant 1, mRNA	Ni_BS	Fu_BS	2.30678	0.233391	0.014613	0.639364
	Cluster-36206.17415	cingulin-like protein 1 [Mus pahari]	CGNL1	Mus musculus cingulin-like 1, mRNA (cDNA clone MGC:189861 IMAGE:9007361), complete cds	Ni_BS	Fu_BS	-1.2043	2.74109	0.0146765	0.640094
	Cluster-36206.8507	RecName: Full=Uncharacterized protein C6orf201 homolog	--	Mus musculus BAC clone RP23-147B15 from chromosome 13, complete sequence	Ni_BS	Fu_BS	-1.36509	0.983464	0.0147663	0.64196
	Cluster-6941.1	putative HERV-W-3q26.32 provirus ancestral Gag polyprotein [Cricetulus griseus]	--	Mus musculus chromosome 1, clone RP23-37D15, complete sequence	Ni_BS	Fu_BS	-1.64813	1.26466	0.0148427	0.643231
	Cluster-38908.1	AT rich interactive domain 3A (Bright like), isoform CRA_b, partial [Mus musculus]	--	PREDICTED: Mus caroli AT-rich interaction domain 3A (Arid3a), transcript variant X1, mRNA	Ni_BS	Fu_BS	-0.343851	7.16976	0.0149922	0.644295
	Cluster-36206.11048	structural maintenance of chromosomes protein 1B [Rattus norvegicus]	SMC1	PREDICTED: Mus caroli structural maintenance of chromosomes 1B (Smc1b), mRNA	Ni_BS	Fu_BS	-0.354382	7.09727	0.0149927	0.644295
	Cluster-36206.3628	calcium/calmodulin-dependent protein kinase type 1D isoform a [Mus musculus]	CAMK1	PREDICTED: Mus caroli calcium/calmodulin dependent protein kinase ID (Camk1d), transcript variant X1, mRNA	Ni_BS	Fu_BS	-1.40678	2.27068	0.0150088	0.644295
	Cluster-14596.0	runt-related transcription factor 2 isoform X5 [Zalophus californianus]	--	PREDICTED: Peromyscus maniculatus bairdii runt-related transcription factor 2 (LOC102926817), partial mRNA	Ni_BS	Fu_BS	1.54364	1.0379	0.0151719	0.649251
	Cluster-36206.13134	cytochrome c oxidase subunit I (mitochondrion) [Apodemus agrarius]	--	Apodemus speciosus isolate UA1818B74 cytochrome oxidase subunit 1 (COX1) gene, complete cds; mitochondrial	Ni_BS	Fu_BS	-1.14432	2.36325	0.0152272	0.649582
	Cluster-36206.5999	hypothetical protein UY3_13290 [Chelonia mydas]	KRAB	PREDICTED: Rattus norvegicus zinc finger protein 956 (Zfp956), transcript variant X1, mRNA	Ni_BS	Fu_BS	-0.967132	3.51076	0.0153613	0.65326
	Cluster-3896.0	--	--	Mus musculus chromosome 18, clone RP24-66G13, complete sequence	Ni_BS	Fu_BS	2.04502	0.493138	0.0154172	0.653603
	Cluster-36206.3449	enolase 4 isoform X1 [Mus pahari]	--	Mus musculus enolase 4 (Eno4), mRNA	Ni_BS	Fu_BS	0.591997	6.71815	0.0154903	0.65467
	Cluster-19729.0	angiopoietin-2 precursor [Rattus norvegicus]	ANGPT2	Mus musculus angiopoietin 2, mRNA (cDNA clone MGC:25292 IMAGE:3494566), complete cds	Ni_BS	Fu_BS	-1.0533	2.03937	0.015575	0.655297
	Cluster-36206.11444	--	--	Mus musculus BAC clone RP23-2H11 from chromosome 13, complete sequence	Ni_BS	Fu_BS	-1.58229	0.762653	0.0156012	0.655297
	Cluster-33322.1	bone morphogenetic protein 6 [Mus pahari]	BMP6	Mus musculus bone morphogenetic protein 6 (Bmp6), mRNA	Ni_BS	Fu_BS	-1.02121	3.36257	0.0157071	0.657722
	Cluster-36206.9800	phosducin-like protein 2 isoform X1 [Mus pahari]	--	Mus musculus phosducin-like 2 (Pdcl2), transcript variant 1, mRNA	Ni_BS	Fu_BS	-0.762949	3.90425	0.0158856	0.663164
	Cluster-8889.1	arylsulfatase B [Mus pahari]	ARSB	Rattus norvegicus arylsulfatase B, mRNA (cDNA clone MGC:188365 IMAGE:7934677), complete cds	Ni_BS	Fu_BS	0.906879	2.38956	0.0159866	0.665344
	Cluster-36206.11177	RecName: Full=Spermatogenesis-associated protein 16	--	PREDICTED: Mus caroli spermatogenesis associated 16 (Spata16), mRNA	Ni_BS	Fu_BS	-0.805005	2.9535	0.0160994	0.665638
	Cluster-23024.1	telomerase associated protein 1 [Mus musculus]	TEP1	Mus musculus telomerase associated protein 1 (Tep1), mRNA	Ni_BS	Fu_BS	1.68417	2.92779	0.0161311	0.665638
	Cluster-36206.444	PREDICTED: zinc finger protein 655 isoform X6 [Peromyscus maniculatus bairdii]	--	PREDICTED: Mus pahari zinc finger protein 655 (Znf655), transcript variant X3, mRNA	Ni_BS	Fu_BS	-2.11965	0.165257	0.0161821	0.665638
	Cluster-36206.4777	uncharacterized protein LOC296411 precursor [Rattus norvegicus]	--	PREDICTED: Mus pahari family with sequence similarity 209 member B (Fam209b), mRNA	Ni_BS	Fu_BS	-1.08071	2.15355	0.0162753	0.665638
	Cluster-36206.18136	latent transforming growth factor beta binding protein 1 [Rattus norvegicus]	LTBP1	Mus musculus latent transforming growth factor beta binding protein 1 (Ltbp1), transcript variant 1, mRNA	Ni_BS	Fu_BS	-0.76448	4.50199	0.0163338	0.665638
	Cluster-15814.0	--	--	Mus musculus protein tyrosine phosphatase, non-receptor type 7 (Ptpn7), transcript variant 2, mRNA	Ni_BS	Fu_BS	1.8249	0.191667	0.0163693	0.665638
	Cluster-20037.1	opioid growth factor receptor-like protein 1 isoform X2 [Mus caroli]	--	Rattus norvegicus opioid growth factor receptor-like 1 (Ogfrl1), mRNA &amp;&amp; BC099205.1 Rattus norvegicus opioid growth factor receptor-like 1, mRNA (cDNA clone MGC:116379 IMAGE:7384201), complete cds	Ni_BS	Fu_BS	1.40763	1.73114	0.0164179	0.665638
	Cluster-36206.10622	polypeptide N-acetylgalactosaminyltransferase 3 [Mus caroli]	GALNT	Mus musculus polypeptide N-acetylgalactosaminyltransferase 3 (Galnt3), mRNA	Ni_BS	Fu_BS	-0.797403	2.86704	0.0164337	0.665638
	Cluster-36206.7868	prosaposin, isoform CRA_d [Rattus norvegicus]	PSAP, SGP1	Mus musculus prosaposin (Psap), transcript variant 1, mRNA	Ni_BS	Fu_BS	-0.314153	9.24326	0.0164961	0.665638
	Cluster-36206.4264	mKIAA0239 protein, partial [Mus musculus]	--	Mus musculus jade family PHD finger 2 (Jade2), transcript variant 2, mRNA	Ni_BS	Fu_BS	-0.993159	2.02698	0.0165064	0.665638
	Cluster-36206.3781	--	--	Mus musculus targeted non-conditional, lacZ-tagged mutant allele Akt1:tm1e(EUCOMM)Wtsi; transgenic	Ni_BS	Fu_BS	1.53254	1.78755	0.0165391	0.665638
	Cluster-27762.0	PQ loop repeat containing, isoform CRA_a [Mus musculus]	--	Mus musculus PQ loop repeat containing, mRNA (cDNA clone MGC:32303 IMAGE:5025905), complete cds	Ni_BS	Fu_BS	-1.14493	1.22697	0.0165788	0.665638
	Cluster-36100.0	LOW QUALITY PROTEIN: teneurin-4 [Tupaia chinensis]	--	PREDICTED: Mus musculus teneurin transmembrane protein 4 (Tenm4), transcript variant X25, mRNA	Ni_BS	Fu_BS	-2.43005	0.935385	0.0166623	0.666552
	Cluster-36206.5372	unnamed protein product [Mus musculus]	CST9	Mus musculus cystatin 9 (Cst9), mRNA &amp;&amp; Y18243.1 Mus musculus mRNA for testatin	Ni_BS	Fu_BS	-0.319108	8.48169	0.0166992	0.666552
	Cluster-36206.8664	--	--	Mus musculus activated spleen cDNA, RIKEN full-length enriched library, clone:F830102A14 product:unclassifiable, full insert sequence	Ni_BS	Fu_BS	0.577516	4.64141	0.0167675	0.667325
	Cluster-5919.0	--	--	Mus musculus targeted non-conditional, lacZ-tagged mutant allele Msh5:tm1e(EUCOMM)Wtsi; transgenic	Ni_BS	Fu_BS	1.91622	0.434804	0.0170493	0.674628
	Cluster-27764.0	mKIAA1520 protein, partial [Mus musculus]	--	Mus musculus ATP-binding cassette, sub-family B (MDR/TAP), member 9 (Abcb9), mRNA	Ni_BS	Fu_BS	1.00279	2.63642	0.0170498	0.674628
	Cluster-36206.11117	DENN/MADD domain containing 5A [Mus musculus]	DENND5	PREDICTED: Mus caroli DENN domain containing 5A (Dennd5a), transcript variant X1, mRNA	Ni_BS	Fu_BS	0.344941	8.91446	0.0171817	0.677882
	Cluster-36206.3126	netrin-4 precursor [Rattus norvegicus]	NTN4	Mus musculus netrin 4 (Ntn4), mRNA	Ni_BS	Fu_BS	-2.38746	0.1674	0.0172792	0.679765
	Cluster-36206.759	--	--	Mus musculus BAC clone RP23-244D21 from 18, complete sequence	Ni_BS	Fu_BS	-1.22539	1.49237	0.0175109	0.686902
	Cluster-36206.13165	protein FAM227B isoform X1 [Mus musculus]	--	PREDICTED: Mus pahari family with sequence similarity 227 member B (Fam227b), mRNA	Ni_BS	Fu_BS	-0.515866	5.58967	0.0177029	0.692443
	Cluster-8457.4	E3 ubiquitin-protein ligase HUWE1 [Marmota flaviventris]	HUWE1, MULE, ARF-BP1	Mus musculus HECT, UBA and WWE domain containing 1 (Huwe1), mRNA	Ni_BS	Fu_BS	-1.04718	1.73451	0.0179392	0.699679
	Cluster-32601.0	uromodulin-like 1 [Cricetulus griseus]	--	PREDICTED: Rattus norvegicus uromodulin-like 1 (Umodl1), transcript variant X2, mRNA	Ni_BS	Fu_BS	-2.88999	1.0314	0.0180124	0.700533
	Cluster-36206.7135	IQ domain-containing protein F5 [Rattus norvegicus]	--	Rattus norvegicus IQ motif containing F5 (Iqcf5), mRNA	Ni_BS	Fu_BS	-0.689237	3.91396	0.0180955	0.701766
	Cluster-36206.6081	oncoprotein induced transcript 1, isoform CRA_c, partial [Mus musculus]	--	PREDICTED: Mus musculus oncoprotein induced transcript 1 (Oit1), transcript variant X7, mRNA	Ni_BS	Fu_BS	0.337719	7.9374	0.0181486	0.701832
	Cluster-36206.7562	rCG39553 [Rattus norvegicus]	--	--	Ni_BS	Fu_BS	-0.686437	3.35811	0.0182749	0.70472
	Cluster-18796.0	inositol 1,4,5-trisphosphate receptor type 1 isoform X17 [Cricetulus griseus]	ITPR1	PREDICTED: Rattus norvegicus inositol 1,4,5-trisphosphate receptor, type 1 (Itpr1), transcript variant X13, mRNA	Ni_BS	Fu_BS	1.88548	0.965836	0.018368	0.706312
	Cluster-36206.10644	RecName: Full=Serine/threonine-protein kinase 31	STK31, TDRD8	PREDICTED: Mus musculus serine threonine kinase 31 (Stk31), transcript variant X3, mRNA	Ni_BS	Fu_BS	-1.8551	0.203125	0.0184386	0.707039
	Cluster-9732.0	serine protease HTRA3 [Mus caroli]	HTRA3	PREDICTED: Mus caroli HtrA serine peptidase 3 (Htra3), mRNA	Ni_BS	Fu_BS	1.15782	2.62913	0.0185895	0.710291
	Cluster-34705.0	--	--	Mus musculus targeted deletion, lacZ-tagged mutant allele Fam158a:tm1(KOMP)Wtsi; transgenic	Ni_BS	Fu_BS	1.29165	1.92537	0.0186275	0.710291
	Cluster-36206.10687	Hrasls protein [Mus musculus]	--	Mus musculus phospholipase A and acyltransferase 1 (Plaat1), transcript variant 2, mRNA	Ni_BS	Fu_BS	-0.834878	2.60405	0.0187013	0.711118
	Cluster-36206.12838	probable lysosomal cobalamin transporter [Mus caroli]	LMBRD1	Mus musculus LMBR1 domain containing 1 (Lmbrd1), transcript variant 1, mRNA	Ni_BS	Fu_BS	-0.352559	7.25502	0.0188316	0.711982
	Cluster-36206.18212	mCG11432, isoform CRA_b, partial [Mus musculus]	ABHD6	Mus musculus abhydrolase domain containing 6 (Abhd6), transcript variant 1, mRNA	Ni_BS	Fu_BS	-0.504244	6.17457	0.0189294	0.711982
	Cluster-36206.10778	PREDICTED: glutathione S-transferase Mu 2 isoform X1 [Rattus norvegicus]	GST, gst	Mus musculus targeted non-conditional, lacZ-tagged mutant allele Gstm7:tm1e(KOMP)Wtsi; transgenic	Ni_BS	Fu_BS	-0.619103	5.56079	0.0189295	0.711982
	Cluster-36206.11073	BCL2/adenovirus E1B interacting protein 1, NIP1, isoform CRA_c, partial [Mus musculus]	SEC20	Tokudaia muenninki BNIP1 mRNA for BCL2/adenovirus E1B interacting protein 1, complete cds	Ni_BS	Fu_BS	1.29277	1.74908	0.0189326	0.711982
	Cluster-18390.0	leucine-rich repeat serine/threonine-protein kinase 2 isoform X1 [Cricetulus griseus]	LRRK2	Mus musculus leucine-rich repeat kinase 2 (Lrrk2), mRNA	Ni_BS	Fu_BS	0.494314	4.81105	0.0191141	0.716831
	Cluster-13693.0	protein-arginine deiminase type-3 [Mus pahari]	E3.5.3.15	Mus musculus mRNA for peptidylarginine deiminase type III, complete cds	Ni_BS	Fu_BS	1.98813	0.0742511	0.0192864	0.721312
	Cluster-36206.1723	--	--	Mus musculus targeted non-conditional, lacZ-tagged mutant allele Hsdl1:tm1e(EUCOMM)Wtsi; transgenic	Ni_BS	Fu_BS	2.14759	0.154476	0.0194354	0.724898
	Cluster-23437.0	zinc transporter ZIP11 isoform 3 [Mus musculus]	SLC39A11, ZIP11	Mus musculus solute carrier family 39 (metal ion transporter), member 11, mRNA (cDNA clone MGC:30280 IMAGE:3978277), complete cds	Ni_BS	Fu_BS	0.54582	5.30844	0.019554	0.727313
	Cluster-36206.17829	unnamed protein product [Mus musculus]	UTP22, NOL6	Mus musculus nucleolar protein family 6 (RNA-associated) (Nol6), mRNA	Ni_BS	Fu_BS	0.45571	5.52672	0.0196067	0.727313
	Cluster-20223.0	fin bud initiation factor homolog [Mus pahari]	--	Mus musculus 10 days embryo whole body cDNA, RIKEN full-length enriched library, clone:2610025B22 product:hypothetical protein, full insert sequence	Ni_BS	Fu_BS	-1.38185	1.3724	0.0196873	0.728286
	Cluster-36206.16670	unnamed protein product [Mus musculus]	KLHL1_4_5	Mouse DNA sequence from clone RP23-170L24 on chromosome X, complete sequence	Ni_BS	Fu_BS	-1.35579	1.63803	0.01976	0.728286
	Cluster-36206.267	cytochrome P450, family 26, subfamily b, polypeptide 1, isoform CRA_b, partial [Mus musculus]	CYP26B	PREDICTED: Mus caroli cytochrome P450 26B1 (LOC110296452), mRNA	Ni_BS	Fu_BS	-2.02497	0.130515	0.019793	0.728286
	Cluster-36206.157	--	--	Mus musculus targeted KO-first, conditional ready, lacZ-tagged mutant allele Gsta4:tm1a(EUCOMM)Hmgu; transgenic	Ni_BS	Fu_BS	0.882578	2.94398	0.019926	0.729572
	Cluster-20713.0	--	--	Mus musculus phosphodiesterase 10A (Pde10a), transcript variant 3, mRNA	Ni_BS	Fu_BS	-1.22801	1.34527	0.0200004	0.729572
	Cluster-36206.572	unnamed protein product [Mus musculus]	QDPR	Mus musculus targeted KO-first, conditional ready, lacZ-tagged mutant allele Qdpr:tm1a(EUCOMM)Hmgu; transgenic	Ni_BS	Fu_BS	-1.75833	0.57717	0.0200152	0.729572
	Cluster-36206.18046	oxidation resistance protein 1 isoform X4 [Mus caroli]	--	PREDICTED: Rattus norvegicus oxidation resistance 1 (Oxr1), transcript variant X4, mRNA	Ni_BS	Fu_BS	-0.795664	3.07874	0.0200417	0.729572
	Cluster-36206.8085	microtubule-associated protein futsch [Bombus impatiens]	--	PREDICTED: Rattus norvegicus cylicin 2 (Cylc2), transcript variant X1, mRNA	Ni_BS	Fu_BS	-1.03963	2.46204	0.0201694	0.730863
	Cluster-36206.3799	histone H2A.V [Paramormyrops kingsleyae]	H2A	Mus musculus H2A.Z histone variant 2 (H2az2), transcript variant 1, mRNA	Ni_BS	Fu_BS	-1.66455	0.815807	0.0202124	0.730863
	Cluster-5819.0	unconventional myosin-If isoform X2 [Delphinapterus leucas]	MYO1	Rattus norvegicus myosin IF (Myo1f), mRNA	Ni_BS	Fu_BS	-0.929227	2.09139	0.0202635	0.730863
	Cluster-36206.13553	uncharacterized protein LOC278676 [Mus musculus]	--	--	Ni_BS	Fu_BS	0.829967	3.02147	0.0202913	0.730863
	Cluster-36206.15048	PREDICTED: F-box only protein 3 isoform X1 [Galeopterus variegatus]	FBXO3	Rattus norvegicus F-box protein 3 (Fbxo3), mRNA	Ni_BS	Fu_BS	0.338376	7.53449	0.0204909	0.734924
	Cluster-36206.10055	dual specificity protein phosphatase 15 [Mus pahari]	K14165	Mus musculus dual specificity phosphatase-like 15 (Dusp15), transcript variant 1, mRNA	Ni_BS	Fu_BS	-0.515345	4.54155	0.0205118	0.734924
	Cluster-23882.0	--	--	Rattus norvegicus N-acylethanolamine acid amidase (Naaa), mRNA &amp;&amp; BC105771.1 Rattus norvegicus N-acylethanolamine acid amidase, mRNA (cDNA clone MGC:124515 IMAGE:7930474), complete cds	Ni_BS	Fu_BS	-1.03145	2.03995	0.0206096	0.736495
	Cluster-36206.14214	formin-1 isoform X2 [Cricetulus griseus]	FMN1	Mus musculus formin 1 (Fmn1), transcript variant 4, mRNA	Ni_BS	Fu_BS	1.03496	3.25035	0.0207722	0.739596
	Cluster-36206.11486	PREDICTED: puratrophin-1 isoform X3 [Rattus norvegicus]	--	PREDICTED: Rattus norvegicus pleckstrin homology and RhoGEF domain containing G4 (Plekhg4), transcript variant X3, mRNA &amp;&amp; XM_017601435.1 PREDICTED: Rattus norvegicus pleckstrin homology and RhoGEF domain containing G4 (Plekhg4), transcript variant X3, mRNA	Ni_BS	Fu_BS	-0.596252	4.51664	0.0208362	0.739596
	Cluster-36206.5455	G1/S-specific cyclin-D3 [Cricetulus griseus]	CCND3	Mus musculus cyclin D3 (Ccnd3), transcript variant 1, mRNA	Ni_BS	Fu_BS	-1.07658	1.57402	0.0208869	0.739596
	Cluster-36206.14014	patatin-like phospholipase domain-containing protein 7 isoform X8 [Mus musculus]	NTE, NRE	Mus musculus patatin-like phospholipase domain containing 7, mRNA (cDNA clone IMAGE:5320842), partial cds	Ni_BS	Fu_BS	-1.05154	1.97712	0.0209131	0.739596
	Cluster-26238.0	secernin-3 [Mus pahari]	--	Mus musculus 10 days neonate skin cDNA, RIKEN full-length enriched library, clone:4732439L12 product:hypothetical protein, full insert sequence	Ni_BS	Fu_BS	-0.704713	3.32282	0.0210474	0.741815
	Cluster-36206.13688	kinesin-like protein KIF18A isoform X2 [Mus caroli]	--	Mus musculus kinesin family member 18A (Kif18a), mRNA &amp;&amp; BC016095.1 Mus musculus kinesin family member 18A, mRNA (cDNA clone MGC:27627 IMAGE:4506052), complete cds	Ni_BS	Fu_BS	-1.91249	0.243187	0.0210932	0.741815
	Cluster-23217.0	transmembrane protein 51 [Mus pahari]	--	PREDICTED: Rattus norvegicus transmembrane protein 51 (Tmem51), transcript variant X1, mRNA	Ni_BS	Fu_BS	-2.15419	0.00458566	0.0211388	0.741815
	Cluster-17273.0	5-hydroxytryptamine receptor 1F [Mus caroli]	HTR1	Mus musculus 5-hydroxytryptamine (serotonin) receptor 1F, mRNA (cDNA clone MGC:169228 IMAGE:8860623), complete cds	Ni_BS	Fu_BS	-0.508044	4.79989	0.0212061	0.742268
	Cluster-31246.0	RIKEN cDNA 1200006F02, partial [Mus musculus]	SLC46A3	Rattus norvegicus solute carrier family 46, member 3 (Slc46a3), mRNA &amp;&amp; BC091179.1 Rattus norvegicus solute carrier family 46, member 3, mRNA (cDNA clone MGC:108818 IMAGE:7325773), complete cds	Ni_BS	Fu_BS	1.34033	1.38767	0.0212746	0.742761
	Cluster-24855.1	disco-interacting protein 2 homolog B isoform X1 [Microtus ochrogaster]	--	Mus musculus disco interacting protein 2 homolog B (Dip2b), transcript variant 1, mRNA	Ni_BS	Fu_BS	1.09586	1.27942	0.021384	0.743376
	Cluster-36206.14428	CCR4-NOT transcription complex, subunit 4, isoform CRA_a, partial [Mus musculus]	CNOT4, NOT4, MOT2	Mus musculus CCR4-NOT transcription complex, subunit 4 (Cnot4), transcript variant 3, mRNA	Ni_BS	Fu_BS	-1.32135	2.36641	0.0214011	0.743376
	Cluster-36206.8913	protein fem-1 homolog C [Mus caroli]	--	Rattus norvegicus fem-1 homolog C (Fem1c), mRNA	Ni_BS	Fu_BS	-0.668153	3.42426	0.0214566	0.74341
	Cluster-36206.1770	--	--	Mus musculus targeted non-conditional, lacZ-tagged mutant allele Csdc2:tm1e(KOMP)Ucd; transgenic	Ni_BS	Fu_BS	-1.63314	1.30154	0.0217395	0.751307
	Cluster-16522.0	PREDICTED: BPI fold-containing family A member 3 isoform X1 [Rattus norvegicus]	--	PREDICTED: Rattus norvegicus BPI fold containing family A, member 3 (Bpifa3), transcript variant X1, mRNA	Ni_BS	Fu_BS	-1.05439	1.63692	0.0218505	0.753167
	Cluster-36206.13142	ubiquitin specific peptidase 12, partial [Mus musculus]	USP12_46	PREDICTED: Mus caroli ubiquitin specific peptidase 12 (Usp12), transcript variant X1, mRNA	Ni_BS	Fu_BS	-1.17224	1.58642	0.0219037	0.753167
	Cluster-11879.0	PREDICTED: CCAAT/enhancer-binding protein alpha [Pygocentrus nattereri]	CEBPA	Mus musculus BAC clone RP23-435E16 from chromosome 7, complete sequence	Ni_BS	Fu_BS	0.827342	2.46187	0.0219687	0.753504
	Cluster-36206.121	--	--	Mus musculus targeted non-conditional, lacZ-tagged mutant allele Cyp2u1:tm1e(EUCOMM)Wtsi; transgenic	Ni_BS	Fu_BS	0.794718	3.79218	0.0222523	0.755972
	Cluster-36206.16262	nucleolar protein 8 isoform X2 [Mus pahari]	--	PREDICTED: Mus pahari nucleolar protein 8 (Nol8), transcript variant X2, mRNA	Ni_BS	Fu_BS	0.295002	9.52612	0.0222796	0.755972
	Cluster-36206.5390	PREDICTED: E3 ubiquitin-protein ligase MGRN1 isoform X2 [Peromyscus maniculatus bairdii]	MGRN1	PREDICTED: Meriones unguiculatus mahogunin ring finger 1 (Mgrn1), transcript variant X1, mRNA	Ni_BS	Fu_BS	0.413553	5.61831	0.0222885	0.755972
	Cluster-36206.14342	ATP-binding cassette sub-family F member 1 isoform X1 [Mus pahari]	ABCF1	Rattus norvegicus ATP binding cassette subfamily F member 1 (Abcf1), mRNA	Ni_BS	Fu_BS	0.327627	7.1135	0.0223566	0.755972
	Cluster-17048.0	--	--	Mouse DNA sequence from clone RP23-58H5 on chromosome 4, complete sequence	Ni_BS	Fu_BS	-1.64287	0.603734	0.0224657	0.755972
	Cluster-36206.10049	unnamed protein product, partial [Mus musculus]	--	PREDICTED: Mus pahari karyopherin subunit alpha 4 (Kpna4), mRNA	Ni_BS	Fu_BS	-0.970405	1.74407	0.0225464	0.755972
	Cluster-36206.5200	bcl-2-related ovarian killer protein isoform X1 [Nannospalax galili]	BOK	PREDICTED: Rattus norvegicus BOK, BCL2 family apoptosis regulator (Bok), transcript variant X1, mRNA	Ni_BS	Fu_BS	-1.14202	1.84223	0.0226193	0.755972
	Cluster-36206.4617	NEDD4 [Cricetulus griseus]	--	Mus musculus origin recognition complex, subunit 3 (Orc3), transcript variant 2, mRNA	Ni_BS	Fu_BS	2.15253	-0.0611442	0.0226315	0.755972
	Cluster-20985.0	osteopontin [Rattus norvegicus]	SPP1, BNSP, OPN	Rattus norvegicus TL0AAA47YK03 mRNA sequence	Ni_BS	Fu_BS	-2.89149	1.29313	0.0226496	0.755972
	Cluster-19800.0	cationic amino acid transporter 4 isoform X2 [Mus caroli]	SLC7A4	Mus musculus solute carrier family 7 (cationic amino acid transporter, y+ system), member 4 (Slc7a4), transcript variant 3, mRNA	Ni_BS	Fu_BS	1.89105	0.0279951	0.0226812	0.755972
	Cluster-28699.0	protein tyrosine phosphatase, receptor type, U, isoform CRA_b [Mus musculus]	--	PREDICTED: Mus pahari protein tyrosine phosphatase receptor type U (Ptpru), transcript variant X5, mRNA	Ni_BS	Fu_BS	1.42934	3.65118	0.0226842	0.755972
	Cluster-23986.1	--	--	Mus musculus AF4/FMR2 family, member 3 (Aff3), mRNA	Ni_BS	Fu_BS	-1.30111	1.56443	0.0227052	0.755972
	Cluster-17320.0	PREDICTED: collagen alpha-1(XXIV) chain isoform X1 [Peromyscus maniculatus bairdii]	COL5AS	Mus musculus cDNA clone IMAGE:9054108	Ni_BS	Fu_BS	-0.813754	3.45613	0.022886	0.759008
	Cluster-36206.11699	similar to chromosome 14 open reading frame 8 (predicted) [Rattus norvegicus]	--	PREDICTED: Mus caroli tubulin polymerization promoting protein family member 2 (Tppp2), mRNA	Ni_BS	Fu_BS	-0.854208	2.97568	0.0229076	0.759008
	Cluster-30584.2	centrosomal protein of 164 kDa isoform X6 [Mus musculus]	CEP164	Mus musculus centrosomal protein 164 (Cep164), mRNA	Ni_BS	Fu_BS	0.447768	8.67923	0.0230257	0.761074
	Cluster-36206.7974	40S ribosomal protein S15a isoform X1 [Pongo abelii]	--	Mus musculus ribosomal protein S15A (Rps15a), mRNA &amp;&amp; BC054792.1 Mus musculus ribosomal protein S15A, mRNA (cDNA clone MGC:63380 IMAGE:6832855), complete cds	Ni_BS	Fu_BS	-1.22849	1.16572	0.0232254	0.76438
	Cluster-36206.11901	high density lipoprotein (HDL) binding protein, isoform CRA_h [Mus musculus]	--	PREDICTED: Mus caroli high density lipoprotein binding protein (Hdlbp), transcript variant X2, mRNA	Ni_BS	Fu_BS	-0.504054	4.73687	0.0232384	0.76438
	Cluster-36206.5187	unnamed protein product [Mus musculus]	--	Mouse DNA sequence from clone RP24-289M11 on chromosome 14, complete sequence	Ni_BS	Fu_BS	-1.19259	2.3153	0.0232937	0.76438
	Cluster-11153.0	--	--	Mus musculus BAC clone RP23-353M5 from chromosome 5, complete sequence	Ni_BS	Fu_BS	-1.08945	2.1357	0.023446	0.766089
	Cluster-34631.1	--	--	Mus musculus targeted non-conditional, lacZ-tagged mutant allele Scamp4:tm1e(EUCOMM)Wtsi; transgenic	Ni_BS	Fu_BS	1.71636	0.465618	0.0235284	0.766089
	Cluster-14756.0	--	--	Mus musculus BAC clone RP23-167L5 from chromosome 3, complete sequence	Ni_BS	Fu_BS	-2.6323	1.30468	0.0235313	0.766089
	Cluster-36206.282	PREDICTED: LOW QUALITY PROTEIN: membrane-associated progesterone receptor component 1 [Rhinopithecus bieti]	--	Mus musculus progesterone receptor membrane component 1 (Pgrmc1), mRNA	Ni_BS	Fu_BS	-0.396897	5.95495	0.0237042	0.766089
	Cluster-25567.0	echinoderm microtubule-associated protein-like 6 isoform X2 [Desmodus rotundus]	EML6	Mus musculus echinoderm microtubule associated protein like 6 (Eml6), mRNA	Ni_BS	Fu_BS	0.941691	2.68101	0.0237104	0.766089
	Cluster-25887.0	treacle protein [Rattus norvegicus]	TCOF1	PREDICTED: Rattus norvegicus treacle ribosome biogenesis factor 1 (Tcof1), transcript variant X1, mRNA	Ni_BS	Fu_BS	-1.12974	1.22479	0.0237596	0.766089
	Cluster-26791.0	collagen and calcium binding EGF domains 1, isoform CRA_e, partial [Mus musculus]	CCBE1	PREDICTED: Rattus norvegicus collagen and calcium binding EGF domains 1 (Ccbe1), transcript variant X1, mRNA	Ni_BS	Fu_BS	-0.520133	4.74175	0.0238207	0.766089
	Cluster-36206.1524	--	--	Mus musculus neurofibromin 1 (Nf1), mRNA	Ni_BS	Fu_BS	1.79157	0.738561	0.0238368	0.766089
	Cluster-36206.7556	nuclear pore complex protein Nup88 isoform X1 [Mus pahari]	NUP88	PREDICTED: Mus pahari nucleoporin 88 (Nup88), transcript variant X1, mRNA	Ni_BS	Fu_BS	-0.375053	6.33866	0.0238872	0.766089
	Cluster-29668.0	--	--	--	Ni_BS	Fu_BS	-0.450771	5.90381	0.023907	0.766089
	Cluster-30009.0	ubiquitin-conjugating enzyme E2 E2 [Pelodiscus sinensis]	UBE2E	Mus musculus ubiquitin-conjugating enzyme E2E 2 (Ube2e2), transcript variant 1, mRNA	Ni_BS	Fu_BS	-0.560426	5.59424	0.024137	0.771651
	Cluster-36206.9852	Dcun1d1 protein [Mus musculus]	DCUN1D1_2	Mus musculus DCN1, defective in cullin neddylation 1, domain containing 1 (S. cerevisiae) (Dcun1d1), transcript variant 1, mRNA	Ni_BS	Fu_BS	-0.861991	2.64794	0.0243825	0.777677
	Cluster-41568.4	unnamed protein product [Homo sapiens]	CYFIP	Mus musculus mRNA for mKIAA1168 protein	Ni_BS	Fu_BS	1.15207	4.49167	0.0247033	0.786071
	Cluster-34107.0	lysophosphatidic acid receptor 6 [Microtus ochrogaster]	LPAR6, P2RY5	Rattus norvegicus lysophosphatidic acid receptor 6 (Lpar6), mRNA &amp;&amp; BC098703.1 Rattus norvegicus purinergic receptor P2Y, G-protein coupled, 5, mRNA (cDNA clone MGC:112684 IMAGE:7389453), complete cds	Ni_BS	Fu_BS	-1.69374	0.276516	0.0250826	0.78767
	Cluster-20414.0	anaphase-promoting complex subunit 4 [Mus caroli]	--	PREDICTED: Mus caroli anaphase promoting complex subunit 4 (Anapc4), mRNA	Ni_BS	Fu_BS	0.406244	6.19453	0.0251048	0.78767
	Cluster-36206.10537	--	--	Mus musculus targeted KO-first, conditional ready, lacZ-tagged mutant allele Rbx1:tm1a(KOMP)Wtsi; transgenic	Ni_BS	Fu_BS	-1.2735	1.37347	0.0251067	0.78767
	Cluster-9401.0	apelin, AGTRL1 ligand [Rattus norvegicus]	--	Mus musculus apelin (Apln), mRNA	Ni_BS	Fu_BS	1.67197	0.43541	0.0251225	0.78767
	Cluster-36206.3507	unnamed protein product [Rattus norvegicus]	E1.1.1.21, AKR1	Mus musculus predicted gene 6736 (Gm6736) pseudogene on chromosome 12	Ni_BS	Fu_BS	-1.18168	1.31786	0.0253108	0.78767
	Cluster-36206.627	ras-related protein Rab-20 [Mus caroli]	RAB20	Mus musculus blastocyst blastocyst cDNA, RIKEN full-length enriched library, clone:I1C0015N07 product:RAB20, member RAS oncogene family, full insert sequence	Ni_BS	Fu_BS	-0.801734	2.9397	0.0253334	0.78767
	Cluster-36206.13387	PREDICTED: sperm motility kinase X-like isoform X2 [Rattus norvegicus]	--	--	Ni_BS	Fu_BS	-0.685506	3.43014	0.0253455	0.78767
	Cluster-38477.0	potassium voltage-gated channel, subfamily H (eag-related), member 1, isoform CRA_b [Rattus norvegicus]	KCNH1	PREDICTED: Rattus norvegicus potassium voltage-gated channel subfamily H member 1 (Kcnh1), transcript variant X2, mRNA	Ni_BS	Fu_BS	1.42342	3.30758	0.0253458	0.78767
	Cluster-36206.3232	PREDICTED: zinc finger protein 431-like isoform X1 [Rattus norvegicus]	--	Mus musculus cDNA clone IMAGE:1495092	Ni_BS	Fu_BS	1.98399	0.0730298	0.0253846	0.78767
	Cluster-17618.0	--	--	Mus musculus BAC clone RP24-572L22 from chromosome 5, complete sequence	Ni_BS	Fu_BS	2.05436	0.540218	0.0254657	0.78767
	Cluster-36206.3606	--	--	Mus musculus inositol polyphosphate multikinase (Ipmk), transcript variant 1, mRNA	Ni_BS	Fu_BS	0.767035	4.10206	0.0255142	0.78767
	Cluster-36206.1589	unnamed protein product [Mus musculus]	--	Mus musculus adult female vagina cDNA, RIKEN full-length enriched library, clone:9930033L18 product:schlafen 4, full insert sequence	Ni_BS	Fu_BS	1.38691	0.744563	0.025516	0.78767
	Cluster-36206.6194	rCG41957 [Rattus norvegicus]	--	Mus musculus RIKEN cDNA 1700020N01 gene (1700020N01Rik), long non-coding RNA	Ni_BS	Fu_BS	-0.825692	2.41726	0.0255451	0.78767
	Cluster-36206.783	unnamed protein product [Mus musculus]	ACSL, fadD	Mus musculus acyl-CoA synthetase long-chain family member 3 (Acsl3), transcript variant 1, mRNA	Ni_BS	Fu_BS	0.34739	7.03508	0.0255794	0.78767
	Cluster-12327.0	--	--	Mus musculus Eph receptor B2 (Ephb2), transcript variant 1, mRNA	Ni_BS	Fu_BS	0.904808	2.47085	0.025619	0.78767
	Cluster-38826.0	Thyroglobulin [Mus musculus]	TG	PREDICTED: Mus caroli thyroglobulin (Tg), mRNA	Ni_BS	Fu_BS	1.60939	1.18777	0.0258226	0.79071
	Cluster-2808.0	--	--	Mus musculus BAC clone RP23-60E24 from chromosome 5, complete sequence	Ni_BS	Fu_BS	-1.85401	0.203379	0.0258338	0.79071
	Cluster-10693.3	Bardet-Biedl syndrome 2 protein [Mus pahari]	BBS2	PREDICTED: Mus pahari Bardet-Biedl syndrome 2 (Bbs2), mRNA	Ni_BS	Fu_BS	0.34118	6.97182	0.0259473	0.792409
	Cluster-36206.8013	Fructose-1,6- biphosphatase 1 [Rattus norvegicus]	FBP, fbp	Mus musculus fructose bisphosphatase 1 (Fbp1), mRNA	Ni_BS	Fu_BS	-0.640043	4.22544	0.0260392	0.793122
	Cluster-36206.11378	heme oxygenase 2 isoform X1 [Mus musculus]	HMOX, hmuO, ho	Rattus norvegicus heme oxygenase 2 (Hmox2), transcript variant 1, mRNA	Ni_BS	Fu_BS	-0.66532	3.71273	0.0260869	0.793122
	Cluster-25564.1	PREDICTED: pentatricopeptide repeat domain-containing protein 3, mitochondrial isoform X1 [Rattus norvegicus]	PTCD3	Mus musculus CRL-1722 L5178Y-R cDNA, RIKEN full-length enriched library, clone:I730029A14 product:Hypothetical PPR repeats containing protein homolog [Mus musculus], full insert sequence	Ni_BS	Fu_BS	-0.91466	5.14468	0.0261552	0.793432
	Cluster-36206.8505	succinyl-CoA ligase [ADP-forming] subunit beta, mitochondrial [Rattus norvegicus]	LSC2	Mus musculus 2 days neonate thymus thymic cells cDNA, RIKEN full-length enriched library, clone:E430026D03 product:succinate-Coenzyme A ligase, ADP-forming, beta subunit, full insert sequence	Ni_BS	Fu_BS	-0.729816	3.49639	0.0262205	0.793651
	Cluster-37541.0	UPF0524 protein C3orf70 homolog [Mus musculus]	--	PREDICTED: Mus pahari chromosome 12 C3orf70 homolog (C12H3orf70), mRNA	Ni_BS	Fu_BS	-1.74006	0.412447	0.0263534	0.795906
	Cluster-36206.11313	synaptojanin-2 isoform X2 [Mus pahari]	SYNJ	PREDICTED: Mus musculus synaptojanin 2 (Synj2), transcript variant X5, mRNA	Ni_BS	Fu_BS	-0.798578	2.75901	0.0264126	0.795934
	Cluster-36206.2837	protein/nucleic acid deglycase DJ-1 [Mus musculus]	PARK7	Mus musculus Parkinson disease (autosomal recessive, early onset) 7, mRNA (cDNA clone MGC:7381 IMAGE:3487763), complete cds	Ni_BS	Fu_BS	-0.371688	7.14142	0.0265989	0.799782
	Cluster-102.0	--	--	Mus musculus BAC clone RP24-309C7 from chromosome 14, complete sequence	Ni_BS	Fu_BS	1.49563	0.466868	0.0267864	0.803651
	Cluster-36206.16819	PREDICTED: uncharacterized protein LOC501507 isoform X1 [Rattus norvegicus]	--	Mus musculus targeted non-conditional, lacZ-tagged mutant allele Rhox1:tm1e(KOMP)Wtsi; transgenic	Ni_BS	Fu_BS	-1.28073	1.0038	0.0270797	0.805544
	Cluster-36206.8829	tumor protein p63-regulated gene 1-like protein [Mus musculus]	--	Mus musculus transformation related protein 63 regulated like (Tprgl), transcript variant 1, mRNA	Ni_BS	Fu_BS	-0.35835	6.92277	0.0272169	0.805544
	Cluster-36206.18021	E3 ubiquitin-protein ligase Topors [Mus pahari]	TOPORS	Mus musculus topoisomerase I binding, arginine/serine-rich (Topors), mRNA	Ni_BS	Fu_BS	0.619489	3.80614	0.0272182	0.805544
	Cluster-36206.14332	serine/threonine kinase 40, isoform CRA_b, partial [Mus musculus]	STK40, SHIK	Mus musculus serine/threonine kinase 40 (Stk40), transcript variant 2, mRNA	Ni_BS	Fu_BS	-0.330844	7.4606	0.0272326	0.805544
	Cluster-36206.9247	radial spoke head 10 homolog B2 isoform X1 [Mus caroli]	--	Rattus norvegicus radial spoke head 10 homolog B (Rsph10b), mRNA &amp;&amp; BC081935.1 Rattus norvegicus hypothetical LOC288478, mRNA (cDNA clone MGC:93978 IMAGE:7114952), complete cds	Ni_BS	Fu_BS	-1.26643	1.48319	0.0272522	0.805544
	Cluster-36206.9417	ankyrin repeat domain-containing protein 60 [Mus pahari]	--	PREDICTED: Rattus norvegicus uncharacterized LOC103691988 (LOC103691988), transcript variant X4, mRNA	Ni_BS	Fu_BS	-0.720606	3.21332	0.0272695	0.805544
	Cluster-9826.0	NTAK alpha1 [Rattus sp.]	NRG2	PREDICTED: Mus caroli neuregulin 2 (Nrg2), transcript variant X5, mRNA	Ni_BS	Fu_BS	-1.34653	0.895319	0.0272989	0.805544
	Cluster-36206.2014	transcription elongation factor A protein 1 isoform X1 [Piliocolobus tephrosceles]	TFIIS	Mus musculus transcription elongation factor A (SII) 1 (Tcea1), transcript variant 2, mRNA	Ni_BS	Fu_BS	1.54019	0.859115	0.0273526	0.805544
	Cluster-12147.0	--	--	Mus musculus 0 day neonate cerebellum cDNA, RIKEN full-length enriched library, clone:C230097M15 product:unclassifiable, full insert sequence	Ni_BS	Fu_BS	2.08458	0.545632	0.0273956	0.805544
	Cluster-36206.8203	PREDICTED: AN1-type zinc finger protein 4 isoform X1 [Rattus norvegicus]	ANUBL1	PREDICTED: Rattus norvegicus zinc finger AN1-type containing 4 (Zfand4), transcript variant X4, mRNA	Ni_BS	Fu_BS	-0.845755	2.64285	0.0274728	0.805544
	Cluster-36206.2124	dipeptidase 1 [Mus caroli]	DPEP	PREDICTED: Mus musculus dipeptidase 1 (Dpep1), transcript variant X1, mRNA	Ni_BS	Fu_BS	-0.705137	4.39972	0.0276567	0.805544
	Cluster-11820.0	unnamed protein product [Mus musculus]	SUMO, SMT3	Mus musculus RIKEN cDNA 4933411G06 gene (4933411G06Rik), non-coding RNA	Ni_BS	Fu_BS	-0.448233	5.04926	0.0276655	0.805544
	Cluster-15205.0	PREDICTED: collagen alpha-2(XI) chain [Sorex araneus]	COL5AS	Mus musculus collagen, type XI, alpha 2 (Col11a2), transcript variant 2, mRNA	Ni_BS	Fu_BS	-1.07267	4.1092	0.0277142	0.805544
	Cluster-36206.9723	E3 ubiquitin-protein ligase RNF139 [Mus caroli]	RNF139, TRC8	Mus musculus ring finger protein 139 (Rnf139), mRNA	Ni_BS	Fu_BS	-0.657265	4.31206	0.0277744	0.805544
	Cluster-36206.3933	--	--	Mus musculus targeted KO-first, conditional ready, lacZ-tagged mutant allele Cdrt4:tm1a(EUCOMM)Hmgu; transgenic	Ni_BS	Fu_BS	-1.95007	0.0900299	0.0277838	0.805544
	Cluster-36206.14586	phosphorylated CTD-interacting factor 1 [Meriones unguiculatus]	PCIF1	Rattus norvegicus PDX1 C-terminal inhibiting factor 1 (Pcif1), mRNA	Ni_BS	Fu_BS	-0.816032	2.43177	0.0277937	0.805544
	Cluster-36206.7281	B-box and SPRY domain containing, isoform CRA_d, partial [Mus musculus]	--	Mus musculus B-box and SPRY domain containing (Bspry), transcript variant 2, mRNA	Ni_BS	Fu_BS	-0.716071	3.04504	0.0278984	0.805667
	Cluster-36206.3014	transmembrane emp24 domain-containing protein 2 [Neomonachus schauinslandi]	--	Mouse DNA sequence from clone RP23-12L5 on chromosome 9, complete sequence	Ni_BS	Fu_BS	-0.458967	5.84652	0.027938	0.805667
	Cluster-36206.11100	protein O-GlcNAcase isoform X1 [Theropithecus gelada]	NCOAT, MGEA5	Mus musculus targeted deletion, lacZ-tagged mutant allele Npm3:tm1(KOMP)Wtsi; transgenic	Ni_BS	Fu_BS	-1.02246	1.61908	0.027975	0.805667
	Cluster-41081.0	kinesin-like protein KIF7 [Mus caroli]	KIF7	PREDICTED: Mus musculus kinesin family member 7 (Kif7), transcript variant X3, mRNA	Ni_BS	Fu_BS	-0.932548	2.28965	0.0281463	0.808896
	Cluster-36206.5851	PREDICTED: uncharacterized protein RGD1562521 [Rattus norvegicus]	--	PREDICTED: Rattus norvegicus similar to Ppnx (RGD1562521), mRNA &amp;&amp; XM_002730271.5 PREDICTED: Rattus norvegicus similar to Ppnx (RGD1562521), mRNA	Ni_BS	Fu_BS	-0.554151	4.28549	0.0283562	0.813214
	Cluster-11514.0	unnamed protein product [Mus musculus]	ETFDH	Mus musculus electron transferring flavoprotein, dehydrogenase (Etfdh), mRNA	Ni_BS	Fu_BS	0.511639	4.82545	0.0284294	0.813607
	Cluster-36206.11238	Protein of unknown function (DUF1725), putative, partial [Plasmodium berghei]	--	Mus musculus BAC clone RP24-413E14 from chromosome 17, complete sequence	Ni_BS	Fu_BS	-0.850491	3.00047	0.028562	0.814857
	Cluster-36206.9772	cancer/testis antigen 55-like [Mus musculus]	--	--	Ni_BS	Fu_BS	1.02845	1.87206	0.0285925	0.814857
	Cluster-8721.0	transmembrane and ubiquitin-like domain-containing protein 1 isoform X1 [Mus musculus]	--	Rattus norvegicus transmembrane and ubiquitin-like domain containing 1 (Tmub1), transcript variant 2, mRNA	Ni_BS	Fu_BS	1.129	3.02095	0.0288543	0.820605
	Cluster-29994.0	PREDICTED: chondroitin sulfate synthase 1 isoform X1 [Cebus capucinus imitator]	CHSY	Mus musculus mRNA for mKIAA0990 protein	Ni_BS	Fu_BS	0.748711	3.20575	0.0291978	0.828103
	Cluster-36206.4605	protocadherin-15 isoform CD1-9 precursor [Mus musculus]	PCDH15	PREDICTED: Mus caroli protocadherin related 15 (Pcdh15), transcript variant X11, mRNA	Ni_BS	Fu_BS	-2.08141	4.37202	0.0292627	0.828103
	Cluster-33001.0	protein spire homolog 2 isoform X1 [Mesocricetus auratus]	SPIR	PREDICTED: Mus pahari spire type actin nucleation factor 2 (Spire2), mRNA	Ni_BS	Fu_BS	-1.35653	1.36976	0.0293	0.828103
	Cluster-36206.9459	uncharacterized protein C17orf97 homolog [Tokudaia muenninki]	--	PREDICTED: Mus caroli chromosome 11 C17orf97 homolog (C11H17orf97), transcript variant X2, mRNA	Ni_BS	Fu_BS	-0.587569	4.03447	0.0294647	0.82981
	Cluster-36206.5911	PREDICTED: phosphoribosyl pyrophosphate synthase-associated protein 1 isoform X1 [Hipposideros armiger]	--	PREDICTED: Mus caroli phosphoribosyl pyrophosphate synthetase associated protein 1 (Prpsap1), transcript variant X3, mRNA	Ni_BS	Fu_BS	-0.954954	2.37852	0.0294819	0.82981
	Cluster-33494.0	uronyl 2-sulfotransferase [Cricetulus griseus]	UST	PREDICTED: Mus caroli uronyl 2-sulfotransferase (Ust), mRNA	Ni_BS	Fu_BS	1.61935	2.34335	0.0296275	0.831211
	Cluster-23431.0	ABC transporter [Mus musculus]	ABCA1	PREDICTED: Mus musculus ATP-binding cassette, sub-family A (ABC1), member 1 (Abca1), transcript variant X2, mRNA	Ni_BS	Fu_BS	-0.70746	3.12831	0.0296535	0.831211
	Cluster-11074.0	--	--	--	Ni_BS	Fu_BS	1.26601	1.11895	0.0297577	0.832422
	Cluster-36206.8003	clusterin, isoform CRA_a [Rattus norvegicus]	CLU	PREDICTED: Mus caroli clusterin (Clu), transcript variant X1, mRNA	Ni_BS	Fu_BS	-0.485879	4.74033	0.0301569	0.840309
	Cluster-36206.14117	mKIAA1152 protein, partial [Mus musculus]	GPATCH2	Mus musculus mRNA for mKIAA1152 protein	Ni_BS	Fu_BS	-0.742103	2.68625	0.0301627	0.840309
	Cluster-36206.8980	mCG7766, isoform CRA_a [Mus musculus]	MORF4L1, MRG15, EAF3	PREDICTED: Mus pahari mortality factor 4 like 1 (Morf4l1), transcript variant X1, mRNA	Ni_BS	Fu_BS	-0.506626	4.88825	0.0302301	0.840471
	Cluster-36206.17426	unnamed protein product [Mus musculus]	SEPT3_9_12	Mus musculus septin 9 (Septin9), transcript variant 3, mRNA	Ni_BS	Fu_BS	-0.366735	6.36751	0.0303638	0.84136
	Cluster-1566.0	unnamed protein product [Mus musculus]	--	Mouse DNA sequence from clone RP23-419J18 on chromosome X, complete sequence	Ni_BS	Fu_BS	-0.934379	1.93135	0.0303854	0.84136
	Cluster-36206.6260	PREDICTED: dual specificity protein kinase TTK isoform X2 [Rattus norvegicus]	TTK, MPS1	PREDICTED: Rattus norvegicus Ttk protein kinase (Ttk), transcript variant X2, mRNA	Ni_BS	Fu_BS	0.365941	6.90235	0.0305577	0.843138
	Cluster-36206.9857	PREDICTED: ribonucleoside-diphosphate reductase large subunit [Elephantulus edwardii]	RRM1	Mus musculus ribonucleotide reductase M1 (Rrm1), mRNA	Ni_BS	Fu_BS	0.317902	7.20995	0.0306494	0.843138
	Cluster-36206.10472	expressed in select embryonal carcinoma cells and testicular cells; similar to Swiss-Prot Accession Number P11260 [Mus musculus domesticus]	--	Tokudaia muenninki PARN gene for poly(A)-specific ribonuclease (deadenylation nuclease), complete cds	Ni_BS	Fu_BS	-1.09124	1.86533	0.0306705	0.843138
	Cluster-36206.7733	chromatin accessibility complex protein 1 [Cricetulus griseus]	CHRAC1, CHRAC15	Mus musculus chromatin accessibility complex 1, mRNA (cDNA clone MGC:74153 IMAGE:6773451), complete cds	Ni_BS	Fu_BS	1.68127	0.114005	0.0306966	0.843138
	Cluster-36206.7708	calcium-activated potassium channel subunit beta-4 isoform X2 [Mus caroli]	KCNMB4	Rattus norvegicus CH230-236M3 (Children's Hospital Oakland Research Institute Rat (BN/SsNHsd/MCW) BAC library) complete sequence	Ni_BS	Fu_BS	-1.06186	1.53734	0.0307918	0.844054
	Cluster-29036.0	--	--	Mus musculus 10 BAC RP23-348E15 (Roswell Park Cancer Institute (C57BL/6J Female) Mouse BAC Library) complete sequence	Ni_BS	Fu_BS	1.4627	0.872307	0.0309442	0.845333
	Cluster-7369.0	--	--	--	Ni_BS	Fu_BS	1.14602	2.0506	0.0309623	0.845333
	Cluster-10257.0	olfactory guanylyl cyclase GC-D [Mus caroli]	GUCY2D_E	PREDICTED: Mus caroli olfactory guanylyl cyclase GC-D (LOC110298578), mRNA	Ni_BS	Fu_BS	-1.24898	3.89182	0.0310271	0.845412
	Cluster-36206.9383	Sperm mitochondria-associated cysteine-rich protein [Mus musculus]	--	Mus musculus sperm mitochondria-associated cysteine-rich protein (Smcp), mRNA	Ni_BS	Fu_BS	-0.37609	7.68811	0.0314211	0.854442
	Cluster-36206.9697	spermatogenesis-associated protein 33 [Rattus norvegicus]	--	Rattus norvegicus spermatogenesis associated 33 (Spata33), mRNA	Ni_BS	Fu_BS	-0.751148	3.08117	0.031562	0.856568
	Cluster-25291.0	--	--	Mus musculus BAC clone RP23-342H1 from chromosome 9, complete sequence	Ni_BS	Fu_BS	1.86869	0.220046	0.0319198	0.858899
	Cluster-36206.14809	PREDICTED: ribosomal RNA processing protein 1 homolog B isoform X1 [Rattus norvegicus]	RRP1	Mus musculus ribosomal RNA processing 1 homolog B (S. cerevisiae) (Rrp1b), transcript variant 1, mRNA	Ni_BS	Fu_BS	0.425717	5.21599	0.0319785	0.858899
	Cluster-14452.0	protein mono-ADP-ribosyltransferase PARP10 [Mus caroli]	PARP10_14_15	PREDICTED: Mus caroli poly(ADP-ribose) polymerase family member 10 (Parp10), mRNA	Ni_BS	Fu_BS	0.729842	3.64304	0.0320116	0.858899
	Cluster-36206.5358	rho guanine nucleotide exchange factor 33 isoform X2 [Mus musculus]	--	PREDICTED: Mus pahari Rho guanine nucleotide exchange factor 33 (Arhgef33), transcript variant X2, mRNA	Ni_BS	Fu_BS	-0.784349	3.18117	0.0321216	0.858899
	Cluster-40235.0	zinc finger and BTB domain-containing protein 16 [Nannospalax galili]	--	Mus musculus zinc finger and BTB domain containing 16 (Zbtb16), transcript variant 1, mRNA	Ni_BS	Fu_BS	-0.997469	1.64209	0.0321918	0.858899
	Cluster-24982.0	--	--	Rattus norvegicus 14 BAC CH230-253H12 (Children's Hospital Oakland Research Institute) complete sequence	Ni_BS	Fu_BS	1.66653	0.110067	0.0322415	0.858899
	Cluster-30754.0	PREDICTED: sorting nexin-20 isoform X1 [Rattus norvegicus]	SNX20	Mus musculus BAC clone RP23-355I5 from chromosome 8, complete sequence	Ni_BS	Fu_BS	-0.722074	3.60846	0.0322448	0.858899
	Cluster-36206.11169	UBX domain-containing protein 4 isoform X2 [Mus caroli]	--	Mus musculus UBX domain protein 4 (Ubxn4), transcript variant 1, mRNA	Ni_BS	Fu_BS	-0.700229	3.28606	0.0324344	0.858899
	Cluster-36206.12547	PREDICTED: EF-hand calcium-binding domain-containing protein 5 isoform X1 [Rattus norvegicus]	--	PREDICTED: Mus musculus EF-hand calcium binding domain 5 (Efcab5), transcript variant X13, mRNA	Ni_BS	Fu_BS	0.300833	7.75049	0.0324674	0.858899
	Cluster-20171.0	zinc finger and SCAN domain-containing protein 10 isoform X2 [Mus pahari]	SCAN	Mus musculus targeted non-conditional, lacZ-tagged mutant allele Zfp13:tm1e(EUCOMM)Hmgu; transgenic	Ni_BS	Fu_BS	-1.61252	0.353094	0.0324727	0.858899
	Cluster-36206.8041	mitotic spindle assembly checkpoint protein MAD1 [Rattus norvegicus]	MAD1L	Mus musculus MAD1 mitotic arrest deficient 1-like 1 (Mad1l1), transcript variant 2, mRNA	Ni_BS	Fu_BS	0.348888	7.29832	0.0326193	0.858899
	Cluster-22098.0	--	--	Mus musculus TEK receptor tyrosine kinase (Tek), transcript variant 2, mRNA	Ni_BS	Fu_BS	1.5229	0.490318	0.0326536	0.858899
	Cluster-30374.0	double C2-like domain-containing protein beta [Mus caroli]	--	Mus musculus double C2, beta (Doc2b), mRNA	Ni_BS	Fu_BS	1.51442	0.839254	0.0326755	0.858899
	Cluster-28111.0	unnamed protein product [Mus musculus]	--	PREDICTED: Mus caroli NOTCH regulated ankyrin repeat protein (Nrarp), mRNA	Ni_BS	Fu_BS	-0.346137	7.36678	0.03271	0.858899
	Cluster-34398.0	androgen-induced bZIP protein [Rattus norvegicus]	CREB3	PREDICTED: Rattus norvegicus cAMP responsive element binding protein 3-like 4 (Creb3l4), transcript variant X2, mRNA	Ni_BS	Fu_BS	-0.958064	2.79464	0.0327765	0.858899
	Cluster-36206.2231	PREDICTED: UV excision repair protein RAD23 homolog B [Myotis davidii]	RAD23, HR23	PREDICTED: Cricetulus griseus RAD23 homolog B, nucleotide excision repair protein (Rad23b), transcript variant X2, mRNA	Ni_BS	Fu_BS	0.479654	4.70197	0.0328141	0.858899
	Cluster-36206.5005	Prefoldin subunit 5 [Pteropus alecto]	pfdA, PFDN5	Rattus norvegicus prefoldin subunit 5 (Pfdn5), mRNA	Ni_BS	Fu_BS	-0.850895	1.97718	0.032936	0.858899
	Cluster-36206.5849	solute carrier family 37 (glycerol-3-phosphate transporter), member 1, isoform CRA_a [Mus musculus]	SLC37A1_2	Mus musculus solute carrier family 37 (glycerol-3-phosphate transporter), member 1 (Slc37a1), transcript variant 1, mRNA	Ni_BS	Fu_BS	0.93667	2.63592	0.0329496	0.858899
	Cluster-18585.0	tripartite motif protein 8, isoform CRA_b, partial [Mus musculus]	--	PREDICTED: Mus caroli tripartite motif containing 8 (Trim8), mRNA	Ni_BS	Fu_BS	-0.905583	2.59039	0.0329792	0.858899
	Cluster-25647.0	GRB2-associated-binding protein 2 [Mus pahari]	GAB2	Mus musculus growth factor receptor bound protein 2-associated protein 2 (Gab2), transcript variant 2, mRNA	Ni_BS	Fu_BS	0.342286	6.23844	0.0329957	0.858899
	Cluster-36206.15296	Ral GEF with PH domain and SH3 binding motif 1, isoform CRA_c, partial [Mus musculus]	--	Mus musculus Ral GEF with PH domain and SH3 binding motif 1 (Ralgps1), transcript variant 1, mRNA	Ni_BS	Fu_BS	-0.954826	1.4979	0.0331336	0.858899
	Cluster-36206.3717	RIKEN cDNA 4930563P21, isoform CRA_a, partial [Mus musculus]	--	PREDICTED: Mus caroli transmembrane and coiled-coil domain-containing protein 5B (LOC110289881), transcript variant X1, mRNA	Ni_BS	Fu_BS	0.468478	5.61791	0.0332724	0.858899
	Cluster-36206.6087	protein YAE1 homolog [Mus pahari]	--	PREDICTED: Mus pahari YAE1 maturation factor of ABCE1 (Yae1), mRNA	Ni_BS	Fu_BS	-0.447003	5.78205	0.0333675	0.858899
	Cluster-36206.3051	PREDICTED: type 1 phosphatidylinositol 4,5-bisphosphate 4-phosphatase isoform X2 [Peromyscus maniculatus bairdii]	--	PREDICTED: Mus pahari phosphatidylinositol-4,5-bisphosphate 4-phosphatase 1 (Pip4p1), transcript variant X2, mRNA	Ni_BS	Fu_BS	-0.557522	4.08727	0.0333786	0.858899
	Cluster-36206.5202	PHD finger protein 14 isoform X2 [Mus pahari]	--	Mus musculus PHD finger protein 14, mRNA (cDNA clone MGC:36262 IMAGE:3585881), complete cds	Ni_BS	Fu_BS	-0.83462	2.13693	0.033385	0.858899
	Cluster-36206.7985	rCG61730 [Rattus norvegicus]	--	Mus musculus BAC clone RP24-79M15 from chromosome 12, complete sequence	Ni_BS	Fu_BS	-0.788926	2.50825	0.0334326	0.858899
	Cluster-33918.0	--	--	Mus musculus BAC clone RP23-32J13 from chromosome 18, complete sequence	Ni_BS	Fu_BS	-1.32393	1.55711	0.0334685	0.858899
	Cluster-36206.2492	--	--	--	Ni_BS	Fu_BS	-0.41661	5.9208	0.0335238	0.858899
	Cluster-9030.1	PREDICTED: doublesex- and mab-3-related transcription factor A2 isoform X1 [Rattus norvegicus]	DMRT4_5, DMRTA	PREDICTED: Mus caroli DMRT like family A2 (Dmrta2), transcript variant X1, mRNA	Ni_BS	Fu_BS	-0.691405	3.32995	0.0335294	0.858899
	Cluster-36206.3178	RecName: Full=Long-chain-fatty-acid--CoA ligase ACSBG1; AltName: Full=Acyl-CoA synthetase bubblegum family member 1; Short=mBG1; AltName: Full=Gonadotropin-regulated long chain acyl CoA synthetase; Short=GR-LACS; AltName: Full=Lipidosin	ACSBG	PREDICTED: Mus pahari acyl-CoA synthetase bubblegum family member 1 (Acsbg1), mRNA	Ni_BS	Fu_BS	0.342468	7.67772	0.0335683	0.858899
	Cluster-36206.4356	mitochondrial ribosomal protein L20, isoform CRA_a [Mus musculus]	--	Mus musculus 16 days neonate thymus cDNA, RIKEN full-length enriched library, clone:A130029P18 product:unclassifiable, full insert sequence	Ni_BS	Fu_BS	-1.88755	0.244024	0.0335984	0.858899
	Cluster-31740.6	PREDICTED: angiomotin-like protein 1 isoform X2 [Rattus norvegicus]	AMOTL	PREDICTED: Rattus norvegicus angiomotin-like 1 (Amotl1), transcript variant X1, mRNA	Ni_BS	Fu_BS	-1.30508	0.720633	0.0337185	0.859318
	Cluster-14052.0	zinc finger protein 14-like isoform X1 [Mus caroli]	KRAB	PREDICTED: Mus caroli zinc finger protein 14-like (LOC110297179), transcript variant X4, mRNA	Ni_BS	Fu_BS	0.836428	2.4998	0.0337764	0.859318
	Cluster-25353.0	suppressor APC domain-containing protein 2 [Rattus norvegicus]	--	Mus musculus suppressor APC domain containing 2 (Sapcd2), transcript variant 2, mRNA	Ni_BS	Fu_BS	1.45297	0.559851	0.0338036	0.859318
	Cluster-36206.2772	--	--	Mouse DNA sequence from clone RP23-366M19 on chromosome 11, complete sequence	Ni_BS	Fu_BS	1.06942	1.31312	0.0340453	0.862049
	Cluster-11156.0	Mannosyl-oligosaccharide 1,2-alpha-mannosidase IA [Cricetulus griseus]	MAN1	Mus musculus mannosidase 1, alpha, mRNA (cDNA clone MGC:18448 IMAGE:4223319), complete cds	Ni_BS	Fu_BS	1.08317	2.22807	0.0340723	0.862049
	Cluster-10165.0	aquaporin-9 [Mus caroli]	AQP9	Mus musculus aquaporin 9 (Aqp9), transcript variant 1, mRNA	Ni_BS	Fu_BS	-0.433591	5.97093	0.0342193	0.862049
	Cluster-36206.14503	PREDICTED: cysteine and histidine-rich protein 1 isoform X1 [Rattus norvegicus]	--	Mus musculus cysteine and histidine rich 1 (Cyhr1), transcript variant 4, mRNA	Ni_BS	Fu_BS	0.795694	2.90802	0.0342194	0.862049
	Cluster-12033.0	PREDICTED: immunity-related GTPase family M protein 1 [Rattus norvegicus]	IRGM, LRG47	PREDICTED: Rattus norvegicus immunity-related GTPase family M member 2 (Irgm2), transcript variant X1, mRNA &amp;&amp; XM_008774911.2 PREDICTED: Rattus norvegicus immunity-related GTPase family M member 2 (Irgm2), transcript variant X2, mRNA &amp;&amp; XM_008767746.2 PREDICTED: Rattus norvegicus immunity-related GTPase family M member 2 (Irgm2), transcript variant X1, mRNA &amp;&amp; XM_008767748…	Ni_BS	Fu_BS	1.33742	0.997185	0.0342268	0.862049
	Cluster-36206.8708	--	--	Mouse DNA sequence from clone RP23-235J5 on chromosome 11, complete sequence	Ni_BS	Fu_BS	1.61519	0.780876	0.0343138	0.862648
	Cluster-36206.2785	PREDICTED: transcription factor IIIB 90 kDa subunit isoform X1 [Rattus norvegicus]	BRF1, GTF3B	Mus musculus BRF1, RNA polymerase III transcription initiation factor 90 kDa subunit (Brf1), mRNA	Ni_BS	Fu_BS	-0.710612	3.1428	0.0345163	0.865371
	Cluster-36206.15059	unnamed protein product [Mus musculus]	--	Mus musculus strain 129S6/SvEvTac clone rp22-298k22 map 13, complete sequence	Ni_BS	Fu_BS	1.04347	1.87612	0.0345489	0.865371
	Cluster-36206.14360	--	--	Mus musculus chromosome 15, clone RP23-212I23, complete sequence	Ni_BS	Fu_BS	-1.18546	1.5761	0.0348692	0.869189
	Cluster-36206.17180	zinc finger FYVE domain-containing protein 26 [Rattus norvegicus]	ZFYVE26	Mus musculus zinc finger, FYVE domain containing 26 (Zfyve26), mRNA	Ni_BS	Fu_BS	0.467569	5.09842	0.0350821	0.869189
	Cluster-36206.10777	PREDICTED: nuclear pore complex protein Nup205 isoform X1 [Rattus norvegicus]	NUP205, NUP192	PREDICTED: Mus musculus nucleoporin 205 (Nup205), transcript variant X1, mRNA	Ni_BS	Fu_BS	0.271485	9.57236	0.0350979	0.869189
	Cluster-36206.8219	saccharopine dehydrogenase-like oxidoreductase [Mus caroli]	--	Mus musculus saccharopine dehydrogenase (putative) (Sccpdh), mRNA	Ni_BS	Fu_BS	-0.624656	3.60097	0.0352384	0.869189
	Cluster-36206.9243	zinc and ring finger 4, partial [Mus musculus]	ZNRF4	Mouse DNA sequence from clone RP23-421B5 on chromosome 17, complete sequence	Ni_BS	Fu_BS	-0.349344	6.2656	0.0352433	0.869189
	Cluster-33806.1	neuron navigator 2 isoform 4 [Homo sapiens]	NAV2	Mus musculus neuron navigator 2 (Nav2), transcript variant 2, mRNA	Ni_BS	Fu_BS	-0.746199	3.90557	0.0352725	0.869189
	Cluster-36206.11377	eukaryotic translation initiation factor 3, subunit 12, isoform CRA_c, partial [Mus musculus]	EIF3K	Mus musculus 16 days neonate thymus cDNA, RIKEN full-length enriched library, clone:A130053G17 product:MRNA OF MUSCLE SPECIFIC GENE M9, COMPLETE CDS (ARG134 PROTEIN) homolog [Homo sapiens], full insert sequence	Ni_BS	Fu_BS	-1.34459	0.627314	0.0355663	0.869189
	Cluster-36206.12399	PREDICTED: sister chromatid cohesion protein PDS5 homolog A [Latimeria chalumnae]	PDS5	PREDICTED: Meriones unguiculatus PDS5 cohesin associated factor A (Pds5a), mRNA	Ni_BS	Fu_BS	0.308065	7.2183	0.035585	0.869189
	Cluster-19025.0	cDNA sequence BC048502, partial [Mus musculus]	--	PREDICTED: Mus pahari gametocyte-specific factor 1-like (LOC110335318), mRNA	Ni_BS	Fu_BS	-0.423089	5.01141	0.0356013	0.869189
	Cluster-36206.2706	vesicle transport protein SFT2B [Mus pahari]	--	Mus musculus SFT2 domain containing 2 (Sft2d2), transcript variant 1, mRNA	Ni_BS	Fu_BS	0.519801	4.13849	0.0356287	0.869189
	Cluster-26659.0	Rho GTPase activating protein 19, isoform CRA_a, partial [Mus musculus]	ARHGAP19	Mus musculus Rho GTPase activating protein 19 (Arhgap19), transcript variant 1, mRNA	Ni_BS	Fu_BS	0.366225	5.78513	0.0357443	0.869189
	Cluster-17653.0	uncharacterized protein KIAA1755 homolog isoform X2 [Mus caroli]	--	Mus musculus RIKEN cDNA D630003M21 gene (D630003M21Rik), transcript variant 1, mRNA	Ni_BS	Fu_BS	1.25195	1.44065	0.0357628	0.869189
	Cluster-21616.0	inhibitor of carbonic anhydrase [Mus pahari]	TF	Mus musculus RIKEN cDNA 1300017J02 gene, mRNA (cDNA clone MGC:29253 IMAGE:5054320), complete cds	Ni_BS	Fu_BS	1.96603	1.8525	0.0360988	0.869189
	Cluster-36206.5838	PREDICTED: alanine and arginine-rich domain-containing protein [Peromyscus maniculatus bairdii]	--	PREDICTED: Mus pahari alanine and arginine rich domain containing protein (Aard), mRNA	Ni_BS	Fu_BS	-0.605451	3.80237	0.0361348	0.869189
	Cluster-36206.12861	rCG48689, isoform CRA_b [Rattus norvegicus]	--	Rattus norvegicus similar to RIKEN cDNA C430008C19 (RGD1307947), mRNA	Ni_BS	Fu_BS	-0.818719	2.40442	0.0362051	0.869189
	Cluster-36206.15124	E3 ubiquitin ligase Rnf157 [Mus musculus]	--	Mus musculus ring finger protein 157 (Rnf157), mRNA	Ni_BS	Fu_BS	-0.861798	2.58779	0.0364078	0.869189
	Cluster-41824.0	--	--	PREDICTED: Peromyscus maniculatus bairdii pyruvate dehyrogenase phosphatase catalytic subunit 2 (Pdp2), transcript variant X2, mRNA	Ni_BS	Fu_BS	0.961643	1.70472	0.0364186	0.869189
	Cluster-36206.8384	MAGUK p55 subfamily member 5 isoform X1 [Mus caroli]	MPP5, PALS1	PREDICTED: Mus caroli membrane palmitoylated protein 5 (Mpp5), transcript variant X1, mRNA	Ni_BS	Fu_BS	0.386772	5.56845	0.0365063	0.869189
	Cluster-36206.1520	--	--	PREDICTED: Rattus norvegicus tudor domain containing 1 (Tdrd1), transcript variant X7, mRNA	Ni_BS	Fu_BS	0.340662	7.11561	0.036554	0.869189
	Cluster-36206.11723	PREDICTED: zinc finger protein RFP [Saimiri boliviensis boliviensis]	--	Mus musculus tripartite motif-containing 27 (Trim27), mRNA	Ni_BS	Fu_BS	-0.279446	8.32355	0.0365825	0.869189
	Cluster-23584.0	serine/threonine-protein kinase NIM1-like protein [Cricetulus griseus]	NIM1	PREDICTED: Rattus norvegicus NIM1 serine/threonine protein kinase (Nim1k), transcript variant X1, mRNA	Ni_BS	Fu_BS	0.634922	3.4209	0.0368084	0.869189
	Cluster-36206.3868	carboxypeptidase D [Mus pahari]	CPD	Mus musculus carboxypeptidase D (Cpd), mRNA	Ni_BS	Fu_BS	-1.43914	0.860612	0.0368563	0.869189
	Cluster-3655.1	mCG1036175 [Mus musculus]	--	Mus musculus chromosome 15, clone RP23-281P5, complete sequence	Ni_BS	Fu_BS	-1.52294	0.943322	0.0368999	0.869189
	Cluster-650.0	cytotoxic T lymphocyte-associated protein 2 beta precursor, partial [Mus musculus]	CTSL	PREDICTED: Mus caroli protein CTLA-2-beta (LOC115029033), transcript variant X2, mRNA	Ni_BS	Fu_BS	-0.814928	3.62366	0.0369116	0.869189
	Cluster-36206.10026	immunoglobulin superfamily [Mus musculus]	IGSF11	Rattus norvegicus immunoglobulin superfamily, member 11 (Igsf11), mRNA &amp;&amp; BC085929.1 Rattus norvegicus immunoglobulin superfamily, member 11, mRNA (cDNA clone MGC:94879 IMAGE:7110445), complete cds	Ni_BS	Fu_BS	0.301069	6.80254	0.0369982	0.869189
	Cluster-26718.0	serine/threonine-protein kinase pim-1 [Microtus ochrogaster]	PIM1	PREDICTED: Mus pahari Pim-1 proto-oncogene, serine/threonine kinase (Pim1), mRNA	Ni_BS	Fu_BS	-0.388831	8.00619	0.0370354	0.869189
	Cluster-36206.4450	mCG1029635, isoform CRA_a, partial [Mus musculus]	--	Mus musculus 6 BAC RP23-384N6 (Roswell Park Cancer Institute (C57BL/6J Female) Mouse BAC Library) complete sequence	Ni_BS	Fu_BS	1.22248	1.29221	0.0371723	0.869189
	Cluster-35498.0	unnamed protein product, partial [Mus musculus]	--	Mus musculus coiled-coil domain containing 66 (Ccdc66), mRNA	Ni_BS	Fu_BS	-1.7198	0.28624	0.0371772	0.869189
	Cluster-6831.0	--	--	Mus musculus BAC clone RP24-548B7 from chromosome 5, complete sequence	Ni_BS	Fu_BS	2.02768	0.276457	0.0371783	0.869189
	Cluster-36206.11363	PREDICTED: E3 SUMO-protein ligase PIAS2 isoform X2 [Peromyscus maniculatus bairdii]	--	Mus musculus chromosome 18, clone RP23-335B10, complete sequence	Ni_BS	Fu_BS	-1.72526	0.282634	0.0371784	0.869189
	Cluster-36206.4702	epididymal secretory protein 1 [Rattus norvegicus]	NPC2	PREDICTED: Mus pahari NPC intracellular cholesterol transporter 2 (Npc2), mRNA	Ni_BS	Fu_BS	-0.433003	5.09326	0.0372214	0.869189
	Cluster-36206.9336	glycerol-3-phosphate phosphatase [Microtus ochrogaster]	PGP, PGLP	Mus musculus targeted KO-first, conditional ready, lacZ-tagged mutant allele Mlst8:tm1a(EUCOMM)Wtsi; transgenic	Ni_BS	Fu_BS	-0.311744	11.3237	0.0372262	0.869189
	Cluster-23718.2	unnamed protein product [Mus musculus]	SLCO3A	Mus musculus solute carrier organic anion transporter family, member 3a1 (Slco3a1), transcript variant 1, mRNA	Ni_BS	Fu_BS	0.463316	6.29365	0.0372823	0.869189
	Cluster-35449.0	hypothetical protein A6R68_23703 [Neotoma lepida]	--	Mus musculus targeted non-conditional, lacZ-tagged mutant allele Irf6:tm1e(EUCOMM)Hmgu; transgenic	Ni_BS	Fu_BS	0.927141	1.99018	0.0373518	0.869189
	Cluster-36206.15924	Usp33 protein, partial [Mus musculus]	USP20_33	PREDICTED: Mus pahari ubiquitin specific peptidase 33 (Usp33), transcript variant X1, mRNA	Ni_BS	Fu_BS	-0.572162	4.58266	0.0373807	0.869189
	Cluster-20531.0	phosphorylase b kinase gamma catalytic chain, skeletal muscle/heart isoform isoform X1 [Loxodonta africana]	PHKG	PREDICTED: Cricetulus griseus phosphorylase kinase catalytic subunit gamma 1 (Phkg1), transcript variant X3, mRNA	Ni_BS	Fu_BS	1.54784	0.620332	0.037447	0.869189
	Cluster-36206.9197	L-lactate dehydrogenase C chain isoform X1 [Mus pahari]	LDH, ldh	Mus musculus lactate dehydrogenase C (Ldhc), transcript variant 2, mRNA	Ni_BS	Fu_BS	-0.686792	3.18429	0.0374705	0.869189
	Cluster-29791.0	unnamed protein product [Homo sapiens]	KRAB	Mus musculus zinc finger protein 64 (Zfp64), transcript variant 1, mRNA	Ni_BS	Fu_BS	-1.07712	1.18393	0.0374805	0.869189
	Cluster-27741.0	DNA topoisomerase 2-beta [Mesocricetus auratus]	TOP2	Mus musculus topoisomerase (DNA) II beta, mRNA (cDNA clone MGC:46944 IMAGE:5368508), complete cds	Ni_BS	Fu_BS	0.383451	6.60888	0.0375728	0.869189
	Cluster-35119.0	--	--	PREDICTED: Rattus norvegicus tetratricopeptide repeat domain 38 (Ttc38), transcript variant X2, mRNA	Ni_BS	Fu_BS	1.12971	1.29228	0.0375991	0.869189
	Cluster-36206.17549	--	--	Mus musculus targeted KO-first, conditional ready, lacZ-tagged mutant allele Tbl2:tm1a(EUCOMM)Hmgu; transgenic	Ni_BS	Fu_BS	-0.905341	1.96064	0.0376059	0.869189
	Cluster-30451.1	RecName: Full=DDB1- and CUL4-associated factor 12-like protein 1; AltName: Full=WD repeat-containing protein 40B	--	Mus musculus DDB1 and CUL4 associated factor 12-like 1 (Dcaf12l1), transcript variant B, mRNA	Ni_BS	Fu_BS	-0.862876	3.14525	0.037645	0.869189
	Cluster-36206.852	excitatory amino acid transporter 1 [Mus pahari]	SLC1A3, EAAT1	PREDICTED: Mus caroli solute carrier family 1 member 3 (Slc1a3), mRNA	Ni_BS	Fu_BS	0.760615	3.49538	0.037778	0.869189
	Cluster-21979.0	mCG148341 [Mus musculus]	--	Mus musculus BAC clone RP24-64N14 from chromosome 17, complete sequence	Ni_BS	Fu_BS	1.77752	0.522043	0.0378053	0.869189
	Cluster-36206.16435	transforming acidic coiled-coil-containing protein 1 isoform X2 [Mus caroli]	TACC1	Mus musculus transforming, acidic coiled-coil containing protein 1 (Tacc1), transcript variant 1, mRNA	Ni_BS	Fu_BS	-1.4975	0.415826	0.0378059	0.869189
	Cluster-36206.17414	cingulin-like 1, isoform CRA_b [Mus musculus]	CGNL1	Mus musculus cingulin-like 1 (Cgnl1), transcript variant 1, mRNA	Ni_BS	Fu_BS	-1.0685	1.60688	0.0378164	0.869189
	Cluster-22480.0	zinc finger protein 882 [Mus musculus]	KRAB	Mus musculus zinc finger protein 882 (Zfp882), mRNA	Ni_BS	Fu_BS	0.907057	2.4218	0.0378382	0.869189
	Cluster-8622.5	heat shock transcription factor, X-linked member 3-like [Mus caroli]	--	PREDICTED: Mus caroli heat shock transcription factor, X-linked member 3-like (LOC110287327), mRNA	Ni_BS	Fu_BS	-1.06017	1.5267	0.0378687	0.869189
	Cluster-36206.8290	golgin subfamily A member 2 isoform X2 [Mus caroli]	GOLGA2	Mus musculus mRNA for mKIAA4150 protein	Ni_BS	Fu_BS	-0.311821	7.67817	0.0378875	0.869189
	Cluster-36002.0	regulator of microtubule dynamics protein 2 isoform X2 [Mus caroli]	--	Mus musculus regulator of microtubule dynamics 2 (Rmdn2), transcript variant 4, mRNA	Ni_BS	Fu_BS	-1.62454	0.239126	0.0379458	0.869189
	Cluster-23742.1	amidophosphoribosyltransferase [Mus pahari]	purF, PPAT	Mus musculus chromosome 5, clone RP24-175N6, complete sequence	Ni_BS	Fu_BS	-1.22328	1.85082	0.0379486	0.869189
	Cluster-36206.10594	adenosylhomocysteinase 3 isoform X2 [Marmota flaviventris]	E3.3.1.1, ahcY	Mus musculus S-adenosylhomocysteine hydrolase-like 2 (Ahcyl2), transcript variant 2, mRNA	Ni_BS	Fu_BS	-1.31318	1.12665	0.0381026	0.870488
	Cluster-36206.5548	UPF0472 protein C16orf72 homolog [Mus pahari]	--	Mus musculus RIKEN cDNA 1810013L24 gene (1810013L24Rik), mRNA	Ni_BS	Fu_BS	-0.773412	2.76127	0.0381444	0.870488
	Cluster-36206.9900	RecName: Full=Izumo sperm-egg fusion protein 3; Flags: Precursor	--	Mouse DNA sequence from clone RP23-434B7 on chromosome 4, complete sequence	Ni_BS	Fu_BS	-2.26242	-0.189399	0.0381966	0.870488
	Cluster-36206.4534	PREDICTED: mono [ADP-ribose] polymerase PARP16 isoform X1 [Rattus norvegicus]	PARP16	Mus musculus poly (ADP-ribose) polymerase family, member 16, mRNA (cDNA clone MGC:65335 IMAGE:3594406), complete cds	Ni_BS	Fu_BS	0.800528	3.37206	0.0384072	0.873827
	Cluster-5434.0	--	--	--	Ni_BS	Fu_BS	-1.94071	1.29161	0.0385006	0.87448
	Cluster-23043.0	mCG58458, isoform CRA_b, partial [Mus musculus]	--	Mus musculus defensin beta 45 (Defb45), mRNA	Ni_BS	Fu_BS	-1.85904	0.0451864	0.0386294	0.87448
	Cluster-32132.0	Zinc finger protein 61 [Mus musculus]	--	Mus musculus targeted non-conditional, lacZ-tagged mutant allele Zfp61:tm1e(EUCOMM)Hmgu; transgenic	Ni_BS	Fu_BS	1.37992	0.745266	0.0387363	0.87448
	Cluster-36206.16594	--	--	--	Ni_BS	Fu_BS	1.53783	1.1644	0.0387373	0.87448
	Cluster-4961.0	--	--	--	Ni_BS	Fu_BS	-0.897512	3.55909	0.0387992	0.87448
	Cluster-36206.10491	spindlin interactor and repressor of chromatin-binding protein [Mus pahari]	--	Mus musculus spindlin interactor and repressor of chromatin binding (Spindoc), transcript variant 1, mRNA	Ni_BS	Fu_BS	-0.307479	6.74682	0.0388202	0.87448
	Cluster-29916.0	microfibrillar-associated protein 5 precursor [Rattus norvegicus]	--	Mus musculus microfibrillar associated protein 5 (Mfap5), transcript variant 2, mRNA	Ni_BS	Fu_BS	0.916394	3.13102	0.0388925	0.874665
	Cluster-36206.8982	multidrug resistance-associated protein 9 [Mus caroli]	ABCC12	PREDICTED: Mus caroli ATP binding cassette subfamily C member 12 (Abcc12), transcript variant X2, misc_RNA	Ni_BS	Fu_BS	0.282856	7.70003	0.0389669	0.874897
	Cluster-30179.0	ras-related protein Rab-26 [Mus caroli]	RAB26	Mus musculus RAB26, member RAS oncogene family (Rab26), mRNA	Ni_BS	Fu_BS	1.13415	1.48305	0.0391014	0.876475
	Cluster-36206.2914	RIKEN cDNA 4930488E11, partial [Mus musculus]	--	Mus musculus thymosin beta 15b2 (Tmsb15b2), mRNA	Ni_BS	Fu_BS	0.467269	6.46519	0.0392348	0.877071
	Cluster-36206.15210	thrombospondin-1 isoform X2 [Mus caroli]	THBS1	PREDICTED: Mus pahari thrombospondin 1 (Thbs1), transcript variant X1, mRNA	Ni_BS	Fu_BS	-1.00152	2.41698	0.0393392	0.877071
	Cluster-16413.0	neurotrophic tyrosine kinase, receptor, type 3, isoform CRA_a [Mus musculus]	NTRK3, TRKC	Mus musculus neurotrophic tyrosine kinase, receptor, type 3 (Ntrk3), transcript variant 2, mRNA	Ni_BS	Fu_BS	0.44399	6.39616	0.0393397	0.877071
	Cluster-35390.2	--	--	Mus musculus targeted non-conditional, lacZ-tagged mutant allele Coq10a:tm1e(EUCOMM)Wtsi; transgenic	Ni_BS	Fu_BS	-0.597518	3.9188	0.0394724	0.877071
	Cluster-29993.0	PREDICTED: FUN14 domain-containing protein 1 isoform X1 [Fukomys damarensis]	FUNDC1	PREDICTED: Mus caroli FUN14 domain containing 1 (Fundc1), mRNA	Ni_BS	Fu_BS	-0.500237	4.30568	0.0394757	0.877071
	Cluster-13861.1	--	--	Genomic sequence from Mouse 9, complete sequence	Ni_BS	Fu_BS	0.993473	1.79492	0.0395993	0.877071
	Cluster-9611.0	--	--	Rattus norvegicus murine retrovirus integration site 1 homolog (Mrvi1), transcript variant 1, mRNA	Ni_BS	Fu_BS	1.46344	1.24235	0.0396882	0.877071
	Cluster-15451.0	hypothetical protein I79_007206 [Cricetulus griseus]	--	Mus musculus angiomotin (Amot), transcript variant 1, mRNA	Ni_BS	Fu_BS	1.49196	0.700788	0.0396999	0.877071
	Cluster-13369.0	unnamed protein product [Mus musculus]	--	PREDICTED: Rattus norvegicus pleckstrin and Sec7 domain containing (Psd), transcript variant X5, mRNA	Ni_BS	Fu_BS	0.998227	1.93699	0.0397063	0.877071
	Cluster-36206.2564	putative methyltransferase C9orf114 homolog [Mus caroli]	K09142	Mus musculus adult male corpora quadrigemina cDNA, RIKEN full-length enriched library, clone:B230345A13 product:similar to HYPOTHETICAL 43.8 KDA PROTEIN (FRAGMENT) [Homo sapiens], full insert sequence	Ni_BS	Fu_BS	-1.70164	2.36693	0.039827	0.878153
	Cluster-36918.0	PREDICTED: nucleolar protein 10 [Myotis davidii]	--	Rattus norvegicus nucleolar protein 10 (Nol10), mRNA &amp;&amp; BC081954.1 Rattus norvegicus nucleolar protein 10, mRNA (cDNA clone MGC:94045 IMAGE:7122941), complete cds	Ni_BS	Fu_BS	0.56316	3.9369	0.0398839	0.878153
	Cluster-36206.15889	NEDD4, partial [Cricetulus griseus]	NEDD4, RSP5	Mus musculus targeted non-conditional, lacZ-tagged mutant allele 2810422J05Rik:tm1e(EUCOMM)Hmgu; transgenic	Ni_BS	Fu_BS	-2.25895	-0.185164	0.0399501	0.878195
	Cluster-36206.10935	STAM-binding protein-like, partial [Meriones unguiculatus]	--	--	Ni_BS	Fu_BS	0.701411	3.22373	0.04032	0.883736
	Cluster-20769.1	erythroid differentiation-related factor 1 isoform X1 [Mus musculus]	--	PREDICTED: Rattus norvegicus erythroid differentiation regulatory factor 1 (Edrf1), transcript variant X2, mRNA	Ni_BS	Fu_BS	0.389376	6.41167	0.0403317	0.883736
	Cluster-14137.0	--	--	Mus musculus chromosome 9, clone RP24-361K14, complete sequence	Ni_BS	Fu_BS	2.60994	1.51335	0.0404904	0.884996
	Cluster-36206.12459	Stam binding protein like 1, isoform CRA_a [Mus musculus]	STAMBPL1	PREDICTED: Rattus norvegicus STAM binding protein-like 1 (Stambpl1), transcript variant X6, mRNA	Ni_BS	Fu_BS	-0.31619	7.4051	0.0405269	0.884996
	Cluster-36206.3846	RNA guanine-N7 methyltransferase activating subunit [Mus pahari]	FAM103A1	PREDICTED: Mus pahari RNA guanine-7 methyltransferase activating subunit (Ramac), mRNA	Ni_BS	Fu_BS	-0.432684	6.96491	0.0406227	0.884996
	Cluster-36206.1935	hypothetical protein I79_005701 [Cricetulus griseus]	--	PREDICTED: Rattus norvegicus polycomb group ring finger 2 (Pcgf2), transcript variant X3, mRNA	Ni_BS	Fu_BS	1.65434	0.68276	0.0406615	0.884996
	Cluster-36231.0	--	--	Mus musculus BAC clone RP23-358K1 from chromosome 7, complete sequence	Ni_BS	Fu_BS	-2.30916	-0.137009	0.0407133	0.884996
	Cluster-17057.0	unnamed protein product [Mus musculus]	EPHB4, HTK	PREDICTED: Rattus norvegicus EPH receptor B4 (Ephb4), transcript variant X2, mRNA &amp;&amp; XM_003751156.4 PREDICTED: Rattus norvegicus EPH receptor B4 (Ephb4), transcript variant X2, mRNA	Ni_BS	Fu_BS	2.05135	-0.143214	0.0407959	0.885381
	Cluster-36206.9587	dnaJ homolog subfamily B member 8 [Mus caroli]	DNAJB8	Mus musculus 6 BAC RP23-74G1 (Roswell Park Cancer Institute (C57BL/6J Female) Mouse BAC Library) complete sequence	Ni_BS	Fu_BS	-0.339333	10.1781	0.040888	0.885512
	Cluster-36206.7475	LOW QUALITY PROTEIN: protein ZBED8-like [Eptesicus fuscus]	--	Mus musculus chromosome 7, clone RP23-235M8, complete sequence	Ni_BS	Fu_BS	0.856834	2.03954	0.0409317	0.885512
	Cluster-36206.6804	probable inactive serine protease 37 [Mus pahari]	--	PREDICTED: Mus caroli serine protease 37 (Prss37), transcript variant X2, mRNA	Ni_BS	Fu_BS	0.390006	8.09005	0.0410054	0.885704
	Cluster-36206.5864	neuroepithelial cell-transforming gene 1 protein isoform X1 [Mus pahari]	ARHGEF3_8	Mus musculus neuroepithelial cell transforming gene 1 (Net1), transcript variant 1, mRNA	Ni_BS	Fu_BS	0.505391	4.13674	0.041086	0.886042
	Cluster-36206.11502	mKIAA1764 protein, partial [Mus musculus]	LRRCC1, CLERC	Mus musculus leucine rich repeat and coiled-coil domain containing 1 (Lrrcc1), transcript variant 1, mRNA	Ni_BS	Fu_BS	-0.515292	4.45349	0.0412981	0.887646
	Cluster-36206.1712	testis-expressed protein 15 isoform X1 [Mus musculus]	--	PREDICTED: Mus caroli testis expressed 15, meiosis and synapsis associated (Tex15), transcript variant X1, mRNA	Ni_BS	Fu_BS	1.32099	0.717865	0.0414103	0.887646
	Cluster-36206.14096	PREDICTED: apoptosis inhibitor 5 isoform X1 [Rattus norvegicus]	--	PREDICTED: Mus pahari apoptosis inhibitor 5 (Api5), transcript variant X1, mRNA	Ni_BS	Fu_BS	0.31996	7.02516	0.0414253	0.887646
	Cluster-36206.14606	mCG17767, isoform CRA_b [Mus musculus]	--	Mus musculus stress-associated endoplasmic reticulum protein family member 2, mRNA (cDNA clone IMAGE:30918787), complete cds	Ni_BS	Fu_BS	-0.53496	4.12129	0.0414499	0.887646
	Cluster-36206.6530	interferon-related developmental regulator 1 isoform X1 [Meriones unguiculatus]	--	Mus musculus adult male colon cDNA, RIKEN full-length enriched library, clone:9030619M05 product:interferon-related developmental regulator 1, full insert sequence	Ni_BS	Fu_BS	-0.630676	4.52349	0.0415035	0.887646
	Cluster-36206.16683	--	--	Mus musculus BAC clone RP23-256O11 from chromosome 7, complete sequence	Ni_BS	Fu_BS	1.15259	1.10839	0.0416209	0.887646
	Cluster-36206.11742	Predicted gene, EG237300 [Mus musculus]	--	PREDICTED: Mus musculus predicted gene 4922 (Gm4922), transcript variant X1, mRNA	Ni_BS	Fu_BS	-1.33797	0.86791	0.0416916	0.887646
	Cluster-4663.0	--	--	--	Ni_BS	Fu_BS	1.75452	0.627819	0.0417936	0.887646
	Cluster-36206.462	zinc finger, DHHC domain containing 9 variant, partial [Homo sapiens]	ZDHHC9_14_18	Mus musculus zinc finger, DHHC domain containing 9 (Zdhhc9), mRNA	Ni_BS	Fu_BS	1.00097	1.2772	0.0419014	0.887646
	Cluster-40253.0	TBC1 domain family, member 9B [Mus musculus]	TBC1D8_9	Mus musculus TBC1 domain family, member 9B (Tbc1d9b), transcript variant 3, mRNA	Ni_BS	Fu_BS	0.416016	5.15491	0.041968	0.887646
	Cluster-36206.8014	PREDICTED: uncharacterized protein C16orf95 homolog isoform X1 [Rattus norvegicus]	--	PREDICTED: Mus caroli chromosome 8 C16orf95 homolog (C8H16orf95), transcript variant X2, mRNA	Ni_BS	Fu_BS	-0.708302	2.93083	0.0419945	0.887646
	Cluster-19199.0	PREDICTED: transcription factor 24 isoform X2 [Rattus norvegicus]	--	PREDICTED: Mus pahari transcription factor 24 (Tcf24), mRNA	Ni_BS	Fu_BS	-1.86811	0.0477893	0.0420749	0.887646
	Cluster-36206.16177	mCG13937, isoform CRA_b, partial [Mus musculus]	--	Mus musculus chromosome 1, clone RP23-264E23, complete sequence	Ni_BS	Fu_BS	1.79263	-0.014774	0.0421156	0.887646
	Cluster-36206.17822	Kruppel-like factor 9 [Rattus norvegicus]	KLF9S, BTEB	PREDICTED: Meriones unguiculatus Kruppel like factor 9 (Klf9), mRNA	Ni_BS	Fu_BS	-0.33216	6.14221	0.0421458	0.887646
	Cluster-6512.1	EF-hand calcium-binding domain-containing protein 11 isoform X1 [Mus pahari]	--	PREDICTED: Mus pahari EF-hand calcium binding domain 11 (Efcab11), transcript variant X1, mRNA	Ni_BS	Fu_BS	-0.878344	1.94528	0.0421708	0.887646
	Cluster-19326.1	protein KIAA0100 isoform X1 [Mus musculus]	--	Mus musculus RIKEN cDNA 2610507B11 gene (2610507B11Rik), mRNA	Ni_BS	Fu_BS	-1.20325	0.960541	0.0423288	0.887646
	Cluster-20463.1	regulating synaptic membrane exocytosis protein 3 [Mus caroli]	RIMS3, RIM3	Mus musculus regulating synaptic membrane exocytosis 3 (Rims3), mRNA	Ni_BS	Fu_BS	1.01946	1.17275	0.0423495	0.887646
	Cluster-36206.9882	E3 ubiquitin-protein ligase parkin isoform 1 [Mus musculus]	PARK2	Mus musculus parkin RBR E3 ubiquitin protein ligase (Prkn), transcript variant 1, mRNA	Ni_BS	Fu_BS	-0.501537	4.34011	0.0423563	0.887646
	Cluster-39742.1	Transmembrane protein 160 [Mus musculus]	--	Rattus norvegicus transmembrane protein 160 (Tmem160), mRNA	Ni_BS	Fu_BS	-0.751887	2.59531	0.0423958	0.887646
	Cluster-36206.2143	--	--	Mus musculus targeted deletion, lacZ-tagged mutant allele Polr2i:tm1(KOMP)Wtsi; transgenic	Ni_BS	Fu_BS	1.36296	0.635988	0.0426948	0.890206
	Cluster-30753.0	cilia- and flagella-associated protein 77 isoform X1 [Mus caroli]	--	Rattus norvegicus cilia and flagella associated protein 77 (Cfap77), mRNA &amp;&amp; BC166521.1 Rattus norvegicus similar to FLJ46082 protein, mRNA (cDNA clone MGC:188104 IMAGE:7133997), complete cds	Ni_BS	Fu_BS	-0.528994	4.56494	0.0427034	0.890206
	Cluster-36206.896	--	--	Mus musculus targeted non-conditional, lacZ-tagged mutant allele Aldh2:tm1e(EUCOMM)Wtsi; transgenic	Ni_BS	Fu_BS	-1.00126	2.59035	0.0427884	0.890206
	Cluster-15159.0	teashirt homolog 2 [Mus caroli]	TSHZ	Mus musculus teashirt zinc finger family member 2 (Tshz2), transcript variant 1, mRNA	Ni_BS	Fu_BS	0.832479	2.79579	0.0428099	0.890206
	Cluster-36206.9988	hypothetical protein A6R68_04324 [Neotoma lepida]	SEMA7, CD108	Mus musculus sema domain, immunoglobulin domain (Ig), and GPI membrane anchor, (semaphorin) 7A (Sema7a), mRNA	Ni_BS	Fu_BS	-0.491528	7.25824	0.0428441	0.890206
	Cluster-36206.8122	PREDICTED: fidgetin-like protein 1 isoform X1 [Rattus norvegicus]	--	Mus musculus fidgetin-like 1 (Fignl1), transcript variant 2, mRNA	Ni_BS	Fu_BS	0.451947	4.97738	0.0430483	0.893089
	Cluster-36206.14278	Protein phosphatase 1 regulatory subunit 7 [Myotis davidii]	--	Mus musculus targeted deletion, lacZ-tagged mutant allele Eif4a2:tm1(KOMP)Wtsi; transgenic	Ni_BS	Fu_BS	0.704101	2.86501	0.0432503	0.895917
	Cluster-36206.7724	triosephosphate isomerase [Mus pahari]	TPI, tpiA	PREDICTED: Rattus norvegicus triosephosphate isomerase-like (LOC100911515), mRNA	Ni_BS	Fu_BS	-0.491427	4.49014	0.043383	0.897304
	Cluster-36206.9823	deoxynucleotidyltransferase terminal-interacting protein 1 [Mus caroli]	--	Rattus norvegicus deoxynucleotidyltransferase, terminal, interacting protein 1, mRNA (cDNA clone MGC:124886 IMAGE:7929876), complete cds	Ni_BS	Fu_BS	-1.44696	0.385703	0.0436874	0.89904
	Cluster-36206.7550	mCG147935 [Mus musculus]	--	PREDICTED: Mus pahari uncharacterized LOC110319538 (LOC110319538), ncRNA	Ni_BS	Fu_BS	1.29335	1.55029	0.043691	0.89904
	Cluster-25734.0	cytosolic 5'-nucleotidase 1A [Vulpes vulpes]	E3.1.3.5	Mus musculus 5'-nucleotidase, cytosolic IA, mRNA (cDNA clone MGC:182484 IMAGE:9056378), complete cds	Ni_BS	Fu_BS	-1.55062	2.19338	0.0440033	0.89904
	Cluster-24004.0	CaM-KII inhibitory protein [Rattus norvegicus]	--	PREDICTED: Mus pahari calcium/calmodulin dependent protein kinase II inhibitor 2 (Camk2n2), mRNA	Ni_BS	Fu_BS	-1.07337	3.2629	0.0440698	0.89904
	Cluster-39427.2	hypothetical protein A6R68_00141 [Neotoma lepida]	--	PREDICTED: Mus pahari N(alpha)-acetyltransferase 80, NatH catalytic subunit (Naa80), mRNA	Ni_BS	Fu_BS	-0.360096	6.11701	0.0441806	0.89904
	Cluster-20356.0	uncharacterized protein CXorf38 homolog [Mus caroli]	--	Mus musculus RIKEN cDNA 1810030O07 gene (1810030O07Rik), mRNA	Ni_BS	Fu_BS	-1.02442	1.603	0.0444044	0.89904
	Cluster-36206.18059	guanine nucleotide exchange factor VAV2 isoform X2 [Mus caroli]	VAV	PREDICTED: Rattus norvegicus vav guanine nucleotide exchange factor 2 (Vav2), transcript variant X3, mRNA	Ni_BS	Fu_BS	1.05912	4.70588	0.0444162	0.89904
	Cluster-36206.1902	--	--	Mus musculus targeted deletion, lacZ-tagged mutant allele Pde4c:tm1(KOMP)Wtsi; transgenic	Ni_BS	Fu_BS	-1.58665	0.203867	0.0445158	0.89904
	Cluster-21861.0	RIKEN cDNA 3110005G23, isoform CRA_a, partial [Mus musculus]	--	Mus musculus transmembrane protein 192 (Tmem192), transcript variant 1, mRNA	Ni_BS	Fu_BS	0.45067	4.83486	0.0445211	0.89904
	Cluster-6081.0	--	--	Mouse DNA sequence from clone RP23-293I3 on chromosome 11, complete sequence	Ni_BS	Fu_BS	1.43371	0.437333	0.0445233	0.89904
	Cluster-24407.0	glutamate receptor ionotropic, NMDA 2C isoform X2 [Microtus ochrogaster]	GRIN2C	PREDICTED: Rattus norvegicus glutamate ionotropic receptor NMDA type subunit 2C (Grin2c), transcript variant X9, mRNA	Ni_BS	Fu_BS	2.40185	2.29422	0.0445247	0.89904
	Cluster-36206.13932	polymerase (DNA-directed), delta 3, accessory subunit, isoform CRA_b, partial [Mus musculus]	POLD3	Mus musculus polymerase (DNA-directed), delta 3, accessory subunit, mRNA (cDNA clone MGC:65623 IMAGE:6402059), complete cds	Ni_BS	Fu_BS	-0.333277	6.23914	0.0445679	0.89904
	Cluster-36206.4804	nicotinamide/nicotinic acid mononucleotide adenylyltransferase 2 isoform X2 [Pteropus alecto]	NMNAT	Rattus norvegicus nicotinamide nucleotide adenylyltransferase 2 (Nmnat2), mRNA &amp;&amp; DQ022370.1 Rattus norvegicus nicotinamide mononucleotide adenylyltransferase-2 mRNA, complete cds	Ni_BS	Fu_BS	0.871779	3.64695	0.0446108	0.89904
	Cluster-36206.9045	mCG119114, isoform CRA_a, partial [Mus musculus]	HNRNPA2B1	PREDICTED: Rattus norvegicus chromobox 3 (Cbx3), transcript variant X1, mRNA	Ni_BS	Fu_BS	0.260463	8.79737	0.0446592	0.89904
	Cluster-36206.12463	PREDICTED: LOW QUALITY PROTEIN: histone-lysine N-methyltransferase NSD3-like [Peromyscus maniculatus bairdii]	WHSC1L1, NSD3	PREDICTED: Cricetulus griseus nuclear receptor binding SET domain protein 3 (Nsd3), transcript variant X4, mRNA	Ni_BS	Fu_BS	-1.48724	0.706613	0.0446672	0.89904
	Cluster-36206.16998	cystatin-12 [Mus caroli]	--	Mus musculus targeted non-conditional, lacZ-tagged mutant allele Cst12:tm1e(KOMP)Wtsi; transgenic	Ni_BS	Fu_BS	-0.370078	6.01308	0.0447192	0.89904
	Cluster-19626.0	acyl-CoA dehydrogenase family member 10 isoform X1 [Mus pahari]	ACAD10	PREDICTED: Mus pahari acyl-CoA dehydrogenase family member 10 (Acad10), transcript variant X1, mRNA	Ni_BS	Fu_BS	0.433778	5.08483	0.0447413	0.89904
	Cluster-33097.0	PREDICTED: pseudouridylate synthase 7 homolog-like protein [Rattus norvegicus]	--	PREDICTED: Mus pahari pseudouridine synthase 7 like (Pus7l), mRNA	Ni_BS	Fu_BS	1.0695	1.43588	0.044758	0.89904
	Cluster-20300.0	Ngdn protein, partial [Mus musculus]	NGDN, LCP5	Mus musculus neuroguidin, EIF4E binding protein (Ngdn), mRNA	Ni_BS	Fu_BS	-0.383324	5.79039	0.0447672	0.89904
	Cluster-8296.0	lysine-specific demethylase 5A isoform 1 [Rattus norvegicus]	KDM5, JARID1	Mus musculus lysine (K)-specific demethylase 5A (Kdm5a), mRNA	Ni_BS	Fu_BS	-1.13221	1.45395	0.0447967	0.89904
	Cluster-36206.5817	translation initiation factor eIF-2B subunit epsilon [Rattus norvegicus]	EIF2B5	Mus musculus eukaryotic translation initiation factor 2B, subunit 5 epsilon (Eif2b5), mRNA	Ni_BS	Fu_BS	-0.891297	2.13945	0.044965	0.89904
	Cluster-26584.0	CUGBP Elav-like family member 6 isoform X3 [Mesocricetus auratus]	CUGBP, BRUNOL, CELF	PREDICTED: Mus musculus CUGBP, Elav-like family member 6 (Celf6), transcript variant X1, mRNA	Ni_BS	Fu_BS	-0.426895	4.98286	0.0449803	0.89904
	Cluster-27178.0	protein ABHD14B isoform X2 [Mus caroli]	ABHD14	Mus musculus abhydrolase domain containing 14b (Abhd14b), mRNA	Ni_BS	Fu_BS	-1.16946	0.789208	0.0449816	0.89904
	Cluster-36206.10148	RNA-binding protein 7 isoform X1 [Mus pahari]	RBM7	Mus musculus RNA binding motif protein 7 (Rbm7), transcript variant 2, non-coding RNA	Ni_BS	Fu_BS	-0.27971	9.95474	0.045099	0.900067
	Cluster-36206.10088	sphingomyelin synthase 1 [Mus musculus]	SGMS	Mus musculus sphingomyelin synthase 1 (Sgms1), transcript variant 4, mRNA	Ni_BS	Fu_BS	0.31329	8.42125	0.0454129	0.900249
	Cluster-41235.1	solute carrier family 43, member 2 [Tokudaia muenninki]	--	Rattus norvegicus solute carrier family 43 member 2 (Slc43a2), mRNA	Ni_BS	Fu_BS	0.847828	2.03667	0.045428	0.900249
	Cluster-36206.16335	PREDICTED: glycoprotein-N-acetylgalactosamine 3-beta-galactosyltransferase 1 isoform X1 [Rattus norvegicus]	C1GALT1	PREDICTED: Rattus norvegicus core 1 synthase, glycoprotein-N-acetylgalactosamine 3-beta-galactosyltransferase, 1 (C1galt1), transcript variant X1, mRNA	Ni_BS	Fu_BS	0.397279	7.2642	0.0455396	0.900249
	Cluster-36206.17283	collagen alpha-4(IV) chain precursor [Mus musculus]	COL4A	Mus musculus collagen, type IV, alpha 4 (Col4a4), mRNA	Ni_BS	Fu_BS	1.61391	0.257115	0.0455594	0.900249
	Cluster-26949.0	leiomodin-1 [Rattus norvegicus]	--	Mus musculus leiomodin 1 (smooth muscle) (Lmod1), mRNA	Ni_BS	Fu_BS	-0.725953	3.10755	0.0455937	0.900249
	Cluster-36206.16775	zinc finger protein 433 [Microtus ochrogaster]	KRAB	Mus musculus zinc finger protein 709 (Zfp709), mRNA	Ni_BS	Fu_BS	0.702775	3.39468	0.0456043	0.900249
	Cluster-8912.0	thiamin pyrophosphokinase 1 isoform X1 [Mus pahari]	thiN, TPK1, THI80	PREDICTED: Mus caroli thiamin pyrophosphokinase 1 (Tpk1), transcript variant X3, mRNA	Ni_BS	Fu_BS	0.970236	1.53955	0.0456088	0.900249
	Cluster-36206.13478	PREDICTED: LOW QUALITY PROTEIN: coiled-coil domain-containing protein 30 isoform X1 [Rattus norvegicus]	--	Mus musculus coiled-coil domain containing 30 (Ccdc30), transcript variant 1, mRNA	Ni_BS	Fu_BS	-1.22648	1.72594	0.0456495	0.900249
	Cluster-12209.0	hypothetical protein I79_024919 [Cricetulus griseus]	--	PREDICTED: Mus caroli RELT like 1 (Rell1), transcript variant X1, mRNA	Ni_BS	Fu_BS	1.48516	0.333575	0.0457016	0.900249
	Cluster-29948.1	RIKEN cDNA 4732495E13, isoform CRA_a, partial [Mus musculus]	--	Mus musculus transmembrane protein 184b (Tmem184b), transcript variant 1, mRNA	Ni_BS	Fu_BS	-0.770478	2.86414	0.045856	0.901807
	Cluster-36206.9290	START domain-containing protein 10 [Mus caroli]	--	Mus musculus START domain containing 10, mRNA (cDNA clone IMAGE:6477526), partial cds	Ni_BS	Fu_BS	-0.492454	4.92834	0.0460436	0.901807
	Cluster-26731.0	hypothetical protein H671_xg20544 [Cricetulus griseus]	--	Mus musculus adult male testis cDNA, RIKEN full-length enriched library, clone:4930447F04 product:hypothetical protein, full insert sequence	Ni_BS	Fu_BS	-1.02033	1.10791	0.0460643	0.901807
	Cluster-23447.0	hypothetical protein A6R68_10465, partial [Neotoma lepida]	VEGFA	Rattus norvegicus vascular endothelial growth factor A (Vegfa), transcript variant 2, mRNA &amp;&amp; NM_001287108.1 Rattus norvegicus vascular endothelial growth factor A (Vegfa), transcript variant 2, mRNA &amp;&amp; NM_001317043.1 Rattus norvegicus vascular endothelial growth factor A (Vegfa), transcript variant 2, mRNA	Ni_BS	Fu_BS	0.777973	2.68844	0.0460985	0.901807
	Cluster-35374.0	uncharacterized protein C2orf72 homolog isoform X2 [Mus caroli]	--	PREDICTED: Mus caroli chromosome 1 C2orf72 homolog (C1H2orf72), transcript variant X2, mRNA	Ni_BS	Fu_BS	1.74364	0.15333	0.0461274	0.901807
	Cluster-36206.9037	PREDICTED: cell division cycle-associated protein 2 isoform X1 [Rattus norvegicus]	CDCA2	PREDICTED: Rattus norvegicus cell division cycle associated 2 (Cdca2), transcript variant X2, mRNA	Ni_BS	Fu_BS	0.27579	8.38259	0.0461918	0.901807
	Cluster-36206.12590	insulin-like growth factor 2 mRNA-binding protein 3 isoform X1 [Mus pahari]	IGF2BP3	PREDICTED: Rattus norvegicus insulin-like growth factor 2 mRNA binding protein 3 (Igf2bp3), transcript variant X4, mRNA	Ni_BS	Fu_BS	-1.11931	0.978882	0.0462566	0.901807
	Cluster-36206.17881	RecName: Full=3-ketoacyl-CoA thiolase B, peroxisomal; AltName: Full=Acetyl-CoA acyltransferase B; AltName: Full=Beta-ketothiolase B; AltName: Full=Peroxisomal 3-oxoacyl-CoA thiolase B; Flags: Precursor	ACAA1	Mus musculus acetyl-Coenzyme A acyltransferase 1B (Acaa1b), mRNA	Ni_BS	Fu_BS	0.517528	4.57473	0.0463092	0.901807
	Cluster-36206.3436	BRISC and BRCA1-A complex member 1 isoform X1 [Meriones unguiculatus]	BABAM, NBA1, MERIT40	Mus musculus BRISC and BRCA1 A complex member 1 (Babam1), mRNA	Ni_BS	Fu_BS	-0.725243	3.10116	0.0465739	0.904401
	Cluster-36206.1233	CD81 antigen [Mus pahari]	CD81, TAPA1, TSPAN28	Rattus norvegicus Cd81 molecule (Cd81), mRNA	Ni_BS	Fu_BS	-0.309284	7.27555	0.0465882	0.904401
	Cluster-36206.12798	Mepce protein [Mus musculus]	MEPCE, BCDIN3	Mus musculus targeted KO-first, conditional ready, lacZ-tagged mutant allele Zcwpw1:tm1a(EUCOMM)Wtsi; transgenic	Ni_BS	Fu_BS	-0.634195	3.42233	0.0466528	0.904401
	Cluster-36206.1159	protein timeless homolog isoform X1 [Mus pahari]	TIMELESS	PREDICTED: Mus pahari timeless circadian regulator (Timeless), transcript variant X1, mRNA	Ni_BS	Fu_BS	-1.25291	1.21506	0.0467358	0.904401
	Cluster-18340.0	adhesion G protein-coupled receptor F5 isoform X2 [Meriones unguiculatus]	GPR116	PREDICTED: Rattus norvegicus adhesion G protein-coupled receptor F5 (Adgrf5), transcript variant X6, mRNA	Ni_BS	Fu_BS	1.24186	1.70657	0.0467736	0.904401
	Cluster-36206.8149	uncharacterized protein C22orf46 homolog [Mus musculus]	--	Mus musculus RIKEN cDNA 4930407I10 gene (4930407I10Rik), mRNA	Ni_BS	Fu_BS	0.375513	8.7592	0.0468867	0.905304
	Cluster-36206.9993	alpha-mannosidase 2x [Mus caroli]	MAN2	Mus musculus mannosidase 2, alpha 2 (Man2a2), mRNA	Ni_BS	Fu_BS	0.378054	6.79755	0.0469882	0.905755
	Cluster-36889.1	--	--	Mus musculus targeted KO-first, conditional ready, lacZ-tagged mutant allele Fam167a:tm1a(EUCOMM)Wtsi; transgenic	Ni_BS	Fu_BS	-0.948234	1.7766	0.0470427	0.905755
	Cluster-36206.4101	R3H and coiled-coil domain-containing protein 1 isoform X2 [Mus caroli]	--	Mus musculus R3H domain and coiled-coil containing 1 (R3hcc1), transcript variant 2, mRNA	Ni_BS	Fu_BS	-0.33846	6.48627	0.0474532	0.909425
	Cluster-36206.9282	GSK-3-binding protein FRAT2 [Mus caroli]	FRAT2	Mus musculus 10 days neonate cerebellum cDNA, RIKEN full-length enriched library, clone:B930095M03 product:similar to FRAT2 [Homo sapiens], full insert sequence	Ni_BS	Fu_BS	-0.684194	4.0606	0.0474731	0.909425
	Cluster-36206.475	mCG1407, isoform CRA_c [Mus musculus]	RPF2	Mus musculus ribosome production factor 2 homolog (Rpf2), transcript variant 2, mRNA	Ni_BS	Fu_BS	0.545864	4.02282	0.0476056	0.909425
	Cluster-36206.12523	52 kDa repressor of the inhibitor of the protein kinase [Mus pahari]	--	Mus musculus THAP domain containing 12 (Thap12), transcript variant 2, mRNA	Ni_BS	Fu_BS	0.410244	5.57028	0.0476264	0.909425
	Cluster-30441.0	PREDICTED: rabphilin-3A isoform X2 [Rattus norvegicus]	RPH3A	PREDICTED: Rattus norvegicus rabphilin 3A (Rph3a), transcript variant X3, mRNA	Ni_BS	Fu_BS	1.63565	1.04861	0.0476633	0.909425
	Cluster-28666.0	RecName: Full=DnaJ homolog subfamily C member 30, mitochondrial; AltName: Full=Williams-Beuren syndrome chromosomal region 18 protein homolog; Flags: Precursor	DNAJC30	Mus musculus targeted KO-first, conditional ready, lacZ-tagged mutant allele Vps37d:tm2a(EUCOMM)Wtsi; transgenic	Ni_BS	Fu_BS	-1.74541	0.171242	0.0477267	0.909425
	Cluster-28599.0	Otoferlin [Cricetulus griseus]	OTOF	Mus musculus brain otoferlin (Otof) mRNA, complete cds	Ni_BS	Fu_BS	1.42456	1.55605	0.0477454	0.909425
	Cluster-36206.13545	uncharacterized protein C7orf61 homolog isoform X1 [Mus pahari]	--	PREDICTED: Rattus norvegicus chromosome 12 open reading frame, human C7orf61 (C12H7orf61), mRNA	Ni_BS	Fu_BS	-0.323921	6.90509	0.0478944	0.909425
	Cluster-27211.0	DNA excision repair protein ERCC-6-like 2 isoform X1 [Mus pahari]	ERCC6L2	Mus musculus excision repair cross-complementing rodent repair deficiency, complementation group 6 like 2 (Ercc6l2), transcript variant 1, mRNA	Ni_BS	Fu_BS	0.336631	6.35026	0.0478959	0.909425
	Cluster-34704.2	A-kinase anchor protein 9 isoform X2 [Mus caroli]	AKAP9, AKAP350	Mus musculus 17 days embryo stomach cDNA, RIKEN full-length enriched library, clone:I920011L19 product:A kinase (PRKA) anchor protein (yotiao) 9, full insert sequence	Ni_BS	Fu_BS	0.547462	3.76152	0.0478995	0.909425
	Cluster-13049.0	ankyrin repeat and SOCS box protein 5 isoform X3 [Mus musculus]	ASB5	PREDICTED: Mus caroli ankyrin repeat and SOCS box containing 5 (Asb5), transcript variant X1, mRNA	Ni_BS	Fu_BS	0.500584	4.77322	0.0481284	0.910366
	Cluster-36206.10238	metal transporter CNNM4 isoform X2 [Mus pahari]	CNNM	Rattus norvegicus cyclin and CBS domain divalent metal cation transport mediator 4 (Cnnm4), mRNA	Ni_BS	Fu_BS	-1.0155	1.40168	0.0481798	0.910366
	Cluster-36206.2480	MSH3 [Cricetulus griseus]	NEDD4, RSP5	Mus musculus targeted KO-first, conditional ready, lacZ-tagged mutant allele Klhl24:tm1a(KOMP)Wtsi; transgenic	Ni_BS	Fu_BS	-0.644677	4.10918	0.0482396	0.910366
	Cluster-36206.1421	mKIAA0833 protein, partial [Mus musculus]	--	Mus musculus calmodulin binding transcription activator 1 (Camta1), transcript variant 1, mRNA	Ni_BS	Fu_BS	-0.987916	4.40224	0.0482449	0.910366
	Cluster-24826.0	Rho family GTPase 2 [Mus musculus]	RND2	Mus musculus Rho family GTPase 2 (Rnd2), mRNA	Ni_BS	Fu_BS	-0.615391	3.94583	0.0482825	0.910366
	Cluster-36206.3056	RecName: Full=E3 ubiquitin-protein ligase RNF34; AltName: Full=Phafin-1; AltName: Full=RING finger protein 34; AltName: Full=RING-type E3 ubiquitin transferase RNF34	RNF34	Mus musculus 15 days embryo head cDNA, RIKEN full-length enriched library, clone:4022417L22 product:ring finger protein 34, full insert sequence	Ni_BS	Fu_BS	-1.67964	0.377521	0.0484498	0.912259
	Cluster-36206.2969	coiled-coil domain-containing protein 86 [Mus caroli]	CGR1	Mus musculus coiled-coil domain containing 86 (Ccdc86), mRNA	Ni_BS	Fu_BS	0.434263	4.73372	0.0487251	0.915154
	Cluster-38659.0	rCG54821 [Rattus norvegicus]	--	Mus musculus small regulatory polypeptide of amino acid response (Spaar), mRNA	Ni_BS	Fu_BS	-0.738198	2.72513	0.0488139	0.915154
	Cluster-36206.2931	--	--	Mus musculus BAC clone RP24-271E12 from chromosome 17, complete sequence	Ni_BS	Fu_BS	1.1744	0.818482	0.0488566	0.915154
	Cluster-36206.13583	Nuclear receptor subfamily 1, group D, member 1 [Mus musculus]	NR1D1	PREDICTED: Mus caroli nuclear receptor subfamily 1 group D member 1 (Nr1d1), mRNA	Ni_BS	Fu_BS	-0.721206	2.60565	0.0489396	0.915154
	Cluster-36206.14590	phosphatidylinositol-glycan biosynthesis class X protein isoform 2 precursor [Mus musculus]	PIGX	Mus musculus centrosomal protein 19 (Cep19), mRNA	Ni_BS	Fu_BS	-0.46077	4.7907	0.0490053	0.915154
	Cluster-36206.9782	endonuclease/reverse transcriptase [Rattus norvegicus]	--	Tokudaia muenninki PARN gene for poly(A)-specific ribonuclease (deadenylation nuclease), complete cds	Ni_BS	Fu_BS	-0.657463	4.02644	0.0490057	0.915154
	Cluster-36206.16905	rootletin [Mus musculus]	CROCC	Mus musculus rootletin mRNA, complete cds	Ni_BS	Fu_BS	-0.602389	3.51371	0.0491366	0.915836
	Cluster-36206.2810	unnamed protein product [Mus musculus]	--	Mus musculus 2 days neonate thymus thymic cells cDNA, RIKEN full-length enriched library, clone:E430013O13 product:NULP1 homolog [Mus musculus], full insert sequence	Ni_BS	Fu_BS	0.637888	3.21031	0.0492352	0.915836
	Cluster-36206.3625	uncharacterized protein C17orf50 homolog [Mus caroli]	--	Mus musculus RIKEN cDNA 1700020L24 gene (1700020L24Rik), mRNA	Ni_BS	Fu_BS	-0.504863	6.90222	0.0492487	0.915836
	Cluster-36206.13854	actin-like protein 9 [Mus pahari]	--	PREDICTED: Mus pahari actin-like protein 9 (LOC110315512), mRNA	Ni_BS	Fu_BS	-1.36988	1.76768	0.0493127	0.915836
	Cluster-36206.16527	nuclear pore complex protein Nup133 [Mus pahari]	NUP133	Mus musculus nucleoporin 133 (Nup133), mRNA	Ni_BS	Fu_BS	-1.12344	1.04423	0.0493791	0.915836
	Cluster-36206.9733	disintegrin and metalloproteinase domain-containing protein 25 [Mus pahari]	ADAM25	Mus musculus chromosome 8, clone RP24-144M14, complete sequence	Ni_BS	Fu_BS	-1.87748	0.382858	0.0494464	0.915836
	Cluster-24526.0	--	--	PREDICTED: Rattus norvegicus phosphatidylinositol glycan anchor biosynthesis, class V (Pigv), transcript variant X7, mRNA	Ni_BS	Fu_BS	1.49164	0.591364	0.0495119	0.915836
	Cluster-32175.0	phospholipase ABHD3 [Mus caroli]	ABHD1_3	Mus musculus adult male medulla oblongata cDNA, RIKEN full-length enriched library, clone:6330521P13 product:abhydrolase domain containing 3, full insert sequence	Ni_BS	Fu_BS	0.58031	4.57186	0.049655	0.916031
	Cluster-36206.7704	PREDICTED: spermatogenesis-associated protein 31E1-like [Rattus norvegicus]	--	Mus musculus BAC clone RP23-149H21 from chromosome 13, complete sequence	Ni_BS	Fu_BS	1.21188	1.40769	0.0496566	0.916031
	Cluster-36206.12423	sodium channel and clathrin linker 1 isoform X3 [Sus scrofa]	--	PREDICTED: Mus pahari sodium channel and clathrin linker 1 (Sclt1), transcript variant X1, mRNA	Ni_BS	Fu_BS	-1.412	0.973689	0.0497467	0.916454
	Cluster-36206.578	nuclear pore complex protein Nup107 [Mus caroli]	NUP107, NUP84	Mus musculus nucleoporin 107, mRNA (cDNA clone MGC:67154 IMAGE:6402677), complete cds	Ni_BS	Fu_BS	0.35407	5.92731	0.0498497	0.917114
	Cluster-36206.9259	polyadenylate-binding protein-interacting protein 2, isoform CRA_b, partial [Mus musculus]	--	PREDICTED: Rattus norvegicus poly(A) binding protein interacting protein 2 (Paip2), transcript variant X5, mRNA	Ni_BS	Fu_BS	-1.14475	1.69808	0.0501668	0.921706
	Cluster-36206.4739	sodium/hydrogen exchanger 10 [Mus caroli]	SLC9A10_11	PREDICTED: Mus caroli solute carrier family 9 member C1 (Slc9c1), transcript variant X1, mRNA	Ni_BS	Fu_BS	0.243794	9.44514	0.0503816	0.921849
	Cluster-36206.5127	protein FAM214B isoform X1 [Mus caroli]	--	PREDICTED: Mus musculus family with sequence similarity 214, member B (Fam214b), transcript variant X5, mRNA	Ni_BS	Fu_BS	-0.810841	2.37561	0.0504427	0.921849
	Cluster-36206.8565	serine/threonine-protein kinase VRK1 isoform X1 [Mus caroli]	VRK	PREDICTED: Mus musculus vaccinia related kinase 1 (Vrk1), transcript variant X1, mRNA	Ni_BS	Fu_BS	0.3914	5.92268	0.050487	0.921849
	Cluster-36206.14477	transformation/transcription domain-associated protein isoform X1 [Neophocaena asiaeorientalis asiaeorientalis]	TRRAP	PREDICTED: Microtus ochrogaster transformation/transcription domain associated protein (Trrap), transcript variant X11, mRNA	Ni_BS	Fu_BS	-1.05712	1.35558	0.0505998	0.921849
	Cluster-36206.1757	NEDD4, partial [Cricetulus griseus]	--	Mus musculus HAUS augmin-like complex, subunit 2 (Haus2), transcript variant 1, mRNA	Ni_BS	Fu_BS	0.902983	1.83396	0.0506052	0.921849
	Cluster-23360.0	NIMA (never in mitosis gene a)-related expressed kinase 3, isoform CRA_a, partial [Mus musculus]	NEK3	Mus musculus NIMA (never in mitosis gene a)-related expressed kinase 3 (Nek3), transcript variant 2, mRNA	Ni_BS	Fu_BS	1.11657	1.35131	0.0507148	0.921849
	Cluster-1802.0	--	--	Mus musculus targeted non-conditional, lacZ-tagged mutant allele Ap1m1:tm1e(EUCOMM)Hmgu; transgenic	Ni_BS	Fu_BS	-1.39213	0.242322	0.050786	0.921849
	Cluster-36206.3668	PREDICTED: uridine phosphorylase 1 isoform X2 [Rattus norvegicus]	udp, UPP	Mus musculus uridine phosphorylase 1 (Upp1), transcript variant 2, mRNA	Ni_BS	Fu_BS	-1.04906	0.930803	0.0507955	0.921849
	Cluster-14435.2	protein AMN1 homolog isoform X2 [Cricetulus griseus]	--	PREDICTED: Mus pahari antagonist of mitotic exit network 1 homolog (Amn1), transcript variant X1, mRNA	Ni_BS	Fu_BS	-0.362702	6.15525	0.0508301	0.921849
	Cluster-16329.0	PREDICTED: zinc finger protein 250 [Fukomys damarensis]	--	PREDICTED: Rattus norvegicus zinc finger protein 250-like (LOC102555083), mRNA &amp;&amp; XM_343279.8 PREDICTED: Rattus norvegicus zinc finger protein 647 (Zfp647), mRNA &amp;&amp; XM_006241920.3 PREDICTED: Rattus norvegicus zinc finger protein 250-like (LOC102555083), mRNA	Ni_BS	Fu_BS	0.94694	3.49935	0.0508499	0.921849
	Cluster-36206.3591	unnamed protein product [Mus musculus]	--	PREDICTED: Rattus norvegicus pseudouridylate synthase-like 1 (Pusl1), transcript variant X4, misc_RNA	Ni_BS	Fu_BS	-1.26888	0.51312	0.0510464	0.924183
	Cluster-8489.0	testis flippase isoform A [Mus musculus]	--	Mus musculus testis flippase isoform A (Feta) mRNA, complete cds, alternatively spliced	Ni_BS	Fu_BS	-1.09858	1.26176	0.0512565	0.92633
	Cluster-36206.16790	PREDICTED: endogenous retrovirus group K member 8 Pol protein-like [Rattus norvegicus]	--	Mus musculus chromosome 7, clone RP23-62M19, complete sequence	Ni_BS	Fu_BS	0.882867	5.12639	0.0513007	0.92633
	Cluster-36206.9318	protein FAM170A isoform 2 [Mus musculus]	--	Mus musculus family with sequence similarity 170, member A (Fam170a), transcript variant 2, mRNA	Ni_BS	Fu_BS	-0.554429	3.58736	0.0515506	0.929419
	Cluster-25681.0	--	--	Mus musculus RIKEN cDNA 4933407H18 gene, mRNA (cDNA clone IMAGE:6514125), partial cds	Ni_BS	Fu_BS	-1.38866	0.576265	0.0516149	0.929419
	Cluster-36206.9777	RecName: Full=LINE-1 retrotransposable element ORF2 protein; Short=ORF2p; AltName: Full=Long interspersed element-1; Short=L1; AltName: Full=Retrovirus-related Pol polyprotein LINE-1; Includes: RecName: Full=Reverse transcriptase; Includes: RecName: Full=Endonuclease	--	Tokudaia muenninki PARN gene for poly(A)-specific ribonuclease (deadenylation nuclease), complete cds	Ni_BS	Fu_BS	-0.710807	3.97472	0.051676	0.929419
	Cluster-37898.0	protein FAM8A1 [Rattus norvegicus]	--	Rattus norvegicus family with sequence similarity 8, member A1 (Fam8a1), mRNA	Ni_BS	Fu_BS	-0.3084	7.1703	0.0518255	0.929944
	Cluster-29841.0	mCG148243 [Mus musculus]	--	Mus musculus RIKEN cDNA C630031E19 gene (C630031E19Rik), long non-coding RNA	Ni_BS	Fu_BS	-1.74991	1.06865	0.0518414	0.929944
	Cluster-36206.9379	Polyubiquitin-C [Trichinella nelsoni]	UBC	Mus musculus predicted pseudogene 8797 (Gm8797) on chromosome 3	Ni_BS	Fu_BS	-0.577736	3.60354	0.0519277	0.930268
	Cluster-36206.4270	--	--	Mus musculus chromosome 8, clone RP23-468H22, complete sequence	Ni_BS	Fu_BS	-0.913183	2.57526	0.052073	0.931124
	Cluster-36206.311	PREDICTED: histone H3.1 [Capra hircus]	H3	Mus musculus targeted KO-first, conditional ready, lacZ-tagged mutant allele Trim17:tm1a(EUCOMM)Wtsi; transgenic	Ni_BS	Fu_BS	-0.666449	3.12166	0.0521484	0.931124
	Cluster-41943.1	--	--	Mus musculus domesticus strain 129/J lipoprotein lipase (LPL) gene, complete cds	Ni_BS	Fu_BS	1.31046	2.04912	0.0522454	0.931124
	Cluster-36206.13670	hypothetical protein PANDA_009461, partial [Ailuropoda melanoleuca]	ELF2C, AGO	Mus musculus argonaute RISC catalytic subunit 2 (Ago2), mRNA	Ni_BS	Fu_BS	0.389331	8.00847	0.0522482	0.931124
	Cluster-16566.0	--	--	PREDICTED: Mus caroli neuronal regeneration-related protein pseudogene (LOC110294427), misc_RNA	Ni_BS	Fu_BS	1.53057	0.365735	0.0523854	0.932351
	Cluster-36206.14039	rCG24409, partial [Rattus norvegicus]	--	Mus musculus chromosome 5, clone RP23-170E15, complete sequence	Ni_BS	Fu_BS	-0.689758	3.10249	0.0524996	0.933034
	Cluster-36206.8508	PREDICTED: male-specific lethal 3 homolog [Panthera tigris altaica]	MSL3	Mus musculus NOD-derived CD11c +ve dendritic cells cDNA, RIKEN full-length enriched library, clone:F630223F15 product:weakly similar to Male-specific lethal 3-like 1 (MSL3-like 1) (Male-specific lethal-3 homolog 1) [Homo sapiens], full insert sequence	Ni_BS	Fu_BS	-0.306402	7.5163	0.0525879	0.933034
	Cluster-36206.7790	unconventional myosin-IXa isoform X6 [Mus caroli]	MYO9	PREDICTED: Peromyscus maniculatus bairdii myosin IXA (Myo9a), transcript variant X12, mRNA	Ni_BS	Fu_BS	-1.02747	1.20555	0.0526779	0.933034
	Cluster-36206.13887	PREDICTED: LOW QUALITY PROTEIN: lipopolysaccharide-responsive and beige-like anchor protein [Ursus maritimus]	--	Rattus norvegicus LPS responsive beige-like anchor protein (Lrba), mRNA	Ni_BS	Fu_BS	0.786097	2.40121	0.0527318	0.933034
	Cluster-24541.0	RecName: Full=Transmembrane glycoprotein NMB; Flags: Precursor	GPNMB	Mus musculus glycoprotein (transmembrane) nmb, mRNA (cDNA clone MGC:31121 IMAGE:4164706), complete cds	Ni_BS	Fu_BS	-1.04702	2.31882	0.0528221	0.933034
	Cluster-36206.9779	rCG65845 [Rattus norvegicus]	--	Tokudaia muenninki FN3KRP gene for fructosamine 3 kinase related protein, complete cds	Ni_BS	Fu_BS	-0.971242	1.24959	0.0528339	0.933034
	Cluster-36206.9904	hypothetical protein A6R68_00046 [Neotoma lepida]	CNBP	PREDICTED: Mus pahari zinc finger CCHC-type containing 13 (Zcchc13), mRNA	Ni_BS	Fu_BS	-0.654145	3.2274	0.0529113	0.933194
	Cluster-27882.0	microtubule-associated tumor suppressor 1 isoform X2 [Mus caroli]	--	Mus musculus mitochondrial tumor suppressor 1 (Mtus1), transcript variant 5, mRNA	Ni_BS	Fu_BS	-0.619855	5.07363	0.0530287	0.933929
	Cluster-36206.11082	bromodomain adjacent to zinc finger domain protein 1A isoform X1 [Mus caroli]	BAZ1A, ACF1	PREDICTED: Meriones unguiculatus bromodomain adjacent to zinc finger domain 1A (Baz1a), transcript variant X1, mRNA	Ni_BS	Fu_BS	0.24636	8.53029	0.0531143	0.933929
	Cluster-36206.10553	BTB/POZ domain-containing protein 16 isoform X3 [Mus caroli]	BTBD16	Mus musculus BTB (POZ) domain containing 16 (Btbd16), transcript variant 1, mRNA	Ni_BS	Fu_BS	-0.694497	2.89544	0.0531582	0.933929
	Cluster-36206.4614	prion protein, partial [Apodemus mystacinus]	PRNP, PrP, CD230	Mus musculus prion protein (Prnp), transcript variant 1, mRNA	Ni_BS	Fu_BS	-0.438917	4.67175	0.0533652	0.935287
	Cluster-36206.9946	testicular haploid expressed gene protein isoform X1 [Mus pahari]	--	Mus musculus mRNA for THEG protein, partial	Ni_BS	Fu_BS	-0.334053	8.55855	0.053398	0.935287
	Cluster-36206.10174	post-GPI attachment to proteins factor 6 isoform X1 [Mus caroli]	--	Mus musculus transmembrane protein 8 (Tmem8), mRNA	Ni_BS	Fu_BS	-0.87548	3.35013	0.0534411	0.935287
	Cluster-16722.0	interleukin-34 isoform X2 [Mus pahari]	--	Mus musculus interleukin 34 (Il34), transcript variant 2, mRNA	Ni_BS	Fu_BS	1.26997	0.772464	0.0535532	0.93605
	Cluster-12491.0	--	--	PREDICTED: Rattus norvegicus rCG41429-like (LOC100366044), transcript variant X5, mRNA	Ni_BS	Fu_BS	-2.05416	-0.0863577	0.0536595	0.936709
	Cluster-22333.0	hypothetical protein I79_011339 [Cricetulus griseus]	--	PREDICTED: Rattus norvegicus solute carrier family 7 member 6 (Slc7a6), transcript variant X7, mRNA	Ni_BS	Fu_BS	-0.340161	7.08134	0.0538634	0.937114
	Cluster-19126.1	cytoplasmic phosphatidylinositol transfer protein 1 isoform 2 [Mus musculus]	--	Mus musculus phosphatidylinositol transfer protein, cytoplasmic 1 (Pitpnc1), transcript variant 2, mRNA	Ni_BS	Fu_BS	0.890277	2.74255	0.0539923	0.937114
	Cluster-36206.2437	unnamed protein product, partial [Gulo gulo]	ELN	Rattus norvegicus elastin (Eln), mRNA &amp;&amp; BC085910.1 Rattus norvegicus elastin, mRNA (cDNA clone MGC:94768 IMAGE:7097661), complete cds	Ni_BS	Fu_BS	1.21035	1.62084	0.0540239	0.937114
	Cluster-36206.18125	--	--	Mus musculus RIKEN cDNA 9430037G07 gene (9430037G07Rik), long non-coding RNA	Ni_BS	Fu_BS	0.601377	3.87742	0.0541301	0.937114
	Cluster-36206.8517	ubiquitin-associated protein 2-like isoform X5 [Mus caroli]	--	PREDICTED: Peromyscus maniculatus bairdii ubiquitin associated protein 2 like (Ubap2l), transcript variant X5, mRNA	Ni_BS	Fu_BS	-0.642946	2.9671	0.0541362	0.937114
	Cluster-40002.0	PREDICTED: cytochrome P450 4F1-like [Peromyscus maniculatus bairdii]	CYP4F	Mus musculus cytochrome P450, family 4, subfamily f, polypeptide 40 (Cyp4f40), transcript variant 2, mRNA	Ni_BS	Fu_BS	1.9627	0.0375064	0.0541881	0.937114
	Cluster-37216.0	CUB and sushi domain-containing protein 2 isoform X1 [Mus musculus]	CSMD	PREDICTED: Rattus norvegicus CUB and Sushi multiple domains 2 (Csmd2), transcript variant X1, mRNA	Ni_BS	Fu_BS	-1.67934	0.128002	0.0542869	0.937114
	Cluster-31208.1	--	--	Mus musculus adaptor-related protein complex 3, sigma 2 subunit (Ap3s2), mRNA	Ni_BS	Fu_BS	0.678738	2.64422	0.054323	0.937114
	Cluster-1593.0	--	--	Mouse DNA sequence from clone RP24-372N23 on chromosome 17, complete sequence	Ni_BS	Fu_BS	-1.22932	0.574657	0.0543603	0.937114
	Cluster-36206.8031	huntingtin-interacting protein M [Rattus norvegicus]	--	Mouse DNA sequence from clone RP23-433D6 on chromosome X, complete sequence	Ni_BS	Fu_BS	-0.999115	1.08921	0.0543692	0.937114
	Cluster-36206.1549	--	--	Mus musculus mRNA for mKIAA0886 protein	Ni_BS	Fu_BS	0.504057	4.16126	0.0547547	0.938011
	Cluster-36206.5600	--	--	PREDICTED: Rattus norvegicus glycosyltransferase 1 domain containing 1 (Glt1d1), transcript variant X2, mRNA &amp;&amp; XM_017598512.1 PREDICTED: Rattus norvegicus glycosyltransferase 1 domain containing 1 (Glt1d1), transcript variant X2, mRNA	Ni_BS	Fu_BS	-0.685961	2.73876	0.0547754	0.938011
	Cluster-36206.4772	testis-expressed protein 26 isoform X2 [Mus pahari]	--	PREDICTED: Mus pahari testis expressed 26 (Tex26), transcript variant X1, mRNA	Ni_BS	Fu_BS	0.437594	4.98206	0.0548056	0.938011
	Cluster-36206.9169	tubulin, beta 5, partial [Mus musculus]	TUBB	Rattus norvegicus tubulin, beta 5 class I (Tubb5), mRNA	Ni_BS	Fu_BS	0.336832	6.73687	0.054853	0.938011
	Cluster-36206.8062	solute carrier organic anion transporter family member 6A1-like [Mus pahari]	SLCO6A	PREDICTED: Mus pahari solute carrier organic anion transporter family member 6A1-like (LOC110322572), mRNA	Ni_BS	Fu_BS	-0.273124	7.91448	0.0548902	0.938011
	Cluster-36206.9537	serine/threonine-protein kinase ULK4 isoform X1 [Mus caroli]	ULK4	Mus musculus unc-51-like kinase 4 (Ulk4), mRNA	Ni_BS	Fu_BS	-0.567502	3.33726	0.054936	0.938011
	Cluster-36206.5823	mCG147305 [Mus musculus]	--	Mus musculus 0 day neonate thymus cDNA, RIKEN full-length enriched library, clone:A430102M01 product:unclassifiable, full insert sequence	Ni_BS	Fu_BS	0.789851	2.171	0.0549639	0.938011
	Cluster-41461.0	unnamed protein product [Mus musculus]	--	Mus musculus SWI/SNF related, matrix associated, actin dependent regulator of chromatin, subfamily c, member 1 (Smarcc1), mRNA	Ni_BS	Fu_BS	-0.863744	1.62313	0.054971	0.938011
	Cluster-36206.4053	coiled-coil domain-containing protein 107 isoform X1 [Mus musculus]	--	PREDICTED: Mus musculus coiled-coil domain containing 107 (Ccdc107), transcript variant X1, mRNA	Ni_BS	Fu_BS	-0.723011	3.0914	0.0551921	0.940329
	Cluster-36206.1658	DNA-3-methyladenine glycosylase [Mus caroli]	MPG	Mus musculus N-methylpurine-DNA glycosylase, mRNA (cDNA clone MGC:25347 IMAGE:4486938), complete cds	Ni_BS	Fu_BS	0.436405	4.94793	0.0552446	0.940329
	Cluster-21863.0	junctional adhesion molecule B [Mus pahari]	JAM2, CD322	Mus musculus junction adhesion molecule 2 (Jam2), mRNA	Ni_BS	Fu_BS	0.418679	5.58542	0.0553681	0.941258
	Cluster-36206.7525	uncharacterized protein C12orf71 homolog isoform X2 [Mus musculus]	--	Mus musculus RIKEN cDNA 1700034J05 gene (1700034J05Rik), transcript variant 2, mRNA	Ni_BS	Fu_BS	-1.3607	0.633108	0.055459	0.941631
	Cluster-1653.0	--	--	--	Ni_BS	Fu_BS	1.04831	1.54323	0.0556575	0.942966
	Cluster-36206.2019	unnamed protein product [Mus musculus]	DRC1	PREDICTED: Mus caroli dynein regulatory complex subunit 1 (Drc1), mRNA	Ni_BS	Fu_BS	-0.551572	3.78959	0.0557257	0.942966
	Cluster-36206.17649	endoplasmic reticulum protein SC65 precursor [Rattus norvegicus]	--	PREDICTED: Mus pahari prolyl 3-hydroxylase family member 4 (non-enzymatic) (P3h4), mRNA	Ni_BS	Fu_BS	-1.2505	0.843568	0.0557449	0.942966
	Cluster-26711.0	serine/threonine-protein kinase D2 [Mus caroli]	PKD	Mus musculus 2 days neonate thymus thymic cells cDNA, RIKEN full-length enriched library, clone:E430025N11 product:Protein kinase D2 homolog, full insert sequence	Ni_BS	Fu_BS	-0.807329	1.96997	0.055834	0.943304
	Cluster-7757.0	--	--	Mus musculus SUMO/sentrin specific peptidase 8 (Senp8), transcript variant 5, mRNA	Ni_BS	Fu_BS	1.61277	0.257286	0.0562518	0.947451
	Cluster-22935.0	iroquois-class homeodomain protein IRX-5 [Mus pahari]	--	PREDICTED: Mus caroli iroquois homeobox 5 (Irx5), mRNA	Ni_BS	Fu_BS	-1.15927	1.11574	0.0562729	0.947451
	Cluster-36206.6964	PREDICTED: NADH-cytochrome b5 reductase 2 isoform X3 [Rattus norvegicus]	E1.6.2.2	Mus musculus cytochrome b5 reductase 2 (Cyb5r2), transcript variant 2, mRNA	Ni_BS	Fu_BS	-0.531375	4.19184	0.0562876	0.947451
	Cluster-36206.5735	PREDICTED: phosphatidylethanolamine-binding protein 4 isoform X3, partial [Rattus norvegicus]	--	PREDICTED: Rattus norvegicus phosphatidylethanolamine binding protein 4 (Pebp4), transcript variant X3, partial mRNA	Ni_BS	Fu_BS	-0.633732	3.11104	0.0564815	0.949485
	Cluster-36206.1836	PREDICTED: DNA polymerase epsilon subunit 4 [Bos mutus]	--	Mus musculus targeted non-conditional, lacZ-tagged mutant allele Pole4:tm1e(EUCOMM)Wtsi; transgenic	Ni_BS	Fu_BS	0.535634	4.79258	0.0566897	0.949485
	Cluster-36206.8675	dual specificity tyrosine-phosphorylation-regulated kinase 2 [Meriones unguiculatus]	DYRK2_3_4	PREDICTED: Meriones unguiculatus dual specificity tyrosine phosphorylation regulated kinase 2 (Dyrk2), mRNA	Ni_BS	Fu_BS	0.323236	6.13687	0.0566978	0.949485
	Cluster-28861.0	RecName: Full=Transmembrane protease serine 9; AltName: Full=Polyserase-I; AltName: Full=Polyserine protease 1; Short=Polyserase-1; Contains: RecName: Full=Serase-1; Contains: RecName: Full=Serase-2; Contains: RecName: Full=Serase-3	TMPRSS9	PREDICTED: Mus musculus transmembrane protease, serine 9 (Tmprss9), transcript variant X4, mRNA	Ni_BS	Fu_BS	1.28798	0.588601	0.0568113	0.949485
	Cluster-36206.956	PREDICTED: kinesin-like protein KIF15 isoform X1 [Peromyscus maniculatus bairdii]	KIF15	Mus musculus kinesin family member 15 (Kif15), mRNA &amp;&amp; BC060710.1 Mus musculus kinesin family member 15, mRNA (cDNA clone MGC:67256 IMAGE:6409082), complete cds	Ni_BS	Fu_BS	0.276053	8.20774	0.0568214	0.949485
	Cluster-36206.3687	mKIAA0297 protein, partial [Mus musculus]	--	Mus musculus tectonin beta-propeller repeat containing 2 (Tecpr2), transcript variant 2, mRNA	Ni_BS	Fu_BS	1.21242	0.85255	0.0568841	0.949485
	Cluster-39617.0	sister chromatid cohesion protein DCC1 [Mus pahari]	DSCC1, DCC1	PREDICTED: Mus pahari DNA replication and sister chromatid cohesion 1 (Dscc1), mRNA	Ni_BS	Fu_BS	0.730877	3.36389	0.0569003	0.949485
	Cluster-36206.6840	unnamed protein product [Mus musculus]	KRAB	Mus musculus zinc finger protein 688, mRNA (cDNA clone MGC:41678 IMAGE:1345974), complete cds	Ni_BS	Fu_BS	-1.18276	0.869797	0.0571854	0.949485
	Cluster-18989.1	zinc finger protein 790 isoform X2 [Carlito syrichta]	KRAB	Mus musculus zinc finger protein 940 (Zfp940), mRNA &amp;&amp; BC027344.1 Mus musculus cDNA sequence BC027344, mRNA (cDNA clone MGC:28065 IMAGE:3709361), complete cds	Ni_BS	Fu_BS	0.683158	3.13755	0.0571946	0.949485
	Cluster-36206.1247	transforming acidic coiled-coil-containing protein 2 isoform d [Mus musculus]	TACC2	Mus musculus nullipotent stem cell CRL-2070 NE cDNA, RIKEN full-length enriched library, clone:G430043K23 product:transforming, acidic coiled-coil containing protein 2, full insert sequence	Ni_BS	Fu_BS	-0.658298	2.86408	0.0571947	0.949485
	Cluster-36206.2894	vitamin K epoxide reductase complex subunit 1 [Mastomys natalensis]	VKORC1	Rattus flavipectus vitamin K epoxide reductase complex subunit 1 (Vkorc1) gene, complete cds	Ni_BS	Fu_BS	-0.705738	2.29701	0.0572774	0.949485
	Cluster-36206.11956	NADH dehydrogenase [ubiquinone] 1 beta subcomplex subunit 3 [Mus musculus]	NDUFB3	Mus musculus NADH:ubiquinone oxidoreductase subunit B3 (Ndufb3), mRNA	Ni_BS	Fu_BS	0.369594	5.24235	0.0573153	0.949485
	Cluster-36206.1069	--	--	Mus musculus targeted KO-first, conditional ready, lacZ-tagged mutant allele Nt5c1a:tm1a(KOMP)Wtsi; transgenic	Ni_BS	Fu_BS	-0.837063	3.0161	0.0574537	0.949485
	Cluster-36206.13895	PREDICTED: vacuolar protein sorting-associated protein 13A isoform X1 [Rattus norvegicus]	VPS13A_C	Mus musculus vacuolar protein sorting 13A (Vps13a), mRNA	Ni_BS	Fu_BS	-0.845923	2.31947	0.0574927	0.949485
	Cluster-36206.3911	coiled-coil domain-containing protein 50 isoform X3 [Mus musculus]	--	PREDICTED: Rattus norvegicus coiled-coil domain containing 50 (Ccdc50), transcript variant X3, misc_RNA	Ni_BS	Fu_BS	-0.574566	4.30295	0.0575043	0.949485
	Cluster-36206.7597	protein tyrosine phosphatase type IVA 2-like isoform X1 [Mus pahari]	PTP4A	Mus musculus predicted gene 11780 (Gm11780), mRNA	Ni_BS	Fu_BS	-1.03405	1.62599	0.0575676	0.949485
	Cluster-36206.11133	voltage-dependent anion-selective channel protein 3 isoform X2 [Pan troglodytes]	VDAC3	Mus musculus voltage-dependent anion channel 3 (Vdac3), transcript variant 2, mRNA	Ni_BS	Fu_BS	-0.688317	2.54408	0.0576142	0.949485
	Cluster-36206.5442	reverse transcriptase, partial [Mus musculus]	--	Mus musculus chromosome 1, clone RP24-144D4, complete sequence	Ni_BS	Fu_BS	-1.12913	1.16198	0.0576605	0.949485
	Cluster-36206.6788	PREDICTED: acrosin-binding protein isoform X1 [Rattus norvegicus]	--	PREDICTED: Rattus norvegicus acrosin binding protein (Acrbp), transcript variant X1, mRNA	Ni_BS	Fu_BS	-0.438051	4.57493	0.0577392	0.949636
	Cluster-36206.11004	calsyntenin-1, partial [Microtus ochrogaster]	--	Mus musculus calsyntenin 1 (Clstn1), transcript variant 1, mRNA	Ni_BS	Fu_BS	-0.824514	1.58695	0.0578731	0.949915
	Cluster-36206.17336	uncharacterized protein LOC103162167, partial [Cricetulus griseus]	--	Mus musculus chromosome 6, clone RP24-127M20, complete sequence	Ni_BS	Fu_BS	-0.977913	2.21811	0.0578953	0.949915
	Cluster-85.0	--	--	Mus musculus targeted KO-first, conditional ready, lacZ-tagged mutant allele Mul1:tm1a(EUCOMM)Wtsi; transgenic	Ni_BS	Fu_BS	0.755457	2.73889	0.0580422	0.951181
	Cluster-5143.1	hypothetical protein DBR06_SOUSAS26810026, partial [Sousa chinensis]	RYR2	Mus musculus ryanodine receptor 2, cardiac (Ryr2), mRNA	Ni_BS	Fu_BS	-0.627918	3.93979	0.0581865	0.952402
	Cluster-36206.2023	coiled-coil-helix-coiled-coil-helix domain-containing protein 10, mitochondrial [Cricetulus griseus]	--	PREDICTED: Mus caroli coiled-coil-helix-coiled-coil-helix domain containing 10 (Chchd10), mRNA	Ni_BS	Fu_BS	-0.359552	5.65751	0.0582931	0.952695
	Cluster-40504.0	leukocyte elastase inhibitor [Mus pahari]	SERPINB	PREDICTED: Mus pahari serpin family B member 1 (Serpinb1), transcript variant X2, mRNA	Ni_BS	Fu_BS	0.978382	1.62882	0.0584744	0.952695
	Cluster-36206.13043	katanin p60 subunit A-like 1, isoform CRA_a, partial [Mus musculus]	KATNA1	Mus musculus katanin p60 subunit A-like 1 (Katnal1), mRNA	Ni_BS	Fu_BS	-0.301096	8.98234	0.0585745	0.952695
	Cluster-31676.0	insulin-like growth factor 1 receptor isoform X2 [Meriones unguiculatus]	IGF1R, CD221	PREDICTED: Rattus norvegicus insulin-like growth factor 1 receptor (Igf1r), transcript variant X2, mRNA	Ni_BS	Fu_BS	0.885415	1.8109	0.058611	0.952695
	Cluster-11052.0	--	--	Mouse DNA sequence from clone DN-165L5 on chromosome 4, complete sequence	Ni_BS	Fu_BS	-1.02839	1.45293	0.0586188	0.952695
	Cluster-36206.17080	DNA mismatch repair protein Mlh3 isoform X1 [Mus pahari]	MLH3	PREDICTED: Rattus norvegicus mutL homolog 3 (Mlh3), transcript variant X2, mRNA	Ni_BS	Fu_BS	0.312947	6.75627	0.058687	0.952695
	Cluster-19959.0	serine (or cysteine) peptidase inhibitor, clade F, member 1 [Tokudaia muenninki]	SERPINF1, PEDF	Mus musculus pigment epithelium-derived factor mRNA, complete cds	Ni_BS	Fu_BS	1.27765	1.99047	0.0588242	0.952695
	Cluster-36206.3629	T-cell activation Rho GTPase-activating protein [Mus pahari]	TAGAP, ARHGAP47	Mus musculus targeted non-conditional, lacZ-tagged mutant allele Tagap1:tm1e(EUCOMM)Hmgu; transgenic	Ni_BS	Fu_BS	1.64242	0.271398	0.0590025	0.952695
	Cluster-36206.6999	putative uncharacterized protein ZNRD1-AS1 isoform X2 [Mus pahari]	--	Mus musculus targeted KO-first, conditional ready, lacZ-tagged mutant allele 2410137M14Rik:tm1a(EUCOMM)Wtsi; transgenic	Ni_BS	Fu_BS	0.883668	2.05635	0.0590599	0.952695
	Cluster-28141.0	spectrin beta chain, non-erythrocytic 2 isoform X2 [Mus musculus]	SPTB	Mus musculus spectrin beta, non-erythrocytic 2 (Sptbn2), mRNA	Ni_BS	Fu_BS	-1.42439	0.125047	0.0590878	0.952695
	Cluster-15896.0	hypothetical protein [Mus musculus]	--	Mus musculus targeted deletion, lacZ-tagged mutant allele Larp7:tm1(KOMP)Ucd; transgenic	Ni_BS	Fu_BS	1.58739	0.367032	0.0591119	0.952695
	Cluster-10489.1	PREDICTED: zinc finger protein 667 [Callithrix jacchus]	KRAB	Mus musculus zinc finger protein 667 (Zfp667), mRNA &amp;&amp; AY850275.1 Mus musculus zinc finger protein (Mip1) mRNA, complete cds	Ni_BS	Fu_BS	-0.93595	1.71534	0.0591293	0.952695
	Cluster-36206.10834	POZ-, AT hook-, and zinc finger-containing protein 1 isoform 2 [Rattus norvegicus]	--	PREDICTED: Meriones unguiculatus POZ/BTB and AT hook containing zinc finger 1 (Patz1), transcript variant X4, mRNA	Ni_BS	Fu_BS	-1.18581	0.930131	0.059223	0.952695
	Cluster-27420.0	GRIP and coiled-coil domain containing 2 [Mus musculus]	GCC2	Mus musculus GRIP and coiled-coil domain containing 2 (Gcc2), mRNA	Ni_BS	Fu_BS	-1.15708	0.78872	0.0592401	0.952695
	Cluster-28045.0	protein BTG2 [Microtus ochrogaster]	TOB	Mus musculus BTG anti-proliferation factor 2 (Btg2), mRNA	Ni_BS	Fu_BS	-1.00314	1.94348	0.0593232	0.952695
	Cluster-36206.10268	Alstrom syndrome protein 1 homolog isoform X1 [Mus musculus]	ALMS1	PREDICTED: Mus musculus ALMS1, centrosome and basal body associated (Alms1), transcript variant X6, mRNA	Ni_BS	Fu_BS	-0.831678	1.82925	0.0593756	0.952695
	Cluster-21976.0	polymerase (DNA directed), alpha 2, isoform CRA_a [Rattus norvegicus]	POLA2	PREDICTED: Mus caroli DNA polymerase alpha 2, accessory subunit (Pola2), mRNA	Ni_BS	Fu_BS	0.284052	7.12104	0.0593908	0.952695
	Cluster-36206.14019	ATP-binding cassette, sub-family C (CFTR/MRP), member 4 [Mus musculus]	--	PREDICTED: Rattus norvegicus ATP binding cassette subfamily C member 4 (Abcc4), transcript variant X1, mRNA	Ni_BS	Fu_BS	0.523357	4.05263	0.0595808	0.953183
	Cluster-24663.0	sorting nexin-27 isoform X2 [Mus caroli]	SNX27	PREDICTED: Mus pahari sorting nexin 27 (Snx27), transcript variant X2, mRNA	Ni_BS	Fu_BS	0.281796	6.91199	0.0595867	0.953183
	Cluster-36206.7368	glypican-4 [Mus pahari]	GPC4	M.musculus mRNA for K-glypican	Ni_BS	Fu_BS	-0.515896	4.62512	0.0596307	0.953183
	Cluster-30478.1	transmembrane protein 170B isoform X2 [Cricetulus griseus]	--	Mus musculus transmembrane protein 170B (Tmem170b), transcript variant 1, mRNA	Ni_BS	Fu_BS	-0.716484	2.18199	0.0597535	0.95403
	Cluster-36206.6239	--	--	Mouse DNA sequence from clone RP23-393B19 on chromosome 11, complete sequence	Ni_BS	Fu_BS	-1.2375	2.07874	0.0599216	0.954707
	Cluster-36206.527	SNF-related serine/threonine-protein kinase [Mus caroli]	SNRK	PREDICTED: Mus pahari SNF related kinase (Snrk), transcript variant X5, mRNA	Ni_BS	Fu_BS	0.921888	1.49589	0.0599396	0.954707
	Cluster-36206.13161	myotubularin-related protein 12 isoform X1 [Mus pahari]	MTMR10_11_12	PREDICTED: Mus pahari myotubularin related protein 12 (Mtmr12), transcript variant X1, mRNA	Ni_BS	Fu_BS	-0.38788	7.19057	0.0600119	0.954707
	Cluster-36206.3524	RecName: Full=Mucin-15; Short=MUC-15; Flags: Precursor	--	PREDICTED: Mus caroli mucin 15, cell surface associated (Muc15), transcript variant X2, mRNA	Ni_BS	Fu_BS	-0.335708	6.21385	0.0600757	0.954707
	Cluster-36206.9423	uncharacterized protein LOC75509 [Mus musculus]	--	PREDICTED: Mus pahari uncharacterized LOC110314292 (LOC110314292), mRNA	Ni_BS	Fu_BS	-0.355905	7.12128	0.0602633	0.956575
	Cluster-9645.0	periphilin-1 isoform X2 [Mus caroli]	--	Mus musculus periphilin 1 (Pphln1), transcript variant 8, mRNA	Ni_BS	Fu_BS	-0.390963	5.10424	0.0603789	0.957296
	Cluster-36206.7541	tyrosine-protein phosphatase non-receptor type 23 [Mus musculus]	PTPN23	Rattus norvegicus protein tyrosine phosphatase, non-receptor type 23 (Ptpn23), mRNA	Ni_BS	Fu_BS	-0.778955	2.13949	0.0604846	0.95738
	Cluster-36206.4634	Methionyl aminopeptidase 2 [Rattus norvegicus]	map	Mus musculus methionine aminopeptidase 2 (Metap2), mRNA	Ni_BS	Fu_BS	-0.7855	2.37639	0.0605244	0.95738
	Cluster-36206.9205	transmembrane protein 120A [Mus pahari]	--	Rattus norvegicus transmembrane protein 120A (Tmem120a), mRNA &amp;&amp; BC089063.1 Rattus norvegicus transmembrane protein 120A, mRNA (cDNA clone MGC:105569 IMAGE:7310299), complete cds	Ni_BS	Fu_BS	-0.510261	4.00751	0.0607679	0.96012
	Cluster-36206.15471	PREDICTED: LOW QUALITY PROTEIN: thioredoxin domain-containing protein 6 [Rattus norvegicus]	NME9, TXNDC6	PREDICTED: Rattus norvegicus NME/NM23 family member 9 (Nme9), mRNA &amp;&amp; XM_017596123.1 PREDICTED: Rattus norvegicus NME/NM23 family member 9 (Nme9), mRNA	Ni_BS	Fu_BS	0.524617	4.35718	0.0609712	0.962217
	Cluster-29168.0	rCG20382 [Rattus norvegicus]	--	Mus musculus chromosome 1, clone RP24-252K15, complete sequence	Ni_BS	Fu_BS	-0.773769	2.46972	0.0611364	0.962302
	Cluster-36206.9322	rCG28042 [Rattus norvegicus]	--	Mus musculus LLLL and CFNLAS motif containing 1 (Llcfc1), mRNA	Ni_BS	Fu_BS	-0.309557	7.78814	0.0612557	0.962302
	Cluster-36206.17245	mCG1045525, partial [Mus musculus]	--	Mus musculus twinkle mtDNA helicase (Twnk), transcript variant 2, mRNA	Ni_BS	Fu_BS	1.28668	0.705118	0.0613084	0.962302
	Cluster-36206.9211	basal body-orientation factor 1 [Mus musculus]	ENTPD5_6	Mus musculus ectonucleoside triphosphate diphosphohydrolase 5 (Entpd5), transcript variant 2, mRNA	Ni_BS	Fu_BS	-0.342193	5.8478	0.0613891	0.962302
	Cluster-26687.0	helicase POLQ-like isoform X1 [Mus caroli]	HELQ	Mus musculus helicase, POLQ-like (Helq), mRNA	Ni_BS	Fu_BS	0.508338	3.98251	0.0614173	0.962302
	Cluster-36206.5709	pre-mRNA-splicing regulator WTAP [Mus caroli]	--	Mus musculus Wilms tumour 1-associating protein (Wtap), transcript variant 2, mRNA	Ni_BS	Fu_BS	1.31853	0.608264	0.0615517	0.962302
	Cluster-9832.1	Hypothetical predicted protein [Lynx pardinus]	--	Mouse DNA sequence from clone RP23-346M17 on chromosome 2, complete sequence	Ni_BS	Fu_BS	1.16847	0.999808	0.061594	0.962302
	Cluster-36206.13135	hamartin isoform X3 [Mus musculus]	TSC1	PREDICTED: Rattus norvegicus tuberous sclerosis 1 (Tsc1), transcript variant X4, mRNA	Ni_BS	Fu_BS	-0.678452	2.31389	0.0617003	0.962302
	Cluster-36206.3928	replication protein A1 [Tokudaia muenninki]	RFA1, RPA1, rpa	PREDICTED: Mus pahari replication protein A1 (Rpa1), mRNA	Ni_BS	Fu_BS	0.287984	7.32677	0.0617483	0.962302
	Cluster-36206.11986	nuclear speckle splicing regulatory protein 1 isoform X1 [Mus pahari]	CCDC55	Mus musculus nuclear speckle regulatory protein 1 (Nsrp1), mRNA	Ni_BS	Fu_BS	-0.771497	2.70291	0.0617649	0.962302
	Cluster-35249.0	unnamed protein product [Mus musculus]	--	PREDICTED: Mus musculus solute carrier family 39 (zinc transporter), member 14 (Slc39a14), transcript variant X5, mRNA	Ni_BS	Fu_BS	1.21928	0.834294	0.0618087	0.962302
	Cluster-36206.16064	PREDICTED: filaggrin isoform X3 [Rattus norvegicus]	--	PREDICTED: Rattus norvegicus ovary testis transcribed (Ott), transcript variant X3, mRNA	Ni_BS	Fu_BS	0.582307	3.48124	0.0618225	0.962302
	Cluster-27128.0	PHD finger protein 19 (predicted), isoform CRA_b [Rattus norvegicus]	PHF19, PCL3	PREDICTED: Mus musculus PHD finger protein 19 (Phf19), transcript variant X1, mRNA	Ni_BS	Fu_BS	-1.26944	1.12172	0.0619769	0.963606
	Cluster-36206.6595	PREDICTED: uncharacterized protein LOC108351723 isoform X1 [Rattus norvegicus]	--	PREDICTED: Rattus norvegicus uncharacterized LOC108351723 (LOC108351723), transcript variant X1, mRNA	Ni_BS	Fu_BS	-1.05075	2.95922	0.0621993	0.965964
	Cluster-36206.761	unnamed protein product [Mus musculus]	frmB, ESD, fghA	Mus musculus esterase D/formylglutathione hydrolase (Esd), transcript variant 2, mRNA	Ni_BS	Fu_BS	0.476003	4.17974	0.0623019	0.966458
	Cluster-22078.0	Transcription factor Sp4 [Cricetulus griseus]	SP4	PREDICTED: Mus caroli Sp4 transcription factor (Sp4), mRNA	Ni_BS	Fu_BS	0.576181	4.14456	0.0624008	0.966894
	Cluster-36206.10717	SMC6 structural maintenance of chromosomes 6-like 1 (yeast) (predicted) [Rattus norvegicus]	--	PREDICTED: Rattus norvegicus structural maintenance of chromosomes 6 (Smc6), transcript variant X1, mRNA	Ni_BS	Fu_BS	-0.900796	1.77474	0.0626676	0.969209
	Cluster-9462.0	zinc finger protein 575 [Mus pahari]	--	Mus musculus zinc finger protein 575 (Zfp575), mRNA	Ni_BS	Fu_BS	-0.918839	1.26132	0.0626923	0.969209
	Cluster-36206.17037	nebulin isoform X2 [Mus caroli]	NEB	PREDICTED: Mus musculus nebulin (Neb), transcript variant X27, mRNA	Ni_BS	Fu_BS	-1.87236	0.0442789	0.0627987	0.969756
	Cluster-36206.4781	--	--	Mus musculus deltex 3-like (Drosophila), mRNA (cDNA clone MGC:103262 IMAGE:30735413), complete cds	Ni_BS	Fu_BS	1.2998	0.908854	0.0630476	0.969874
	Cluster-36206.10234	unnamed protein product [Trypanosoma congolense IL3000]	--	Tokudaia muenninki PARN gene for poly(A)-specific ribonuclease (deadenylation nuclease), complete cds	Ni_BS	Fu_BS	-1.29413	0.631289	0.0633051	0.969874
	Cluster-37163.0	chemokine (C-X-C motif) ligand 12, isoform CRA_c, partial [Mus musculus]	CXCL12	Mus musculus chemokine (C-X-C motif) ligand 12 (Cxcl12), transcript variant 2, mRNA	Ni_BS	Fu_BS	0.781712	3.95796	0.0633228	0.969874
	Cluster-36206.7604	--	--	Mus musculus cytochrome b5 reductase 3 (Cyb5r3), mRNA	Ni_BS	Fu_BS	-0.98098	1.6313	0.0634499	0.969874
	Cluster-36206.5292	unnamed protein product [Mus musculus]	GPR162	Mus musculus adult male olfactory brain cDNA, RIKEN full-length enriched library, clone:6430523E22 product:hypothetical Rhodopsin-like GPCR superfamily containing protein, full insert sequence	Ni_BS	Fu_BS	0.684348	2.32594	0.0635907	0.969874
	Cluster-15156.0	chitotriosidase-1 isoform X1 [Mus pahari]	E3.2.1.14	Rattus norvegicus chitinase 1 (Chit1), transcript variant bChiV_5, mRNA	Ni_BS	Fu_BS	-0.278982	7.33464	0.0638202	0.969874
	Cluster-36206.14208	--	--	--	Ni_BS	Fu_BS	0.978005	1.44903	0.063863	0.969874
	Cluster-36206.3569	SUMO-1-specific protease [Mus musculus]	SENP2, AXAM2	Mus musculus BAC clone RP24-198G2 from chromosome 8, complete sequence	Ni_BS	Fu_BS	-0.686063	2.23598	0.0638653	0.969874
	Cluster-36206.5579	mitochondrial ribosomal protein L20, isoform CRA_a [Mus musculus]	--	Mus musculus BAC clone RP24-113I12 from chromosome 15, complete sequence	Ni_BS	Fu_BS	0.741071	2.21257	0.0639462	0.969874
	Cluster-19762.0	mKIAA4257 protein, partial [Mus musculus]	RBM15	Mus musculus BAC clone RP23-332I1 from chromosome 3, complete sequence	Ni_BS	Fu_BS	0.319404	5.88748	0.0640021	0.969874
	Cluster-8226.0	--	--	Mus musculus PR domain containing 10 (Prdm10), transcript variant 1, mRNA	Ni_BS	Fu_BS	0.744007	2.00724	0.0640364	0.969874
	Cluster-40813.1	zinc finger protein 61 [Mus musculus]	KRAB	PREDICTED: Rattus norvegicus zinc finger protein 61 (Zfp61), transcript variant X2, mRNA	Ni_BS	Fu_BS	0.97174	1.60584	0.0640884	0.969874
	Cluster-29127.1	guanine nucleotide-binding protein G(k) subunit alpha [Paramormyrops kingsleyae]	GNAI	Mus musculus guanine nucleotide binding protein (G protein), alpha inhibiting 1 (Gnai1), mRNA	Ni_BS	Fu_BS	-0.542612	4.43465	0.0642038	0.969874
	Cluster-31947.0	DNA-binding protein inhibitor ID-2 [Macaca nemestrina]	--	Mouse DNA sequence from clone RP23-356E7 on chromosome 12, complete sequence	Ni_BS	Fu_BS	-0.708367	3.02511	0.0642363	0.969874
	Cluster-36206.15184	mKIAA0134 protein, partial [Mus musculus]	DHX34	Mus musculus mRNA for mKIAA0134 protein	Ni_BS	Fu_BS	0.363585	5.31252	0.0643387	0.969874
	Cluster-36206.6744	28S ribosomal protein S9, mitochondrial [Rattus norvegicus]	RP-S9, MRPS9, rpsI	Mus musculus mitochondrial ribosomal protein S9, mRNA (cDNA clone IMAGE:30290742), partial cds	Ni_BS	Fu_BS	0.5301	5.82344	0.0643519	0.969874
	Cluster-36206.10450	LRRGT00065 [Rattus norvegicus]	--	Tokudaia muenninki PARN gene for poly(A)-specific ribonuclease (deadenylation nuclease), complete cds	Ni_BS	Fu_BS	-0.833351	2.97151	0.0644021	0.969874
	Cluster-21710.0	myocardial zonula adherens protein [Mus pahari]	--	Mus musculus myocardial zonula adherens protein (Myzap), mRNA	Ni_BS	Fu_BS	-0.964843	2.59024	0.0644641	0.969874
	Cluster-36206.789	probable phospholipid-transporting ATPase IF isoform X1 [Mesocricetus auratus]	E3.6.3.1	Mus musculus ATPase, class VI, type 11B (Atp11b), transcript variant 1, mRNA	Ni_BS	Fu_BS	0.403192	6.40835	0.0646062	0.969874
	Cluster-31122.0	--	--	Mus musculus BAC clone RP23-104J10 from chromosome 7, complete sequence	Ni_BS	Fu_BS	-0.549239	3.42018	0.0646348	0.969874
	Cluster-36206.6191	fatty acid 2-hydroxylase [Mus pahari]	FA2H, SCS7	Mus musculus fatty acid 2-hydroxylase (Fa2h), mRNA	Ni_BS	Fu_BS	-0.877714	1.9264	0.0646543	0.969874
	Cluster-36206.16460	HAUS augmin-like complex subunit 6 [Mus pahari]	HAUS6	Mus musculus HAUS augmin-like complex, subunit 6 (Haus6), mRNA	Ni_BS	Fu_BS	0.39397	5.41957	0.0646728	0.969874
	Cluster-36206.8227	6.8 kDa mitochondrial proteolipid isoform X1 [Pteropus vampyrus]	--	PREDICTED: Rattus norvegicus 6.8 kDa mitochondrial proteolipid-like (LOC100912557), ncRNA &amp;&amp; XR_355163.2 PREDICTED: Rattus norvegicus 6.8 kDa mitochondrial proteolipid-like (LOC100912557), ncRNA	Ni_BS	Fu_BS	0.326386	6.44867	0.0646861	0.969874
	Cluster-36206.12214	uncharacterized protein LOC110555426 [Meriones unguiculatus]	--	Mus musculus BAC clone RP23-297J18 from chromosome 5, complete sequence	Ni_BS	Fu_BS	-1.08255	1.26694	0.0647663	0.969874
	Cluster-8852.0	hypothetical protein N323_03321, partial [Cathartes aura]	--	PREDICTED: Mus pahari glycoprotein M6A (Gpm6a), transcript variant X2, mRNA	Ni_BS	Fu_BS	1.18604	0.912655	0.0648465	0.969874
	Cluster-36206.11811	cGMP-inhibited 3',5'-cyclic phosphodiesterase B [Mus musculus]	PDE3B	Mus musculus phosphodiesterase 3B, cGMP-inhibited (Pde3b), mRNA	Ni_BS	Fu_BS	-1.05729	1.25007	0.0648497	0.969874
	Cluster-36206.4330	cyclin-dependent kinase 11B isoform X2 [Mus pahari]	CDC2L	Mus musculus cell division cycle 2-like 1, mRNA (cDNA clone IMAGE:6488634), **** WARNING: chimeric clone ****	Ni_BS	Fu_BS	0.246485	7.46034	0.0648947	0.969874
	Cluster-36206.17754	reticulon-4 isoform X1 [Mus pahari]	RTN4	Mus musculus reticulon 4 (Rtn4), transcript variant 1, mRNA	Ni_BS	Fu_BS	-1.05445	1.44783	0.0649381	0.969874
	Cluster-39416.1	--	--	Mus musculus RIKEN cDNA 2610002F03 gene, mRNA (cDNA clone IMAGE:5324476)	Ni_BS	Fu_BS	-0.879854	2.01657	0.064976	0.969874
	Cluster-36206.7235	cilia- and flagella-associated protein 61 isoform 1 [Mus musculus]	--	Mus musculus cilia and flagella associated protein 61 (Cfap61), transcript variant 1, mRNA	Ni_BS	Fu_BS	-1.1638	0.629349	0.0650438	0.969874
	Cluster-36206.3241	Myof protein [Mus musculus]	--	PREDICTED: Mus caroli myoferlin (Myof), transcript variant X3, mRNA	Ni_BS	Fu_BS	-0.835627	2.5959	0.0651099	0.969874
	Cluster-36206.9497	ubiquitin-conjugating enzyme E2 N-like [Zalophus californianus]	UBE2N, BLU, UBC13	Mus musculus adult male olfactory brain cDNA, RIKEN full-length enriched library, clone:6430590I02 product:ubiquitin-conjugating enzyme E2N, full insert sequence	Ni_BS	Fu_BS	-0.430345	4.28515	0.0651321	0.969874
	Cluster-36206.9536	tubulin polyglutamylase complex subunit 2 [Rattus norvegicus]	TPGS2	Mus musculus chromosome 5, clone RP24-188B2, complete sequence	Ni_BS	Fu_BS	-0.274527	8.75958	0.0651754	0.969874
	Cluster-36206.4088	protein disulfide-isomerase [Castor canadensis]	PDIA1, P4HB	Mus musculus prolyl 4-hydroxylase, beta polypeptide (P4hb), mRNA	Ni_BS	Fu_BS	-0.55405	3.27603	0.0652219	0.969874
	Cluster-20893.1	mucolipin-1 [Mus musculus]	MCOLN1	Mus musculus adult male diencephalon cDNA, RIKEN full-length enriched library, clone:9330198A17 product:mucolipin 1, full insert sequence	Ni_BS	Fu_BS	-0.522928	3.68667	0.0655623	0.972833
	Cluster-38323.0	hypothetical protein I79_016894 [Cricetulus griseus]	--	Mus musculus chromosome 3, clone RP24-468O23, complete sequence	Ni_BS	Fu_BS	1.33265	0.623456	0.0655634	0.972833
	Cluster-40537.1	extracellular matrix protein FRAS1 isoform X1 [Mus caroli]	--	PREDICTED: Mus musculus Fraser extracellular matrix complex subunit 1 (Fras1), transcript variant X2, mRNA	Ni_BS	Fu_BS	-0.5437	4.43081	0.0656503	0.973064
	Cluster-38707.0	mu-calpain large subunit [Rattus norvegicus]	CAPN1	Rattus norvegicus calpain 1 (Capn1), mRNA &amp;&amp; BC061880.1 Rattus norvegicus calpain 1, mRNA (cDNA clone MGC:72486 IMAGE:5599301), complete cds	Ni_BS	Fu_BS	-0.853773	1.52605	0.0658856	0.975492
	Cluster-30477.0	--	--	PREDICTED: Rattus norvegicus USP6 N-terminal like (Usp6nl), transcript variant X4, mRNA	Ni_BS	Fu_BS	0.745383	2.03886	0.0660576	0.975815
	Cluster-36206.8900	unnamed protein product [Mus musculus]	--	Mus musculus glutamate rich 3 (Erich3), mRNA	Ni_BS	Fu_BS	-0.559744	4.02742	0.0661352	0.975815
	Cluster-36206.17194	cytochrome P450 3A11 [Mus pahari]	CYP3A	PREDICTED: Mus pahari cytochrome P450 3A11 (LOC110315701), mRNA	Ni_BS	Fu_BS	-1.4486	1.05651	0.0662366	0.975815
	Cluster-36206.12702	PREDICTED: E3 ubiquitin-protein ligase DZIP3 isoform X2 [Rattus norvegicus]	DZIP3	Mus musculus DAZ interacting protein 3, zinc finger (Dzip3), transcript variant 3, mRNA	Ni_BS	Fu_BS	0.387991	6.17245	0.0662608	0.975815
	Cluster-36206.7329	envelope glycoprotein [Mus caroli]	--	--	Ni_BS	Fu_BS	1.93928	0.4819	0.0662648	0.975815
	Cluster-39703.0	leucine-rich repeat and fibronectin type-III domain-containing protein 4 [Mus pahari]	LRFN4, SALM3	Mus musculus leucine rich repeat and fibronectin type III domain containing 4 (Lrfn4), mRNA	Ni_BS	Fu_BS	-0.903914	2.96765	0.0666592	0.978974
	Cluster-36206.15276	PREDICTED: NEDD4-like E3 ubiquitin-protein ligase WWP1 isoform X1 [Rattus norvegicus]	AIP5, WWP1	PREDICTED: Mus caroli WW domain containing E3 ubiquitin protein ligase 1 (Wwp1), transcript variant X1, mRNA	Ni_BS	Fu_BS	-0.275649	8.05989	0.0667622	0.978974
	Cluster-36206.806	chaperone, ABC1 activity of bc1 complex like (S. pombe), partial [Mus musculus]	ADCK, ABC1	Mus musculus coenzyme Q8A (Coq8a), transcript variant 1, mRNA	Ni_BS	Fu_BS	0.553687	3.82977	0.0667703	0.978974
	Cluster-36206.16034	PREDICTED: zinc finger protein 780A isoform X1 [Peromyscus maniculatus bairdii]	KRAB	Mus musculus strain 129/Sv clone ct7-596k8b map 7, complete sequence	Ni_BS	Fu_BS	0.618001	3.19794	0.0667967	0.978974
	Cluster-29782.0	A disintegrin and metalloproteinase with thrombospondin motifs 10 isoform X3 [Meriones unguiculatus]	ADAMTS10	Mus musculus cDNA clone IMAGE:9053912, containing frame-shift errors	Ni_BS	Fu_BS	-0.633868	2.90611	0.0668378	0.978974
	Cluster-36206.6601	plectin isoform X10 [Mus pahari]	PLEC	PREDICTED: Mus pahari plectin (Plec), transcript variant X19, mRNA	Ni_BS	Fu_BS	-0.516035	3.56979	0.0669226	0.979165
	Cluster-36206.2058	Wilms tumor protein 1-interacting protein [Mus pahari]	AJUBA, LIMD1, WTIP	PREDICTED: Mus pahari WT1 interacting protein (Wtip), mRNA	Ni_BS	Fu_BS	-0.609694	3.15239	0.0670583	0.980099
	Cluster-36206.17069	zinc finger protein family member [Mus musculus]	KRAB	Mus musculus BAC clone RP24-358L4 from chromosome 13, complete sequence	Ni_BS	Fu_BS	0.568328	3.28532	0.0671802	0.980831
	Cluster-36206.6245	claudin domain-containing protein 2 [Rattus norvegicus]	--	Mus musculus BAC clone RP24-289C13 from chromosome 7, complete sequence	Ni_BS	Fu_BS	-0.974154	1.18797	0.0672785	0.981216
	Cluster-40783.0	unnamed protein product [Mus musculus]	ANTXR	Mus musculus lung RCB-0558 LLC cDNA, RIKEN full-length enriched library, clone:G730041J15 product:anthrax toxin receptor 2, full insert sequence	Ni_BS	Fu_BS	0.703723	3.18437	0.0673943	0.981547
	Cluster-36206.2204	PREDICTED: WD repeat-containing protein 70 [Peromyscus maniculatus bairdii]	--	Mus musculus WD repeat domain 70 (Wdr70), transcript variant 1, mRNA	Ni_BS	Fu_BS	-1.05686	0.864869	0.067445	0.981547
	Cluster-36206.7473	mCG148327 [Mus musculus]	--	PREDICTED: Rattus norvegicus sperm motility kinase W-like (LOC102551633), transcript variant X2, misc_RNA	Ni_BS	Fu_BS	-0.468893	4.45675	0.0676837	0.981791
	Cluster-36206.4502	protein phosphatase 1E [Mus pahari]	PPM1E, POPX1	Mus musculus protein phosphatase 1E (PP2C domain containing) (Ppm1e), mRNA	Ni_BS	Fu_BS	-0.878463	2.22487	0.0677122	0.981791
	Cluster-36206.11508	PREDICTED: piwi-like protein 2 isoform X1 [Rattus norvegicus]	AUB, PIWI	Mus musculus piwi-like RNA-mediated gene silencing 2 (Piwil2), transcript variant 1, mRNA	Ni_BS	Fu_BS	0.271423	7.67363	0.0677246	0.981791
	Cluster-36206.8790	centrosomal protein of 85 kDa-like isoform X1 [Mus caroli]	CEP85	Mus musculus centrosomal protein 85-like (Cep85l), mRNA	Ni_BS	Fu_BS	-0.640659	3.01495	0.067799	0.981791
	Cluster-39739.0	unnamed protein product, partial [Mus musculus]	--	Mus musculus filamin A interacting protein 1 (Filip1), transcript variant 2, mRNA	Ni_BS	Fu_BS	-1.14217	1.32886	0.0678213	0.981791
	Cluster-36206.9300	PREDICTED: ubiquitin thioesterase OTUB2 [Fukomys damarensis]	OTUB2	Mus musculus OTU domain, ubiquitin aldehyde binding 2 (Otub2), transcript variant 2, mRNA	Ni_BS	Fu_BS	-0.670761	2.64659	0.0681663	0.98378
	Cluster-36206.15327	zinc finger CCHC domain-containing protein 2 [Microtus ochrogaster]	--	Mus musculus targeted non-conditional, lacZ-tagged mutant allele Zcchc2:tm1e(EUCOMM)Wtsi; transgenic	Ni_BS	Fu_BS	-0.756991	3.33504	0.0682416	0.98378
	Cluster-9517.0	lanosterol synthase [Mus caroli]	LSS, ERG7	Mus musculus lanosterol synthase (Lss), mRNA	Ni_BS	Fu_BS	0.608792	3.67976	0.0682695	0.98378
	Cluster-12174.0	vesicle-trafficking protein SEC22c [Mus caroli]	SEC22A_C	PREDICTED: Mus caroli SEC22 homolog C, vesicle trafficking protein (Sec22c), transcript variant X1, mRNA	Ni_BS	Fu_BS	0.609382	3.62847	0.068284	0.98378
	Cluster-39499.0	putative hexokinase HKDC1 isoform X1 [Mus pahari]	HK	PREDICTED: Mus pahari hexokinase domain containing 1 (Hkdc1), transcript variant X2, mRNA	Ni_BS	Fu_BS	1.03145	2.30609	0.0683191	0.98378
	Cluster-36206.5926	CDC14 cell division cycle 14 homolog B (S. cerevisiae), isoform CRA_d, partial [Mus musculus]	CDC14	Mus musculus CDC14 cell division cycle 14B (Cdc14b), transcript variant 2, mRNA	Ni_BS	Fu_BS	-0.856251	1.99951	0.0687296	0.988648
	Cluster-36206.8033	mCG13187, isoform CRA_a [Mus musculus]	FKBP1	Mus musculus targeted KO-first, conditional ready, lacZ-tagged mutant allele Fkbp1a:tm1a(EUCOMM)Hmgu; transgenic	Ni_BS	Fu_BS	-0.331283	5.98226	0.0691398	0.992965
	Cluster-36206.17479	vacuolar protein sorting-associated protein 51 homolog isoform X1 [Cricetulus griseus]	ANG2, VPS51	Mus musculus VPS51 GARP complex subunit (Vps51), mRNA	Ni_BS	Fu_BS	-0.910394	1.50442	0.0692237	0.992965
	Cluster-36206.2605	NAD-dependent protein deacylase sirtuin-5, mitochondrial isoform X1 [Mus musculus]	--	PREDICTED: Mus musculus solute carrier family 38, member 9 (Slc38a9), transcript variant X13, mRNA	Ni_BS	Fu_BS	0.900375	1.49051	0.0692917	0.992965
	Cluster-31307.0	receptor-interacting serine/threonine-protein kinase 3 [Mus pahari]	RIPK3	PREDICTED: Mus pahari receptor interacting serine/threonine kinase 3 (Ripk3), mRNA	Ni_BS	Fu_BS	-0.951818	1.37472	0.0694521	0.992965
	Cluster-36206.14451	transmembrane and coiled-coil domain protein 3 isoform X1 [Mus caroli]	--	PREDICTED: Rattus norvegicus transmembrane and coiled-coil domain family 3 (Tmcc3), transcript variant X7, mRNA	Ni_BS	Fu_BS	-0.429271	4.50291	0.0696006	0.992965
	Cluster-27873.0	serine/threonine-protein kinase Nek7 isoform X1 [Mus pahari]	NEK7	PREDICTED: Mus pahari NIMA related kinase 7 (Nek7), transcript variant X1, mRNA	Ni_BS	Fu_BS	-0.512062	3.65223	0.069604	0.992965
	Cluster-12644.2	myotubularin-related protein 7 [Mus caroli]	MTMR6_7_8	Mus musculus myotubularin related protein 7 (Mtmr7), mRNA	Ni_BS	Fu_BS	-1.0434	2.77411	0.0696076	0.992965
	Cluster-36206.3723	FGFR1 oncogene partner 2 isoform X2 [Dasypus novemcinctus]	--	Mus musculus FGFR1 oncogene partner 2 (Fgfr1op2), transcript variant 2, mRNA	Ni_BS	Fu_BS	0.301683	5.99457	0.0697298	0.992965
	Cluster-36206.8502	unnamed protein product [Mus musculus]	TCEB3, ELOA	Mus musculus elongin A (Eloa), mRNA	Ni_BS	Fu_BS	0.253326	7.41859	0.0698033	0.992965
	Cluster-27424.0	protein unc-119 homolog A isoform X1 [Mesocricetus auratus]	--	Mouse DNA sequence from clone RP23-185A18 on chromosome 11, complete sequence	Ni_BS	Fu_BS	-1.39772	0.34991	0.0698386	0.992965
	Cluster-36206.10617	protein CIP2A [Mus pahari]	--	PREDICTED: Mus pahari cell proliferation regulating inhibitor of protein phosphatase 2A (Cip2a), mRNA	Ni_BS	Fu_BS	0.258357	7.52643	0.0699161	0.992965
	Cluster-36206.1882	catenin beta-1 isoform X1 [Canis lupus dingo]	CTNNB1	Mus musculus catenin (cadherin associated protein), beta 1 (Ctnnb1), transcript variant 1, mRNA	Ni_BS	Fu_BS	-1.02139	1.1048	0.0699652	0.992965
	Cluster-36206.9452	cytochrome c oxidase subunit 1 (mitochondrion) [Apodemus peninsulae]	--	Apodemus latronum mitochondrion, complete genome	Ni_BS	Fu_BS	-0.234444	11.6112	0.0699753	0.992965
	Cluster-30536.0	--	--	Mus musculus chromosome 5, clone RP23-346P15, complete sequence	Ni_BS	Fu_BS	-0.819667	2.01978	0.0703336	0.994356
	Cluster-36206.9607	ubiquitin-like 4B, partial [Mus musculus]	--	Mus musculus BAC clone RP23-465O22 from chromosome 3, complete sequence	Ni_BS	Fu_BS	-0.324578	9.40036	0.0704387	0.994356
	Cluster-36206.16656	PREDICTED: DNA replication licensing factor MCM4 [Chinchilla lanigera]	MCM4, CDC54	Mus musculus minichromosome maintenance complex component 4 (Mcm4), mRNA	Ni_BS	Fu_BS	0.423588	5.96492	0.0705805	0.994356
	Cluster-40622.0	--	--	Mus musculus mammary gland RCB-0526 Jyg-MC(A) cDNA, RIKEN full-length enriched library, clone:G830010D22 product:hypothetical protein, full insert sequence	Ni_BS	Fu_BS	-1.01661	1.38684	0.070597	0.994356
	Cluster-36206.12679	liprin-alpha-4 isoform X3 [Mus musculus]	--	PREDICTED: Mus musculus protein tyrosine phosphatase, receptor type, f polypeptide (PTPRF), interacting protein (liprin), alpha 4 (Ppfia4), transcript variant X5, mRNA	Ni_BS	Fu_BS	0.530617	4.59168	0.070696	0.994356
	Cluster-36206.8432	Family with sequence similarity 71, member F2 [Mus musculus]	--	PREDICTED: Mus caroli family with sequence similarity 71 member F2 (Fam71f2), mRNA	Ni_BS	Fu_BS	-0.551667	3.3872	0.0708147	0.994356
	Cluster-27365.0	--	--	Mouse DNA sequence from clone RP23-119L20 on chromosome 2, complete sequence	Ni_BS	Fu_BS	1.40917	0.408023	0.0708504	0.994356
	Cluster-10385.0	kalirin isoform X24 [Mus musculus]	KALRN	Mus musculus 2 days neonate thymus thymic cells cDNA, RIKEN full-length enriched library, clone:E430024L14 product:KALIRIN-12A homolog [Rattus norvegicus], full insert sequence	Ni_BS	Fu_BS	-0.514239	3.94382	0.0708601	0.994356
	Cluster-16010.0	NADP-dependent malic enzyme, mitochondrial [Mus musculus]	E1.1.1.40, maeB	Mus musculus malic enzyme 3, NADP(+)-dependent, mitochondrial (Me3), mRNA	Ni_BS	Fu_BS	2.58701	2.5597	0.0708615	0.994356
	Cluster-11588.0	--	--	Mus musculus targeted non-conditional, lacZ-tagged mutant allele Cdk11b:tm1e(EUCOMM)Hmgu; transgenic	Ni_BS	Fu_BS	1.29675	0.468987	0.070866	0.994356
	Cluster-36206.16172	unnamed protein product [Mus musculus]	NONO, NRB54	Mus musculus mammary gland RCB-0527 Jyg-MC(B) cDNA, RIKEN full-length enriched library, clone:G930012N06 product:non-POU-domain-containing, octamer binding protein, full insert sequence	Ni_BS	Fu_BS	-1.41399	0.475168	0.0708745	0.994356
	Cluster-24479.0	integrin alpha-V isoform X1 [Mus caroli]	ITGAV, CD51	Mus musculus integrin alpha V (Itgav), mRNA	Ni_BS	Fu_BS	-0.410201	5.52579	0.0709757	0.994482
	Cluster-2986.0	protein downstream neighbor of Son [Mus caroli]	--	PREDICTED: Rattus norvegicus downstream neighbor of SON (Donson), transcript variant X4, mRNA	Ni_BS	Fu_BS	0.528299	3.56913	0.0710293	0.994482
	Cluster-36206.6122	peroxisomal membrane protein 11C isoform 1 [Mus musculus]	PEX11C	Mus musculus peroxisomal biogenesis factor 11 gamma (Pex11g), transcript variant 1, mRNA	Ni_BS	Fu_BS	0.380804	4.86701	0.0711676	0.994606
	Cluster-36206.9526	replication factor C 1, isoform CRA_a, partial [Mus musculus]	RFC1	Mus musculus replication factor C (activator 1) 1 (Rfc1), transcript variant 3, mRNA	Ni_BS	Fu_BS	0.264313	7.70278	0.0712678	0.994606
	Cluster-20361.0	protein SAAL1 [Mus pahari]	--	Mus musculus serum amyloid A-like 1 (Saal1), mRNA	Ni_BS	Fu_BS	-0.441112	4.10766	0.0713685	0.994606
	Cluster-36206.5866	intraflagellar transport protein 80 homolog isoform X1 [Acinonyx jubatus]	--	Mus musculus intraflagellar transport 80 (Ift80), mRNA	Ni_BS	Fu_BS	-0.798521	2.13454	0.0713821	0.994606
	Cluster-36206.9520	cytoskeleton-associated protein 2-like [Mus pahari]	CKAP2	PREDICTED: Mus caroli cytoskeleton associated protein 2 like (Ckap2l), transcript variant X1, mRNA	Ni_BS	Fu_BS	0.376923	4.87092	0.0714381	0.994606
	Cluster-19062.0	ADP-ribosylation factor-like protein 13A isoform X2 [Mus pahari]	ARL13	PREDICTED: Rattus norvegicus ADP ribosylation factor like GTPase 13A (Arl13a), transcript variant X1, mRNA	Ni_BS	Fu_BS	-0.383534	5.32568	0.0715535	0.994606
	Cluster-36206.12313	PREDICTED: tubulin monoglycylase TTLL3 isoform X7 [Rattus norvegicus]	TTLL3_8	PREDICTED: Rattus norvegicus tubulin tyrosine ligase like 3 (Ttll3), transcript variant X10, mRNA	Ni_BS	Fu_BS	-0.33543	6.23799	0.0715878	0.994606
	Cluster-36206.12693	uncharacterized protein KIAA0895-like isoform X1 [Mus musculus]	--	PREDICTED: Rattus norvegicus hypothetical protein LOC688736 (Kiaa0895l), transcript variant X1, mRNA	Ni_BS	Fu_BS	0.356953	6.36726	0.0716598	0.994606
	Cluster-41048.0	protein capicua homolog isoform X1 [Mus caroli]	CIC	PREDICTED: Rattus norvegicus capicua transcriptional repressor (Cic), transcript variant X6, mRNA	Ni_BS	Fu_BS	0.809358	1.61046	0.0716938	0.994606
	Cluster-374.0	--	--	Rattus norvegicus 11 BAC CH230-358O2 (Children's Hospital Oakland Research Institute) complete sequence	Ni_BS	Fu_BS	-1.10069	0.813608	0.0718906	0.994835
	Cluster-36206.4994	nucleolar protein 9 [Rattus norvegicus]	NOP9	Mus musculus NOP9 nucleolar protein (Nop9), mRNA	Ni_BS	Fu_BS	-0.728212	2.38934	0.0719875	0.994835
	Cluster-36206.10021	cohesin subunit SA-3 [Mus pahari]	STAG3	Mus musculus stromal antigen 3 (Stag3), mRNA	Ni_BS	Fu_BS	-0.445124	4.08413	0.0721764	0.994835
	Cluster-34878.2	MHC class II antigen E beta [Mus musculus]	MHC2	PREDICTED: Mus caroli H-2 class II histocompatibility antigen, E-D beta chain (LOC110283646), mRNA	Ni_BS	Fu_BS	1.42193	0.300681	0.0722709	0.994835
	Cluster-36206.16806	mCG5223, isoform CRA_a [Mus musculus]	--	Mus musculus targeted non-conditional, lacZ-tagged mutant allele Tgif2:tm1e(EUCOMM)Wtsi; transgenic	Ni_BS	Fu_BS	0.914769	1.05141	0.0723949	0.994835
	Cluster-28972.0	RecName: Full=Transcription factor SOX-12	SOX4_11_12	Mouse DNA sequence from clone RP23-396N8 on chromosome 2, complete sequence	Ni_BS	Fu_BS	-1.27422	0.51061	0.072567	0.994835
	Cluster-25785.0	immunoglobulin mu binding protein 2, isoform CRA_a [Rattus norvegicus]	IGHMBP2	Mus musculus immunoglobulin mu binding protein 2 (Ighmbp2), mRNA	Ni_BS	Fu_BS	-0.998568	0.836791	0.0727371	0.994835
	Cluster-11337.0	EKC/KEOPS complex subunit LAGE3 isoform X1 [Mus pahari]	PCC1, LAGE3	Mus musculus L antigen family, member 3 (Lage3), mRNA	Ni_BS	Fu_BS	-1.08647	0.892794	0.0727478	0.994835
	Cluster-36206.9421	SAYSvFN domain-containing protein 1 [Mus caroli]	--	Mus musculus SAYSVFN motif domain containing 1 (Saysd1), mRNA	Ni_BS	Fu_BS	-0.311065	6.89021	0.0727849	0.994835
	Cluster-36206.3789	RecName: Full=Very-long-chain 3-oxoacyl-CoA reductase; AltName: Full=17-beta-hydroxysteroid dehydrogenase 12; Short=17-beta-HSD 12; AltName: Full=3-ketoacyl-CoA reductase; Short=KAR; AltName: Full=Estradiol 17-beta-dehydrogenase 12	HSD17B12, KAR, IFA38	PREDICTED: Rattus norvegicus hydroxysteroid (17-beta) dehydrogenase 12 (Hsd17b12), transcript variant X1, mRNA	Ni_BS	Fu_BS	-0.408001	4.67156	0.0728744	0.994835
	Cluster-36206.9794	PREDICTED: squalene synthase isoform X1 [Saimiri boliviensis boliviensis]	--	Mus musculus farnesyl diphosphate farnesyl transferase 1 (Fdft1), transcript variant 1, mRNA	Ni_BS	Fu_BS	-0.556567	3.90929	0.0729486	0.994835
	Cluster-36206.10157	Poly (A) polymerase beta (testis specific) [Rattus norvegicus]	PAP	Mus musculus chromosome 5, clone RP23-106N8, complete sequence	Ni_BS	Fu_BS	-0.630202	2.91504	0.0729544	0.994835
	Cluster-36206.10874	PREDICTED: espin isoform X5 [Rattus norvegicus]	--	PREDICTED: Rattus norvegicus espin (Espn), transcript variant X5, mRNA	Ni_BS	Fu_BS	-0.416903	4.44127	0.0729612	0.994835
	Cluster-36206.11990	LOW QUALITY PROTEIN: uncharacterized protein LOC110197110 [Phascolarctos cinereus]	--	PREDICTED: Phascolarctos cinereus uncharacterized LOC110197110 (LOC110197110), mRNA	Ni_BS	Fu_BS	0.95221	3.51474	0.0729862	0.994835
	Cluster-14580.1	PREDICTED: EGF domain-specific O-linked N-acetylglucosamine transferase isoform X1 [Peromyscus maniculatus bairdii]	EOGT	Mus musculus EGF domain-specific O-linked N-acetylglucosamine (GlcNAc) transferase (Eogt), mRNA	Ni_BS	Fu_BS	0.771815	1.89354	0.0730019	0.994835
	Cluster-36206.11511	Calmodulin [Tupaia chinensis]	CALM	PREDICTED: Mus caroli calmodulin 2 (Calm2), mRNA	Ni_BS	Fu_BS	-0.490804	3.80911	0.0730582	0.994835
	Cluster-36206.14832	LOW QUALITY PROTEIN: polyubiquitin-C-like [Gouania willdenowi]	UBC	Mus musculus targeted non-conditional, lacZ-tagged mutant allele 1700034F02Rik:tm1e(EUCOMM)Hmgu; transgenic	Ni_BS	Fu_BS	-1.56958	0.481525	0.0731382	0.994835
	Cluster-36206.12513	sulfhydryl oxidase 2 isoform X2 [Mus pahari]	QSOX	Mus musculus quiescin Q6 sulfhydryl oxidase 2 (Qsox2), transcript variant 1, mRNA	Ni_BS	Fu_BS	0.364658	5.04764	0.0732159	0.994835
	Cluster-36206.4172	HERV-K_3q27.3 provirus ancestral Pol protein [Cricetulus griseus]	--	Mus musculus chromosome 5, clone RP24-458L16, complete sequence	Ni_BS	Fu_BS	-0.551196	3.55651	0.0732966	0.994835
	Cluster-26305.1	mitochondrial ribosomal protein L43, isoform CRA_e [Homo sapiens]	MRPL43	Mus musculus targeted non-conditional, lacZ-tagged mutant allele Sema4g:tm2e(EUCOMM)Wtsi; transgenic &amp;&amp; JN959396.1 Mus musculus targeted non-conditional, lacZ-tagged mutant allele Sema4g:tm1e(EUCOMM)Wtsi; transgenic	Ni_BS	Fu_BS	-0.300932	6.70096	0.073306	0.994835
	Cluster-36206.1145	calcium/calmodulin-dependent protein kinase type II subunit gamma isoform X11 [Neomonachus schauinslandi]	CAMK2	Mus musculus calcium/calmodulin-dependent protein kinase II gamma (Camk2g), transcript variant 2, mRNA	Ni_BS	Fu_BS	0.398554	4.64566	0.0733218	0.994835
	Cluster-36206.1251	TPA: ribosomal protein S4, X-linked X-like [Bos taurus]	RP-S4e, RPS4	PREDICTED: Mus caroli ribosomal protein S4 X-linked (Rps4x), mRNA	Ni_BS	Fu_BS	-0.343135	5.72943	0.0734252	0.994835
	Cluster-36206.13624	tetratricopeptide repeat protein 39B isoform X1 [Mus caroli]	--	Mus musculus tetratricopeptide repeat domain 39B (Ttc39b), mRNA	Ni_BS	Fu_BS	-1.3056	0.202123	0.073464	0.994835
	Cluster-25229.0	polyribonucleotide nucleotidyltransferase 1, mitochondrial isoform X1 [Mus pahari]	pnp, PNPT1	PREDICTED: Mus pahari polyribonucleotide nucleotidyltransferase 1 (Pnpt1), transcript variant X1, mRNA	Ni_BS	Fu_BS	0.321993	5.61246	0.073495	0.994835
	Cluster-36206.2604	--	--	Mus musculus BAC clone RP24-79F8 from 1, complete sequence	Ni_BS	Fu_BS	-1.15502	1.0054	0.073628	0.994835
	Cluster-27937.0	caspase recruitment domain-containing protein 6 isoform X2 [Mus pahari]	CARD6	Mus musculus caspase recruitment domain family, member 6 (Card6), mRNA	Ni_BS	Fu_BS	0.429125	4.30988	0.0737297	0.994835
	Cluster-31810.0	--	--	Mus musculus BAC clone RP23-148K14 from 1, complete sequence	Ni_BS	Fu_BS	1.15322	0.802379	0.0737346	0.994835
	Cluster-36206.7051	coiled-coil domain-containing protein 183 [Mus caroli]	--	Mus musculus coiled-coil domain containing 183 (Ccdc183), mRNA	Ni_BS	Fu_BS	-0.714878	2.74962	0.0737509	0.994835
	Cluster-34932.0	unnamed protein product [Mus musculus]	--	PREDICTED: Rattus norvegicus phosphatidylinositol transfer protein, cytoplasmic 1 (Pitpnc1), transcript variant X1, mRNA	Ni_BS	Fu_BS	1.21339	1.08748	0.0738714	0.995362
	Cluster-31541.0	double von Willebrand factor A domains [Mus musculus]	COL6A	Mus musculus collagen, type VI, alpha 4 (Col6a4), mRNA	Ni_BS	Fu_BS	-0.733868	2.52216	0.0739357	0.995362
	Cluster-36206.11607	semaphorin-6C isoform X3 [Acinonyx jubatus]	SEMA6	PREDICTED: Rattus norvegicus semaphorin 6C (Sema6c), transcript variant X4, mRNA	Ni_BS	Fu_BS	-0.341922	5.85473	0.0740736	0.996235
	Cluster-36206.3192	adhesion G protein-coupled receptor L2 isoform X5 [Mus caroli]	LPHN2	Mus musculus mRNA for mKIAA0786 protein	Ni_BS	Fu_BS	-0.717302	2.34853	0.0741596	0.99641
	Cluster-11284.0	treslin [Mus caroli]	--	PREDICTED: Mus caroli TOPBP1 interacting checkpoint and replication regulator (Ticrr), mRNA	Ni_BS	Fu_BS	1.11436	0.696461	0.0744114	0.99881
	Cluster-41109.0	hypothetical protein A6R68_22866 [Neotoma lepida]	PTK7, CCK4	Mus musculus receptor tyrosine kinase-like orphan receptor 2, mRNA (cDNA clone MGC:99876 IMAGE:30535615), complete cds	Ni_BS	Fu_BS	-1.64242	0.132507	0.0745708	0.999967
	Cluster-36206.8641	HMG box transcription factor BBX isoform X1 [Mus pahari]	--	PREDICTED: Peromyscus maniculatus bairdii bobby sox homolog (Drosophila) (Bbx), transcript variant X5, mRNA	Ni_BS	Fu_BS	0.262982	9.20001	0.0747583	1
	Cluster-39911.0	5'-nucleotidase domain-containing protein 2 isoform X3 [Pteropus vampyrus]	--	Rattus norvegicus 5'-nucleotidase domain containing 2 (Nt5dc2), mRNA &amp;&amp; BC088431.1 Rattus norvegicus 5'-nucleotidase domain containing 2, mRNA (cDNA clone MGC:95062 IMAGE:7124640), complete cds	Ni_BS	Fu_BS	0.943076	1.69312	0.0747596	1
	Cluster-36206.4106	PREDICTED: nuclear cap-binding protein subunit 2-like [Rattus norvegicus]	NCBP2, CBP20	Mus musculus nuclear cap binding protein subunit 2 (Ncbp2), mRNA	Ni_BS	Fu_BS	-0.994961	0.914836	0.074811	1
	Cluster-36206.11197	ubiquitin carboxyl-terminal hydrolase 15 isoform X1 [Mus pahari]	-	Mus musculus ubiquitin specific peptidase 15 (Usp15), transcript variant 1, mRNA	Ni_BS	Fu_BS	-0.654656	2.91177	0.074986	1
	Cluster-36206.2571	Tex10 protein [Mus musculus]	IPI1, TEX10	Rattus norvegicus testis expressed 10 (Tex10), mRNA	Ni_BS	Fu_BS	0.401474	4.71924	0.0752127	1
	Cluster-8666.0	tubulointerstitial nephritis antigen-like precursor [Mus musculus]	--	Mus musculus tubulointerstitial nephritis antigen-like 1, mRNA (cDNA clone MGC:11828 IMAGE:3596560), complete cds	Ni_BS	Fu_BS	-0.763303	1.91951	0.0752873	1
	Cluster-36206.17827	PREDICTED: sterol regulatory element-binding protein 2 [Chlorocebus sabaeus]	SREBP2, SREBF2	Mus musculus activated spleen cDNA, RIKEN full-length enriched library, clone:F830106O06 product:sterol regulatory element binding factor 2, full insert sequence	Ni_BS	Fu_BS	-0.773063	2.82594	0.0754367	1
	Cluster-12040.0	chromogranin-A [Mus pahari]	CHGA	PREDICTED: Mus caroli chromogranin A (Chga), mRNA	Ni_BS	Fu_BS	-1.00486	1.30795	0.0755456	1
	Cluster-36206.17297	high mobility group nucleosome-binding domain-containing protein 5 [Rattus norvegicus]	--	Rattus norvegicus high mobility group nucleosome binding domain 5B (Hmgn5b), mRNA	Ni_BS	Fu_BS	-1.50926	0.163451	0.0757474	1
	Cluster-3129.0	Predicted gene, ENSMUSG00000058934 [Mus musculus]	--	Mus musculus BAC clone RP24-191P12 from chromosome 6, complete sequence	Ni_BS	Fu_BS	1.09233	0.858177	0.0757747	1
	Cluster-36206.12328	sequestosome 1, isoform CRA_d [Rattus norvegicus]	SQSTM1	Mus musculus sequestosome 1 (Sqstm1), transcript variant 1, mRNA	Ni_BS	Fu_BS	-0.823825	2.15649	0.0759459	1
	Cluster-34397.0	secretory phospholipase A2 receptor [Mus pahari]	MRC, CD206, CD280	Mus musculus phospholipase A2 receptor 1 (Pla2r1), mRNA	Ni_BS	Fu_BS	1.43872	0.150178	0.0760033	1
	Cluster-40890.0	--	--	Mus musculus vexin (Vxn), mRNA	Ni_BS	Fu_BS	1.68381	0.602638	0.0760275	1
	Cluster-36206.2505	solute carrier organic anion transporter family member 1A5 [Mus musculus]	SLCO1A	Mus musculus solute carrier organic anion transporter family, member 1a5 (Slco1a5), transcript variant 2, mRNA	Ni_BS	Fu_BS	-0.495444	3.96136	0.0761229	1
	Cluster-36206.9532	unnamed protein product [Mus musculus]	HNRNPF_H	PREDICTED: Rattus norvegicus heterogeneous nuclear ribonucleoprotein F (Hnrnpf), transcript variant X5, mRNA	Ni_BS	Fu_BS	-0.613787	2.62626	0.0761446	1
	Cluster-36206.8279	mCG148494 [Mus musculus]	RFK, FMN1	Mus musculus targeted non-conditional, lacZ-tagged mutant allele Rfk:tm1e(KOMP)Wtsi tm2e(KOMP)Wtsi; transgenic	Ni_BS	Fu_BS	-0.879862	1.50429	0.0763188	1
	Cluster-41415.0	--	--	PREDICTED: Mus musculus forkhead box R2 (Foxr2), transcript variant X1, mRNA	Ni_BS	Fu_BS	-0.46793	4.07821	0.0763654	1
	Cluster-36206.11277	Stam binding protein, isoform CRA_d, partial [Mus musculus]	STAMBP, AMSH	PREDICTED: Mus caroli STAM binding protein (Stambp), transcript variant X1, mRNA	Ni_BS	Fu_BS	0.361235	5.59198	0.0765946	1
	Cluster-29985.0	ras-responsive element-binding protein 1 isoform X1 [Mus musculus]	RREB1	Mus musculus ras responsive element binding protein 1 (Rreb1), transcript variant 6, mRNA	Ni_BS	Fu_BS	0.926679	1.67915	0.0766634	1
	Cluster-5556.0	--	--	--	Ni_BS	Fu_BS	0.83609	1.34633	0.0767116	1
	Cluster-20984.0	tyrosine-protein phosphatase non-receptor type 20 isoform X2 [Mus musculus]	PTPN20	Mus musculus targeted KO-first, conditional ready, lacZ-tagged mutant allele Ptpn20:tm1a(KOMP)Wtsi; transgenic	Ni_BS	Fu_BS	0.634025	2.65901	0.0767607	1
	Cluster-36206.14622	suppressor of cytokine signaling 7 [Mus musculus]	--	Mus musculus suppressor of cytokine signaling 7 (Socs7), mRNA	Ni_BS	Fu_BS	-0.590281	3.0445	0.0767837	1
	Cluster-37234.2	zinc finger protein 462 [Mus musculus]	--	Mus musculus zinc finger protein 462 (Zfp462) mRNA, complete cds	Ni_BS	Fu_BS	-1.0172	0.910358	0.076929	1
	Cluster-36982.0	PREDICTED: guanine nucleotide-binding protein subunit alpha-14 [Elephantulus edwardii]	GNA14	Mus musculus guanine nucleotide binding protein, alpha 14 (Gna14), mRNA	Ni_BS	Fu_BS	0.596325	2.8509	0.0769792	1
	Cluster-12165.0	zinc finger matrin-type protein 3 isoform X1 [Mus pahari]	ZMAT3	Mus musculus zinc finger matrin type 3, mRNA (cDNA clone MGC:170369 IMAGE:8861764), complete cds	Ni_BS	Fu_BS	0.968617	1.01025	0.0771517	1
	Cluster-20615.0	--	--	Mus musculus colony stimulating factor 2 receptor, beta, low-affinity (granulocyte-macrophage) (Csf2rb), transcript variant 1, mRNA	Ni_BS	Fu_BS	-1.4408	0.378633	0.0771627	1
	Cluster-36206.17425	septin-9 isoform X1 [Mus pahari]	SEPT3_9_12	Mus musculus septin 9 (Septin9), transcript variant 1, mRNA	Ni_BS	Fu_BS	-0.329826	5.92761	0.0771956	1
	Cluster-36206.8512	Ab2-450 [Rattus norvegicus]	--	Rattus norvegicus TL0ADA52YC18 mRNA sequence	Ni_BS	Fu_BS	-0.515964	3.64702	0.0772008	1
	Cluster-29320.0	low affinity immunoglobulin gamma Fc region receptor III isoform X1 [Mus pahari]	--	PREDICTED: Mus pahari low affinity immunoglobulin gamma Fc region receptor III (LOC110321588), transcript variant X1, mRNA	Ni_BS	Fu_BS	-0.494111	6.7391	0.0772425	1
	Cluster-19718.0	dol-P-Man:Man(7)GlcNAc(2)-PP-Dol alpha-1,6-mannosyltransferase [Mesocricetus auratus]	--	Mus musculus js genes for Jackson shaker and hypothetical protein, complete and partial cds	Ni_BS	Fu_BS	1.02226	2.55494	0.0772655	1
	Cluster-36206.9025	tubulin polyglutamylase TTLL13 isoform X2 [Mus caroli]	TTLL6_13	PREDICTED: Mus caroli tubulin polyglutamylase TTLL13 (LOC110298666), transcript variant X4, mRNA	Ni_BS	Fu_BS	-0.357949	5.1556	0.077379	1
	Cluster-36206.221	helix-loop-helix protein (Id), partial [Mus musculus]	ID1	PREDICTED: Mus caroli inhibitor of DNA binding 1, HLH protein (Id1), transcript variant X1, mRNA	Ni_BS	Fu_BS	-0.816782	1.87407	0.0775716	1
	Cluster-1376.0	LOW QUALITY PROTEIN: secreted frizzled-related protein 5 [Myotis lucifugus]	--	PREDICTED: Mus caroli secreted frizzled related protein 5 (Sfrp5), mRNA	Ni_BS	Fu_BS	-0.617903	3.89128	0.0775772	1
	Cluster-36206.7757	--	--	PREDICTED: Rattus norvegicus hypothetical LOC497848 (LOC497848), misc_RNA	Ni_BS	Fu_BS	0.318171	6.1272	0.0780192	1
	Cluster-36206.9639	PREDICTED: dynein heavy chain 14, axonemal isoform X3 [Rattus norvegicus]	DNAH	PREDICTED: Rattus norvegicus similar to Dynein heavy chain at 16F CG7092-PA (LOC690288), transcript variant X3, mRNA	Ni_BS	Fu_BS	-0.896474	1.8673	0.0780494	1
	Cluster-25718.0	PREDICTED: glutamate-rich protein 6 isoform X1 [Rattus norvegicus]	--	Rattus norvegicus glutamate-rich 6 (Erich6), mRNA &amp;&amp; BC083834.1 Rattus norvegicus similar to hypothetical protein MGC39662, mRNA (cDNA clone MGC:94944 IMAGE:7112954), complete cds	Ni_BS	Fu_BS	-0.323049	5.95306	0.0780551	1
	Cluster-36206.5230	PREDICTED: putative serine protease 47 isoform X1 [Rattus norvegicus]	--	Mus musculus BAC clone RP23-129G17 from chromosome 13, complete sequence	Ni_BS	Fu_BS	-0.602844	2.91293	0.0781464	1
	Cluster-36206.8788	PREDICTED: uncharacterized protein KIAA1109 homolog isoform X7 [Rattus norvegicus]	--	Mus musculus RIKEN cDNA 4932438A13 gene (4932438A13Rik), mRNA	Ni_BS	Fu_BS	0.612733	3.55271	0.0783893	1
	Cluster-32949.1	triple functional domain protein [Mus musculus]	TRIO	Mus musculus triple functional domain (PTPRF interacting) (Trio), mRNA	Ni_BS	Fu_BS	0.746132	3.51857	0.0783989	1
	Cluster-36206.11057	cyclin G associated kinase, isoform CRA_g, partial [Mus musculus]	GAK	Mus musculus cyclin G associated kinase (Gak), transcript variant 1, mRNA	Ni_BS	Fu_BS	0.267864	6.66637	0.0784227	1
	Cluster-36206.3032	PREDICTED: interferon-inducible GTPase 1-like [Rattus norvegicus]	--	Mus musculus interferon-inducible GTPase-like, mRNA (cDNA clone MGC:49532 IMAGE:3495064), complete cds	Ni_BS	Fu_BS	1.29527	0.469722	0.0784309	1
	Cluster-36206.14601	PREDICTED: uncharacterized protein LOC107399807 [Peromyscus maniculatus bairdii]	--	Rattus norvegicus sodium-dependent multivitamin transporter (SMVT) gene, exons 1a, 1b, 1c, 1d, 2, 2a, and 3 and partial cds; alternatively spliced	Ni_BS	Fu_BS	-1.58164	0.0437067	0.0784514	1
	Cluster-15225.0	--	--	Mus musculus mediator complex subunit 7 (Med7), transcript variant 4, mRNA	Ni_BS	Fu_BS	1.55274	0.474185	0.0784933	1
	Cluster-28248.1	Leprecan-like 1 [Rattus norvegicus]	--	Mus musculus prolyl 3-hydroxylase 2 (P3h2), mRNA	Ni_BS	Fu_BS	1.02117	2.82726	0.0785048	1
	Cluster-22773.0	PREDICTED: translation initiation factor IF-2-like [Peromyscus maniculatus bairdii]	--	Mus musculus targeted KO-first, conditional ready, lacZ-tagged mutant allele Rhebl1:tm1a(EUCOMM)Hmgu; transgenic	Ni_BS	Fu_BS	-0.687797	2.23987	0.0785655	1
	Cluster-36206.7148	mCG6275, isoform CRA_a [Mus musculus]	--	Mus musculus RIKEN cDNA 1700006A11 gene (1700006A11Rik), transcript variant 1, mRNA	Ni_BS	Fu_BS	-1.16082	0.859909	0.078708	1
	Cluster-36206.7453	RecName: Full=Fatty acid desaturase 3; AltName: Full=Delta(13) fatty acid desaturase; Short=Delta(13) desaturase	FADS3	Mus musculus fatty acid desaturase 3 (Fads3), mRNA	Ni_BS	Fu_BS	0.868694	1.77509	0.0787233	1
	Cluster-36206.8629	histone deacetylase 11 [Mus pahari]	HDAC11	Mus musculus adult male corpora quadrigemina cDNA, RIKEN full-length enriched library, clone:B230331M22 product:hypothetical Histone deacetylase family containing protein, full insert sequence	Ni_BS	Fu_BS	-1.54138	0.0460868	0.0788387	1
	Cluster-27092.0	hairy/enhancer-of-split related with YRPW motif protein 1 [Microtus ochrogaster]	HEY	Mus musculus hairy/enhancer-of-split related with YRPW motif 1 (Hey1), mRNA	Ni_BS	Fu_BS	0.412869	5.91265	0.0788431	1
	Cluster-36206.4176	--	--	Mus musculus MIWI mRNA, complete cds	Ni_BS	Fu_BS	-1.35985	0.344951	0.0789395	1
	Cluster-36206.13532	RecName: Full=ATP-binding cassette sub-family A member 5	ABCA5	PREDICTED: Mus pahari ATP binding cassette subfamily A member 5 (Abca5), transcript variant X1, mRNA	Ni_BS	Fu_BS	0.272326	7.20845	0.0794463	1
	Cluster-36206.6126	PREDICTED: DC-STAMP domain-containing protein 1 isoform X2 [Rattus norvegicus]	--	PREDICTED: Rattus norvegicus DC-STAMP domain containing 1 (Dcst1), transcript variant X2, mRNA	Ni_BS	Fu_BS	-0.973354	1.46578	0.0796538	1
	Cluster-36206.13497	--	--	Rattus norvegicus CH230-316D3 (Children's Hospital Oakland Research Institute Rat (BN/SsNHsd/MCW) BAC library) complete sequence	Ni_BS	Fu_BS	-1.39727	0.451321	0.0796559	1
	Cluster-29006.0	Pck2 protein, partial [Rattus norvegicus]	E4.1.1.32, pckA, PCK	Mus musculus phosphoenolpyruvate carboxykinase 2 (mitochondrial) (Pck2), mRNA	Ni_BS	Fu_BS	1.17087	1.12209	0.079768	1
	Cluster-36206.5813	PREDICTED: cysteine-rich hydrophobic domain-containing protein 2 [Peromyscus maniculatus bairdii]	--	Mus musculus cysteine-rich hydrophobic domain 2 (Chic2), mRNA	Ni_BS	Fu_BS	-0.957466	1.76298	0.0797795	1
	Cluster-26751.0	E3 ubiquitin-protein ligase [Cricetulus griseus]	--	Rattus norvegicus ring finger protein 181 (Rnf181), mRNA &amp;&amp; BC079313.1 Rattus norvegicus ring finger protein 181, mRNA (cDNA clone MGC:94464 IMAGE:7134895), complete cds	Ni_BS	Fu_BS	-0.865229	1.45065	0.0797998	1
	Cluster-28077.0	nesprin-1 isoform X9 [Mus musculus]	SYNE1	PREDICTED: Mus musculus spectrin repeat containing, nuclear envelope 1 (Syne1), transcript variant X20, mRNA	Ni_BS	Fu_BS	-0.871062	1.56137	0.0799234	1
	Cluster-36206.5956	--	--	Mus musculus targeted non-conditional, lacZ-tagged mutant allele Dusp4:tm1e(EUCOMM)Wtsi; transgenic	Ni_BS	Fu_BS	0.419872	5.07585	0.080358	1
	Cluster-36206.11545	PREDICTED: uncharacterized protein C1orf228 homolog isoform X1 [Rattus norvegicus]	--	PREDICTED: Rattus norvegicus RGD1563714 (RGD1563714), transcript variant X1, mRNA	Ni_BS	Fu_BS	0.288726	6.4483	0.0804432	1
	Cluster-36206.17877	--	--	Mus musculus targeted KO-first, conditional ready, lacZ-tagged mutant allele Npr1:tm1a(EUCOMM)Wtsi; transgenic	Ni_BS	Fu_BS	0.9584	1.37048	0.0804561	1
	Cluster-29606.0	ATP-dependent DNA helicase Q4 [Mus caroli]	RECQL4	Mus musculus RecQ protein-like 4 (Recql4), mRNA	Ni_BS	Fu_BS	-0.962184	4.63919	0.0804883	1
	Cluster-36206.10404	arginine decarboxylase [Rattus norvegicus]	E4.1.1.19	PREDICTED: Mus caroli antizyme inhibitor 2 (Azin2), mRNA	Ni_BS	Fu_BS	-0.319099	10.4182	0.0805127	1
	Cluster-36206.1464	Arhgap17 protein [Rattus norvegicus]	--	PREDICTED: Rattus norvegicus Rho GTPase activating protein 17 (Arhgap17), transcript variant X3, misc_RNA	Ni_BS	Fu_BS	-0.482855	4.30242	0.0805409	1
	Cluster-36206.4961	hypothetical protein A6R68_08344 [Neotoma lepida]	--	Mouse DNA sequence from clone RP23-188A12 on chromosome 4, complete sequence	Ni_BS	Fu_BS	-0.850781	1.8311	0.0806005	1
	Cluster-36206.3026	PREDICTED: palmitoyltransferase ZDHHC3 isoform X1 [Rattus norvegicus]	ZDHHC3_7_25	Mus musculus 17 days embryo kidney cDNA, RIKEN full-length enriched library, clone:I920089G01 product:zinc finger, DHHC domain containing 3, full insert sequence	Ni_BS	Fu_BS	0.379831	5.29847	0.0807742	1
	Cluster-36206.2848	zinc finger protein 420-like [Mus pahari]	KRAB	Mus musculus zinc finger protein 758 (Zfp758), transcript variant 3, mRNA	Ni_BS	Fu_BS	-1.17485	0.73887	0.0808615	1
	Cluster-36206.13901	profilin-4 isoform X1 [Mus musculus]	PFN	Rattus norvegicus profilin family, member 4 (Pfn4), mRNA &amp;&amp; AY682392.1 Rattus norvegicus profilin IV mRNA, complete cds	Ni_BS	Fu_BS	-1.22391	0.279644	0.0810066	1
	Cluster-36014.0	protein ABHD14A [Mus caroli]	ABHD14	PREDICTED: Rattus norvegicus abhydrolase domain containing 14A (Abhd14a), transcript variant X5, mRNA	Ni_BS	Fu_BS	-0.665663	2.34539	0.0814317	1
	Cluster-22480.2	zinc finger protein 882 [Mus musculus]	KRAB	Mus musculus cDNA clone IMAGE:6510387	Ni_BS	Fu_BS	0.926996	1.34563	0.081434	1
	Cluster-9204.0	--	--	PREDICTED: Mus caroli pyrimidinergic receptor P2Y6 (P2ry6), transcript variant X1, mRNA	Ni_BS	Fu_BS	1.14565	0.616903	0.081494	1
	Cluster-41335.0	F-box only protein 44 isoform X1 [Eptesicus fuscus]	FBXO44	PREDICTED: Rattus norvegicus F-box protein 44 (Fbxo44), transcript variant X6, mRNA	Ni_BS	Fu_BS	-1.06202	1.7664	0.081497	1
	Cluster-36206.4725	PREDICTED: nitric oxide synthase, brain [Callithrix jacchus]	NOS1	Mus musculus nitric oxide synthase 1, neuronal (Nos1), mRNA	Ni_BS	Fu_BS	0.421597	4.74992	0.0815058	1
	Cluster-21855.0	--	--	Mus musculus mRNA for mKIAA1102 protein	Ni_BS	Fu_BS	-1.30185	0.204845	0.0815179	1
	Cluster-36206.6704	LOW QUALITY PROTEIN: cation channel sperm-associated protein subunit gamma [Mus pahari]	--	Mus musculus targeted KO-first, conditional ready, lacZ-tagged mutant allele Catsperg1:tm1a(KOMP)Wtsi; transgenic	Ni_BS	Fu_BS	0.314435	6.29577	0.0818448	1
	Cluster-36206.8143	PREDICTED: RUN domain-containing protein 3A isoform X1 [Peromyscus maniculatus bairdii]	--	Mus musculus RUN domain containing 3A (Rundc3a), transcript variant 1, mRNA	Ni_BS	Fu_BS	-0.358405	5.98972	0.0819047	1
	Cluster-36206.4903	lipoyl synthase, mitochondrial isoform X1 [Mus pahari]	lipA	Rattus norvegicus lipoic acid synthetase (Lias), mRNA &amp;&amp; BC083708.1 Rattus norvegicus lipoic acid synthetase, mRNA (cDNA clone MGC:94598 IMAGE:7190554), complete cds	Ni_BS	Fu_BS	-0.280827	6.48091	0.0819117	1
	Cluster-36206.13841	--	--	Mus musculus targeted non-conditional, lacZ-tagged mutant allele Card9:tm1e(EUCOMM)Hmgu; transgenic	Ni_BS	Fu_BS	-1.21413	0.573998	0.0820219	1
	Cluster-36206.15784	DNA (cytosine-5)-methyltransferase 1 isoform X2 [Mus pahari]	DNMT1, dcm	Mus musculus DNA methyltransferase (cytosine-5) 1 (Dnmt1), transcript variant 2, mRNA	Ni_BS	Fu_BS	0.321378	5.87233	0.082056	1
	Cluster-22730.0	--	--	--	Ni_BS	Fu_BS	1.43949	0.153122	0.082083	1
	Cluster-36206.1294	protein phosphatase 1 regulatory subunit 35 [Rattus norvegicus]	PPP1R35	Mus musculus protein phosphatase 1, regulatory subunit 35 (Ppp1r35), transcript variant 1, mRNA	Ni_BS	Fu_BS	1.02831	1.10511	0.0820863	1
	Cluster-36206.16521	rCG56442 [Rattus norvegicus]	--	Mus musculus targeted KO-first, conditional ready, lacZ-tagged mutant allele Hvcn1:tm1a(KOMP)Wtsi; transgenic	Ni_BS	Fu_BS	0.538612	3.38785	0.0821635	1
	Cluster-36206.15834	PREDICTED: sex hormone-binding globulin isoform X1 [Rattus norvegicus]	--	Mus musculus targeted non-conditional, lacZ-tagged mutant allele Atp1b2:tm1e(EUCOMM)Wtsi; transgenic	Ni_BS	Fu_BS	-0.332407	6.3966	0.08223	1
	Cluster-36206.2393	prolyl 4-hydroxylase subunit alpha-2 isoform X3 [Cricetulus griseus]	P4HA	PREDICTED: Mus caroli prolyl 4-hydroxylase subunit alpha 2 (P4ha2), transcript variant X1, mRNA	Ni_BS	Fu_BS	0.663177	2.50728	0.0822863	1
	Cluster-19822.0	--	--	Mus musculus targeted non-conditional, lacZ-tagged mutant allele Eif5a2:tm1e(EUCOMM)Hmgu; transgenic	Ni_BS	Fu_BS	-1.20084	0.660383	0.0823236	1
	Cluster-36206.9645	mCG120440, partial [Mus musculus]	RBMX, HNRNPG	Mus musculus BAC clone RP23-35F22 from chromosome 7, complete sequence	Ni_BS	Fu_BS	-0.514946	3.83632	0.082337	1
	Cluster-31894.0	glycerol-3-phosphate dehydrogenase 1-like protein isoform X1 [Nannospalax galili]	GPD1	Mus musculus BAC clone RP23-24P3 from chromosome 15, complete sequence	Ni_BS	Fu_BS	-0.860663	2.62664	0.082451	1
	Cluster-36206.6318	RecName: Full=Pecanex-like protein 1; AltName: Full=Pecanex 1; AltName: Full=Pecanex homolog protein 1	--	PREDICTED: Mus pahari pecanex 1 (Pcnx1), transcript variant X1, mRNA	Ni_BS	Fu_BS	0.418505	4.2654	0.0824721	1
	Cluster-36206.11198	sarcoplasmic/endoplasmic reticulum calcium ATPase 2 isoform b [Mus musculus]	ATP2A	Mus musculus ATPase, Ca++ transporting, cardiac muscle, slow twitch 2 (Atp2a2), transcript variant 3, non-coding RNA	Ni_BS	Fu_BS	-0.649385	2.38743	0.0825668	1
	Cluster-24359.0	--	--	Mus musculus targeted non-conditional, lacZ-tagged mutant allele Ebna1bp2:tm1e(EUCOMM)Wtsi; transgenic	Ni_BS	Fu_BS	-0.812803	1.92046	0.0826586	1
	Cluster-36206.17188	BCL-6 corepressor-like protein 1 isoform X1 [Mus musculus]	--	PREDICTED: Mus musculus BCL6 co-repressor-like 1 (Bcorl1), transcript variant X2, mRNA	Ni_BS	Fu_BS	0.545773	3.70932	0.0827133	1
	Cluster-20120.0	prostamide/prostaglandin F synthase [Meriones unguiculatus]	--	Mus musculus 10, 11 days embryo whole body cDNA, RIKEN full-length enriched library, clone:2810405K02 product:hypothetical protein, full insert sequence	Ni_BS	Fu_BS	-0.807683	1.43675	0.0827762	1
	Cluster-36206.13692	similar to RIKEN cDNA 1500011H22, isoform CRA_a [Rattus norvegicus]	--	Mouse DNA sequence from clone RP23-193O17 on chromosome X, complete sequence	Ni_BS	Fu_BS	-0.651432	2.50266	0.0827903	1
	Cluster-27842.0	unnamed protein product [Mus musculus]	HK	Mus musculus NOD-derived CD11c +ve dendritic cells cDNA, RIKEN full-length enriched library, clone:F630309H23 product:hexokinase 3, full insert sequence	Ni_BS	Fu_BS	-0.639692	2.69224	0.0830387	1
	Cluster-36206.9381	proteasome subunit alpha type-6 isoform X2 [Felis catus]	--	PREDICTED: Mus caroli proteasome subunit alpha 6 (Psma6), transcript variant X2, mRNA	Ni_BS	Fu_BS	-0.250165	8.96806	0.0831504	1
	Cluster-36752.0	--	--	Mus musculus targeted KO-first, conditional ready, lacZ-tagged mutant allele AW146154:tm1a(KOMP)Ucd tm1a(KOMP)Wtsi; transgenic	Ni_BS	Fu_BS	-0.979064	1.91359	0.0832038	1
	Cluster-29924.0	zinc finger protein 791-like [Nannospalax galili]	KRAB	Mus musculus zinc finger protein 617 (Zfp617), mRNA	Ni_BS	Fu_BS	0.417022	4.71733	0.0832119	1
	Cluster-21678.0	RecName: Full=Chloride intracellular channel protein 5	CLIC5	Mus musculus chloride intracellular channel 5 (Clic5), mRNA	Ni_BS	Fu_BS	1.1015	2.754	0.0832692	1
	Cluster-37895.0	protein phosphatase 1 regulatory subunit 3F isoform X2 [Mus pahari]	PPP1R3F, R3F	PREDICTED: Microtus ochrogaster protein phosphatase 1 regulatory subunit 3F (Ppp1r3f), mRNA	Ni_BS	Fu_BS	-0.521427	3.45745	0.0833649	1
	Cluster-36206.17724	antizyme inhibitor 1 isoform X2 [Mus caroli]	--	Mus musculus targeted KO-first, conditional ready, lacZ-tagged mutant allele Azin1:tm1a(EUCOMM)Wtsi; transgenic	Ni_BS	Fu_BS	-1.06516	0.823878	0.083369	1
	Cluster-36206.15220	aryl hydrocarbon receptor nuclear translocator isoform X1 [Mus caroli]	ARNT	Mus musculus aryl hydrocarbon receptor nuclear translocator (Arnt), transcript variant 1, mRNA	Ni_BS	Fu_BS	0.322664	6.58807	0.0835234	1
	Cluster-36206.12025	putative ATP-dependent RNA helicase TDRD12 isoform X1 [Mus caroli]	TDRD12	Mus musculus tudor domain containing 12 (Tdrd12), transcript variant 2, mRNA	Ni_BS	Fu_BS	0.244343	7.22607	0.0837985	1
	Cluster-36206.12715	PREDICTED: E3 ubiquitin-protein ligase ARIH1 [Nanorana parkeri]	ARIH1	Mus musculus ariadne RBR E3 ubiquitin protein ligase 1 (Arih1), mRNA	Ni_BS	Fu_BS	-0.305982	6.92978	0.0838708	1
	Cluster-36206.9333	lysosome-associated membrane glycoprotein 1 precursor [Grammomys sp. 13ZR68]	LAMP1_2, CD107	PREDICTED: Mus caroli lysosomal associated membrane protein 1 (Lamp1), mRNA	Ni_BS	Fu_BS	-0.502848	3.82726	0.084343	1
	Cluster-6495.0	--	--	--	Ni_BS	Fu_BS	0.97407	1.1505	0.0843546	1
	Cluster-36206.3103	--	--	PREDICTED: Mus musculus growth arrest specific 7 (Gas7), transcript variant X5, mRNA	Ni_BS	Fu_BS	0.719834	2.32699	0.0843819	1
	Cluster-36206.17311	5' nucleotidase, ecto [Mus musculus]	NT5E, CD73	Mus musculus 5' nucleotidase, ecto (Nt5e), mRNA	Ni_BS	Fu_BS	-0.453514	5.19442	0.0845095	1
	Cluster-10720.0	actin-associated protein FAM107A isoform 2 [Mus musculus]	--	Mus musculus adult male hypothalamus cDNA, RIKEN full-length enriched library, clone:A230020A16 product:unclassifiable, full insert sequence	Ni_BS	Fu_BS	-1.31727	0.200057	0.0845185	1
	Cluster-36206.8636	Methionine sulfoxide reductase B2 [Rattus norvegicus]	msrB	Mus musculus chromosome 2, clone ResGen-533P1 strain 129/Sv, complete sequence	Ni_BS	Fu_BS	-0.621224	2.71046	0.0846123	1
	Cluster-1444.0	centrosomal protein of 290 kDa [Mus caroli]	CEP290, NPHP6	Mus musculus centrosomal protein 290 (Cep290), mRNA	Ni_BS	Fu_BS	1.26972	0.580362	0.08468	1
	Cluster-24534.2	OTU domain-containing protein 3 isoform X1 [Mus pahari]	--	Mus musculus 13 days embryo head cDNA, RIKEN full-length enriched library, clone:3110030K17 product:hypothetical protein, full insert sequence	Ni_BS	Fu_BS	-0.246163	7.35748	0.0847292	1
	Cluster-27310.0	breast carcinoma-amplified sequence 1 homolog isoform X12 [Mus musculus]	--	PREDICTED: Mus musculus breast carcinoma amplified sequence 1 (Bcas1), transcript variant X9, mRNA	Ni_BS	Fu_BS	1.22373	3.11858	0.0847505	1
	Cluster-23718.3	solute carrier organic anion transporter family member 3A1 isoform X2 [Cricetulus griseus]	--	Mus musculus solute carrier organic anion transporter family, member 3a1 (Slco3a1), transcript variant 1, mRNA	Ni_BS	Fu_BS	0.469138	3.90389	0.0847989	1
	Cluster-11915.0	--	--	Mus musculus neurotrophic tyrosine kinase, receptor, type 2 (Ntrk2), transcript variant 2, mRNA	Ni_BS	Fu_BS	1.07662	1.74458	0.085144	1
	Cluster-36172.0	--	--	Mus musculus targeted KO-first, conditional ready, lacZ-tagged mutant allele Synpo2:tm1a(EUCOMM)Wtsi; transgenic	Ni_BS	Fu_BS	0.665079	2.68299	0.085386	1
	Cluster-36206.9278	PREDICTED: transmembrane protein 134 isoform X1 [Mustela putorius furo]	--	Mus musculus transmembrane protein 134 (Tmem134), transcript variant 2, mRNA	Ni_BS	Fu_BS	-0.303012	7.05431	0.0854043	1
	Cluster-18683.0	CXADR-like membrane protein isoform X1 [Mus musculus]	ASAM, CLMP	Mus musculus CXADR-like membrane protein (Clmp), mRNA	Ni_BS	Fu_BS	-1.70557	2.09288	0.0854561	1
	Cluster-36206.7593	hypothetical protein A6R68_12073 [Neotoma lepida]	--	PREDICTED: Mus pahari UBA like domain containing 2 (Ubald2), mRNA	Ni_BS	Fu_BS	-0.696939	2.39512	0.085499	1
	Cluster-36206.2147	peroxiredoxin-4 isoform X1 [Mus musculus]	PRDX2_4, ahpC	PREDICTED: Rattus norvegicus peroxiredoxin 4 (Prdx4), transcript variant X1, mRNA	Ni_BS	Fu_BS	-0.330084	7.22794	0.0856018	1
	Cluster-10552.0	mKIAA1453 protein, partial [Mus musculus]	USP36_42	PREDICTED: Mus caroli ubiquitin specific peptidase 36 (Usp36), mRNA	Ni_BS	Fu_BS	-0.348455	5.33791	0.0858882	1
	Cluster-36206.13311	alpha-ketoglutarate-dependent dioxygenase FTO isoform X2 [Mus caroli]	FTO	Rattus norvegicus TL0AAA75YN10 mRNA sequence	Ni_BS	Fu_BS	0.268098	8.38338	0.08589	1
	Cluster-40326.0	ATP-binding cassette, sub-family A (ABC1), member 1, isoform CRA_b, partial [Mus musculus]	ABCA1	PREDICTED: Mus musculus ATP-binding cassette, sub-family A (ABC1), member 1 (Abca1), transcript variant X3, mRNA	Ni_BS	Fu_BS	-1.0072	0.836211	0.0859249	1
	Cluster-36206.10072	ornithine decarboxylase antizyme 2, isoform CRA_a, partial [Homo sapiens]	OAZ2	Mus musculus BAC clone RP24-289L14 from chromosome 9, complete sequence	Ni_BS	Fu_BS	0.232111	8.06633	0.0859373	1
	Cluster-36206.7973	coiled-coil domain-containing protein 81 [Mus caroli]	--	Mus musculus coiled-coil domain containing 81 (Ccdc81), mRNA	Ni_BS	Fu_BS	-0.593866	3.17555	0.0859494	1
	Cluster-36206.11145	unnamed protein product [Mus musculus]	--	Mus musculus M-phase phosphoprotein 8 (Mphosph8), transcript variant 1, mRNA	Ni_BS	Fu_BS	0.24982	7.96255	0.0860843	1
	Cluster-36206.11540	PAN2-PAN3 deadenylation complex subunit PAN3 isoform X4 [Microtus ochrogaster]	PAN3	PREDICTED: Rattus norvegicus PAN3 poly(A) specific ribonuclease subunit (Pan3), transcript variant X2, mRNA	Ni_BS	Fu_BS	-0.903867	1.14252	0.0862056	1
	Cluster-36206.9556	PREDICTED: L-lactate dehydrogenase A chain isoform X1 [Rattus norvegicus]	LDH, ldh	PREDICTED: Rattus norvegicus lactate dehydrogenase A (Ldha), transcript variant X1, mRNA	Ni_BS	Fu_BS	-0.47978	3.54759	0.0862556	1
	Cluster-36270.0	--	--	PREDICTED: Mesocricetus auratus Fli-1 proto-oncogene, ETS transcription factor (Fli1), mRNA	Ni_BS	Fu_BS	-1.57116	0.439739	0.0863505	1
	Cluster-35885.0	--	--	Mus musculus BAC clone RP24-289M2 from 12, complete sequence	Ni_BS	Fu_BS	-1.0517	2.26794	0.0864514	1
	Cluster-36206.10122	tetratricopeptide repeat protein 39A isoform X1 [Microcebus murinus]	--	Mus musculus tetratricopeptide repeat domain 39A (Ttc39a), transcript variant 1, mRNA	Ni_BS	Fu_BS	-0.247141	6.91216	0.086645	1
	Cluster-36206.15720	mKIAA0375 protein, partial [Mus musculus]	--	Mus musculus RUN and SH3 domain containing 2 (Rusc2), transcript variant 3, mRNA	Ni_BS	Fu_BS	0.285862	6.10441	0.0867075	1
	Cluster-36206.11648	zinc finger, CCHC domain containing 6, isoform CRA_b, partial [Mus musculus]	TUT	Mus musculus terminal uridylyl transferase 7 (Tut7), transcript variant 2, mRNA	Ni_BS	Fu_BS	0.27412	6.46812	0.086779	1
	Cluster-22636.1	WD repeat-containing protein 7 isoform 2 [Mus musculus]	--	Mus musculus WD repeat domain 7 (Wdr7), transcript variant 2, mRNA	Ni_BS	Fu_BS	0.255859	7.40196	0.0867855	1
	Cluster-36206.4882	PREDICTED: regulating synaptic membrane exocytosis protein 2 isoform X33 [Rattus norvegicus]	--	PREDICTED: Microtus ochrogaster regulating synaptic membrane exocytosis 2 (Rims2), transcript variant X18, mRNA	Ni_BS	Fu_BS	0.387891	4.88547	0.0869549	1
	Cluster-36206.148	cysteine-rich motor neuron 1 protein isoform X1 [Mus caroli]	--	Mus musculus cysteine rich transmembrane BMP regulator 1 (chordin like) (Crim1), mRNA	Ni_BS	Fu_BS	0.435798	5.86867	0.0869779	1
	Cluster-41659.1	PREDICTED: melanoma-associated antigen B4 [Rattus norvegicus]	--	PREDICTED: Rattus norvegicus similar to Smage-1 protein (RGD1561382), mRNA &amp;&amp; XM_228595.4 PREDICTED: Rattus norvegicus similar to Smage-1 protein (RGD1561382), mRNA	Ni_BS	Fu_BS	-1.13609	0.9452	0.0869906	1
	Cluster-30175.0	overexpressed in colon carcinoma 1 protein isoform X1 [Theropithecus gelada]	--	PREDICTED: Mus caroli chromosome 10 C12orf75 homolog (C10H12orf75), transcript variant X2, mRNA	Ni_BS	Fu_BS	-0.907747	2.4344	0.0870238	1
	Cluster-36206.15745	cytochrome b, partial (mitochondrion) [Apodemus speciosus]	CYTB, petB	Apodemus speciosus mitochondrial cytb gene for cytochrome b, partial cds, haplotype: 71	Ni_BS	Fu_BS	-0.864822	1.81636	0.0870246	1
	Cluster-36206.2783	electron transfer flavoprotein subunit alpha, mitochondrial [Mus pahari]	fixB, etfA	Mus musculus electron transferring flavoprotein, alpha polypeptide (Etfa), mRNA	Ni_BS	Fu_BS	-0.43887	6.02617	0.0871449	1
	Cluster-16566.1	neuronal regeneration-related protein [Mus caroli]	--	Mus musculus neuronal regeneration related protein (Nrep), transcript variant 2, mRNA	Ni_BS	Fu_BS	1.08214	1.0088	0.0872739	1
	Cluster-36206.16386	protein phosphatase 1 regulatory subunit 15B [Mus musculus]	PPP1R15B, CREP	Mus musculus protein phosphatase 1, regulatory subunit 15B (Ppp1r15b), mRNA	Ni_BS	Fu_BS	-0.931388	1.0055	0.087287	1
	Cluster-24977.0	ATPase family AAA domain-containing protein 2 [Rattus norvegicus]	--	Rattus norvegicus ATPase family, AAA domain containing 2 (Atad2), mRNA	Ni_BS	Fu_BS	0.306213	6.08521	0.0873939	1
	Cluster-36206.3050	--	--	Mus musculus targeted KO-first, conditional ready, lacZ-tagged mutant allele Crip3:tm1a(KOMP)Wtsi; transgenic &amp;&amp; JN954507.1 Mus musculus targeted KO-first, conditional ready, lacZ-tagged mutant allele Crip3:tm1a(KOMP)Ucd; transgenic	Ni_BS	Fu_BS	1.0256	2.54926	0.0874461	1
	Cluster-34802.0	PREDICTED: immunoglobulin superfamily containing leucine-rich repeat protein 2 [Monodelphis domestica]	--	PREDICTED: Mus musculus immunoglobulin superfamily containing leucine-rich repeat 2 (Islr2), transcript variant X1, mRNA	Ni_BS	Fu_BS	-0.601525	3.36952	0.0875547	1
	Cluster-36206.820	--	--	Mus musculus chloride channel CLIC-like 1 (Clcc1), transcript variant 1, mRNA	Ni_BS	Fu_BS	1.09079	0.770722	0.0876275	1
	Cluster-36206.15450	hypothetical protein M91_11495, partial [Bos mutus]	--	Mus musculus predicted gene 5912 (Gm5912) pseudogene on chromosome 8	Ni_BS	Fu_BS	1.64796	0.256719	0.0876381	1
	Cluster-15165.0	frataxin, mitochondrial [Mus pahari]	FXN	Mus musculus frataxin (Fxn), transcript variant 1, mRNA	Ni_BS	Fu_BS	0.814393	2.25464	0.0876724	1
	Cluster-36206.8574	PREDICTED: proto-oncogene Wnt-3 isoform X1 [Panthera pardus]	--	Mus musculus wingless-type MMTV integration site family, member 3 (Wnt3), mRNA	Ni_BS	Fu_BS	0.614137	3.61811	0.0876917	1
	Cluster-20181.0	coiled-coil domain-containing protein 112 [Phyllostomus discolor]	--	PREDICTED: Mus caroli coiled-coil domain containing 112 (Ccdc112), mRNA	Ni_BS	Fu_BS	0.351649	5.13419	0.0877106	1
	Cluster-36206.8646	PREDICTED: uncharacterized protein C6orf163 homolog isoform X1 [Rattus norvegicus]	--	Mus musculus predicted gene 136 (Gm136), mRNA	Ni_BS	Fu_BS	0.3281	6.78912	0.0877635	1
	Cluster-36206.9872	WD repeat-containing protein 74 [Mus caroli]	NSA1, WDR74	Rattus norvegicus syntaxin 5a, mRNA (cDNA clone IMAGE:7189419)	Ni_BS	Fu_BS	-0.446381	3.88958	0.0878387	1
	Cluster-36206.9734	cyclin-dependent kinase-like 3, isoform CRA_d, partial [Mus musculus]	CDKL	PREDICTED: Rattus norvegicus cyclin-dependent kinase-like 3 (Cdkl3), transcript variant X7, mRNA	Ni_BS	Fu_BS	-0.701716	2.71867	0.0878989	1
	Cluster-38260.0	unnamed protein product, partial [Mus musculus]	MCM9	Mus musculus targeted KO-first, conditional ready, lacZ-tagged mutant allele Asf1a:tm1a(KOMP)Wtsi; transgenic	Ni_BS	Fu_BS	1.13816	0.776748	0.0879581	1
	Cluster-36206.5879	unnamed protein product [Mus musculus]	PPP1R21, CCDC128, KLRAQ1	Mus musculus protein phosphatase 1, regulatory subunit 21 (Ppp1r21), mRNA	Ni_BS	Fu_BS	-0.429256	6.17822	0.0881596	1
	Cluster-33187.0	leucine-rich repeat-containing protein 23 [Rattus norvegicus]	--	Mus musculus leucine rich repeat containing 23 (Lrrc23), mRNA	Ni_BS	Fu_BS	0.915863	1.4135	0.0881756	1
	Cluster-11846.2	--	--	--	Ni_BS	Fu_BS	-0.94648	3.42782	0.0882718	1
	Cluster-9110.0	SPARC-like 1 (mast9, hevin), isoform CRA_a [Mus musculus]	--	Mus musculus SPARC-like 1, mRNA (cDNA clone MGC:5894 IMAGE:3486162), complete cds	Ni_BS	Fu_BS	-0.557482	3.90365	0.0883096	1
	Cluster-36206.9827	Rab9 effector protein with kelch motifs [Mus musculus]	RABEPK	Mus musculus Rab9 effector protein with kelch motifs (Rabepk), transcript variant 1, mRNA	Ni_BS	Fu_BS	-0.249459	8.1847	0.088364	1
	Cluster-15333.0	--	--	Mus musculus chromosome 9, clone RP23-366E1, complete sequence	Ni_BS	Fu_BS	0.671069	2.91767	0.0885276	1
	Cluster-36206.10696	PREDICTED: structural maintenance of chromosomes protein 4 isoform X1 [Rattus norvegicus]	SMC4	Mus musculus structural maintenance of chromosomes 4 (Smc4), transcript variant 1, mRNA	Ni_BS	Fu_BS	-1.05268	1.60529	0.0885948	1
	Cluster-36206.14007	unnamed protein product [Mus musculus]	LAP3	Mus musculus leucine aminopeptidase 3 (Lap3), mRNA	Ni_BS	Fu_BS	1.59101	0.257594	0.0886259	1
	Cluster-36206.6577	unnamed protein product [Mus musculus]	APOE	Mus musculus apolipoprotein E (Apoe), transcript variant 2, mRNA	Ni_BS	Fu_BS	-0.413084	4.36635	0.0887086	1
	Cluster-37001.0	tumor necrosis factor receptor superfamily member 25 isoform X1 [Mus pahari]	TNFRSF25	PREDICTED: Rattus norvegicus TNF receptor superfamily member 25 (Tnfrsf25), transcript variant X2, mRNA	Ni_BS	Fu_BS	0.773057	2.36773	0.0888431	1
	Cluster-26673.0	putative hydrolase RBBP9 [Mus musculus]	K07002	Mus musculus retinoblastoma binding protein 9, serine hydrolase (Rbbp9), mRNA	Ni_BS	Fu_BS	0.564921	2.79661	0.0889501	1
	Cluster-15537.0	epithelial-stromal interaction protein 1 isoform a [Mus musculus]	--	Mus musculus epithelial stromal interaction 1 (breast) (Epsti1), transcript variant a, mRNA	Ni_BS	Fu_BS	-1.40766	0.520187	0.0890205	1
	Cluster-29499.1	CUB and sushi domain-containing protein 2 isoform X1 [Mus musculus]	CSMD	Mus musculus CUB and Sushi multiple domains 2 (Csmd2), mRNA	Ni_BS	Fu_BS	-1.04602	0.711537	0.0890457	1
	Cluster-4961.2	bone marrow stromal cell antigen 2, isoform CRA_b, partial [Mus musculus]	BST2, CD317	Mus musculus bone marrow stromal cell antigen 2 (Bst2), mRNA	Ni_BS	Fu_BS	0.833496	1.67018	0.0891092	1
	Cluster-10924.0	--	--	Mus musculus targeted KO-first, conditional ready, lacZ-tagged mutant allele Cecr5:tm1a(KOMP)Wtsi; transgenic	Ni_BS	Fu_BS	1.2629	0.980955	0.0891995	1
	Cluster-36206.2879	PREDICTED: heterogeneous nuclear ribonucleoprotein A0 [Oryctolagus cuniculus]	HNRNPA0	PREDICTED: Rattus norvegicus hypothetical protein LOC681410 (LOC681410), transcript variant X1, mRNA	Ni_BS	Fu_BS	-0.313918	7.06847	0.0893072	1
	Cluster-12152.0	--	--	Mus musculus targeted KO-first, conditional ready, lacZ-tagged mutant allele Atad3a:tm1a(KOMP)Wtsi; transgenic	Ni_BS	Fu_BS	-1.32752	0.206808	0.0893828	1
	Cluster-36206.10893	germ cell-less protein-like 1 [Mus pahari]	--	PREDICTED: Mus pahari germ cell-less 1, spermatogenesis associated (Gmcl1), mRNA	Ni_BS	Fu_BS	-0.644561	2.59864	0.0894437	1
	Cluster-19959.1	serine (or cysteine) peptidase inhibitor, clade F, member 1 [Tokudaia muenninki]	SERPINF1, PEDF	Mus musculus 11 days embryo whole body cDNA, RIKEN full-length enriched library, clone:2700051P09 product:serine (or cysteine) proteinase inhibitor, clade F (alpha-2 antiplasmin, pigment epithelium derived factor). member 1, full insert sequence	Ni_BS	Fu_BS	2.13432	0.215719	0.0895578	1
	Cluster-36206.1928	NADH dehydrogenase (ubiquinone) 1 beta subcomplex, 2 (predicted), isoform CRA_a [Rattus norvegicus]	--	Mouse DNA sequence from clone RP23-20N14 on chromosome 11, complete sequence	Ni_BS	Fu_BS	-0.814103	2.04243	0.0895903	1
	Cluster-25048.0	BIMP1 [Mus musculus]	CARD10	PREDICTED: Rattus norvegicus caspase recruitment domain family, member 10 (Card10), transcript variant X3, mRNA	Ni_BS	Fu_BS	-0.706963	1.99967	0.08964	1
	Cluster-36206.1512	EKC/KEOPS complex subunit LAGE3-like [Mus pahari]	--	PREDICTED: Mus caroli cancer/testis antigen 1-like (LOC110287284), mRNA	Ni_BS	Fu_BS	-0.469318	3.94738	0.0898681	1
	Cluster-40219.1	--	--	PREDICTED: Rattus norvegicus PHD finger protein 21A (Phf21a), transcript variant X22, mRNA	Ni_BS	Fu_BS	1.07313	0.757789	0.0899401	1
	Cluster-36206.4660	--	--	Mus musculus rabenosyn, RAB effector (Rbsn), mRNA	Ni_BS	Fu_BS	1.4164	0.150299	0.0899667	1
	Cluster-36206.3114	uncharacterized protein C1orf159 homolog isoform X1 [Mesocricetus auratus]	--	PREDICTED: Rattus norvegicus ring finger protein 223 (Rnf223), mRNA	Ni_BS	Fu_BS	0.625189	2.45418	0.0899949	1
	Cluster-17132.0	--	--	Rattus norvegicus similar to hypothetical protein FLJ14146 (RGD1310587), mRNA &amp;&amp; BC100157.1 Rattus norvegicus similar to hypothetical protein FLJ14146, mRNA (cDNA clone IMAGE:7096718), partial cds	Ni_BS	Fu_BS	0.507218	3.4344	0.0901496	1
	Cluster-36206.9571	dipeptidase 3 [Mus musculus]	DPEP	PREDICTED: Mus caroli dipeptidase 3 (LOC110299946), mRNA	Ni_BS	Fu_BS	0.752299	2.03964	0.0901563	1
	Cluster-36206.15130	retinol dehydrogenase 11 [Microtus ochrogaster]	RDH11	PREDICTED: Mus caroli retinol dehydrogenase 11 (Rdh11), transcript variant X1, mRNA	Ni_BS	Fu_BS	0.269665	7.54977	0.0903643	1
	Cluster-36206.16114	ubiquitin-like modifier-activating enzyme 6 [Nannospalax galili]	UBE1L2, UBA6	Rattus norvegicus ubiquitin-like modifier activating enzyme 6 (Uba6), mRNA	Ni_BS	Fu_BS	0.338888	5.7532	0.0904641	1
	Cluster-20676.0	proline-rich Gla (G-carboxyglutamic acid) polypeptide 2, isoform CRA_b, partial [Mus musculus]	--	Mus musculus proline-rich Gla (G-carboxyglutamic acid) polypeptide 2 (Prrg2), mRNA &amp;&amp; BC025098.1 Mus musculus proline-rich Gla (G-carboxyglutamic acid) polypeptide 2, mRNA (cDNA clone MGC:36210 IMAGE:4159863), complete cds	Ni_BS	Fu_BS	0.734617	2.21679	0.0905257	1
	Cluster-36206.14470	PREDICTED: pre-mRNA cleavage complex 2 protein Pcf11 isoform X1 [Bos mutus]	PCF11	PREDICTED: Rattus norvegicus PCF11 cleavage and polyadenylation factor subunit (Pcf11), transcript variant X1, mRNA	Ni_BS	Fu_BS	-0.807808	2.06828	0.0906046	1
	Cluster-34313.1	--	--	Mus musculus DnaJ heat shock protein family (Hsp40) member C19 (Dnajc19), transcript variant 3, mRNA	Ni_BS	Fu_BS	-1.23179	0.164826	0.0906733	1
	Cluster-36206.8121	RPS3A [Cricetulus griseus]	RP-S3Ae, RPS3A	Mus musculus ribosomal protein S3A1 (Rps3a1), mRNA	Ni_BS	Fu_BS	-0.256403	9.34133	0.0909791	1
	Cluster-36206.5284	E3 ubiquitin-protein ligase SHPRH [Mus caroli]	SHPRH	Mus musculus SNF2 histone linker PHD RING helicase (Shprh), transcript variant 1, mRNA	Ni_BS	Fu_BS	0.290791	6.46316	0.0910332	1
	Cluster-36206.17295	Phospholipid hydroperoxide glutathione peroxidase, mitochondrial [Tupaia chinensis]	GPX4	Rattus norvegicus BAC CH230-126C23 (Children's Hospital Oakland Research Institute Rat (BN/SsNHsd/MCW) BAC library) complete sequence	Ni_BS	Fu_BS	-0.643419	2.89601	0.0910339	1
	Cluster-36206.460	--	--	Mus musculus targeted non-conditional, lacZ-tagged mutant allele Tmem138:tm1e(EUCOMM)Wtsi; transgenic	Ni_BS	Fu_BS	1.0099	1.56938	0.0912838	1
	Cluster-36206.16317	PREDICTED: phosphatidylinositol N-acetylglucosaminyltransferase subunit A isoform X1 [Rattus norvegicus]	PIGA, GPI3	PREDICTED: Rattus norvegicus phosphatidylinositol glycan anchor biosynthesis, class A (Piga), transcript variant X9, mRNA	Ni_BS	Fu_BS	-0.629901	2.33932	0.0915584	1
	Cluster-33131.0	tubulin polyglutamylase complex subunit 1 [Mus pahari]	TPGS1	Rattus norvegicus tubulin polyglutamylase complex subunit 1 (Tpgs1), mRNA	Ni_BS	Fu_BS	-0.660954	2.22715	0.0916386	1
	Cluster-25141.0	ecto-ADP-ribosyltransferase 4 [Mus caroli]	ART4, DO, CD297	Rattus norvegicus ADP-ribosyltransferase 4 (Dombrock blood group) (Art4), mRNA	Ni_BS	Fu_BS	0.882582	1.77303	0.0916582	1
	Cluster-36206.10410	flagellum-associated coiled-coil domain-containing protein 1 [Rattus norvegicus]	--	Rattus norvegicus flagellum associated containing coiled-coil domains 1 (Flacc1), mRNA &amp;&amp; BC079241.1 Rattus norvegicus amyotrophic lateral sclerosis 2 (juvenile) chromosome region, candidate 12 (human), mRNA (cDNA clone MGC:94323 IMAGE:7132659), complete cds	Ni_BS	Fu_BS	-0.782587	2.37834	0.0916793	1
	Cluster-36206.2424	glutathione S-transferase alpha-5 isoform 2 [Rattus norvegicus]	GST, gst	Rattus norvegicus TL0ABA52YA02 mRNA sequence	Ni_BS	Fu_BS	0.530583	5.9281	0.0917185	1
	Cluster-4973.0	--	--	Mouse DNA sequence from clone RP23-321M9 on chromosome 4, complete sequence	Ni_BS	Fu_BS	0.542605	3.04752	0.091855	1
	Cluster-36206.491	LAT4 [Rattus norvegicus]	SLC7A8, LAT2	Mus musculus solute carrier family 7 (cationic amino acid transporter, y+ system), member 8 (Slc7a8), mRNA &amp;&amp; BC059004.1 Mus musculus solute carrier family 7 (cationic amino acid transporter, y+ system), member 8, mRNA (cDNA clone MGC:69608 IMAGE:6849059), complete cds	Ni_BS	Fu_BS	0.47777	4.10337	0.0918702	1
	Cluster-7560.0	--	--	Mus musculus chromosome 15, clone RP23-102L5, complete sequence	Ni_BS	Fu_BS	-1.03011	0.93203	0.0921757	1
	Cluster-26830.0	complement C1q tumor necrosis factor-related protein 4 [Mus pahari]	--	Mus musculus C1q and tumor necrosis factor related protein 4, mRNA (cDNA clone IMAGE:30537512), with apparent retained intron	Ni_BS	Fu_BS	-0.507913	4.07145	0.0922335	1
	Cluster-22565.1	serine/threonine-protein kinase/endoribonuclease IRE1 [Mus caroli]	ERN1	Mus musculus adult retina cDNA, RIKEN full-length enriched library, clone:A930011L23 product:endoplasmic reticulum (ER) to nucleus signalling 1, full insert sequence	Ni_BS	Fu_BS	-0.691869	2.02597	0.092241	1
	Cluster-39466.2	--	--	Mus musculus nuclear receptor subfamily 6, group A, member 1 (Nr6a1), transcript variant 3, mRNA	Ni_BS	Fu_BS	-0.397697	5.36075	0.0923033	1
	Cluster-39647.0	phosphatidylinositol 4-kinase type 2 beta, isoform CRA_a [Rattus norvegicus]	PI4K2	Mus musculus phosphatidylinositol 4-kinase type 2 beta (Pi4k2b), transcript variant 1, mRNA	Ni_BS	Fu_BS	-0.58525	2.98347	0.0923096	1
	Cluster-36206.10078	transcription elongation factor A protein 2 isoform X1 [Meriones unguiculatus]	TFIIS	PREDICTED: Cricetulus griseus regulator of G protein signaling 19 (Rgs19), transcript variant X5, mRNA	Ni_BS	Fu_BS	-0.479094	3.58301	0.09238	1
	Cluster-27438.0	--	--	Mus musculus targeted non-conditional, lacZ-tagged mutant allele Gltscr2:tm1e(EUCOMM)Hmgu; transgenic	Ni_BS	Fu_BS	0.700613	1.84546	0.092457	1
	Cluster-5473.0	--	--	Mus musculus fibronectin type III domain containing 5 (Fndc5), mRNA	Ni_BS	Fu_BS	1.32977	0.815197	0.0925843	1
	Cluster-29324.0	peroxiredoxin-like 2A isoform X1 [Mus caroli]	--	Mus musculus peroxiredoxin like 2A (Prxl2a), transcript variant 7, mRNA	Ni_BS	Fu_BS	0.312243	6.43328	0.0927519	1
	Cluster-7005.1	alpha-protein kinase 1 isoform X1 [Mus caroli]	ALPK	Mus musculus mRNA for mKIAA1527 protein	Ni_BS	Fu_BS	0.94387	1.26212	0.092823	1
	Cluster-36206.5619	stAR-related lipid transfer protein 9 isoform X2 [Mus musculus]	STARD9	Mouse DNA sequence from clone RP23-158L6 on chromosome 2, complete sequence	Ni_BS	Fu_BS	-0.951735	0.955962	0.0928235	1
	Cluster-36206.10313	--	--	PREDICTED: Mus musculus RIKEN cDNA C530008M17 gene (C530008M17Rik), transcript variant X1, mRNA	Ni_BS	Fu_BS	0.498709	3.37759	0.0928895	1
	Cluster-36206.7246	ankyrin repeat domain 36 isoform X2 [Mus musculus]	POTE	PREDICTED: Mus musculus ankyrin repeat domain 36 (Ankrd36), transcript variant X2, mRNA	Ni_BS	Fu_BS	-0.542068	2.93583	0.0929858	1
	Cluster-36206.9249	uncharacterized protein C20orf144 homolog isoform X1 [Mus musculus]	--	PREDICTED: Rattus norvegicus similar to chromosome 20 open reading frame 144 (RGD1561517), transcript variant X1, mRNA	Ni_BS	Fu_BS	-0.247661	9.51898	0.0930797	1
	Cluster-31396.0	legumain isoform X1 [Mus musculus]	LGMN	PREDICTED: Mus pahari legumain (Lgmn), mRNA	Ni_BS	Fu_BS	-0.399271	5.77221	0.0931817	1
	Cluster-36206.15067	trinucleotide repeat-containing gene 6B protein isoform 1 [Mus musculus]	TNRC6, GW182	Mus musculus trinucleotide repeat containing 6b (Tnrc6b), transcript variant 1, mRNA	Ni_BS	Fu_BS	0.272997	6.55644	0.0931854	1
	Cluster-31450.1	mKIAA0027 protein, partial [Mus musculus]	MLC1	Mus musculus KIAA0027 protein mRNA, complete cds	Ni_BS	Fu_BS	0.645915	2.83248	0.0934029	1
	Cluster-36206.6773	CCDC8, partial [Cricetulus griseus]	CCDC8	PREDICTED: Cricetulus griseus coiled-coil domain-containing protein 8-like (LOC113837380), mRNA	Ni_BS	Fu_BS	0.730455	2.16525	0.0934407	1
	Cluster-31532.0	--	--	Mus musculus, clone RP23-408J7, complete sequence	Ni_BS	Fu_BS	1.03159	0.822232	0.0934544	1
	Cluster-22188.0	RecName: Full=BRI3-binding protein; Short=I3-binding protein	--	Mus musculus Bri3 binding protein (Bri3bp), transcript variant 1, mRNA	Ni_BS	Fu_BS	-0.256745	7.07105	0.0935204	1
	Cluster-36206.17532	solute carrier family 39 (zinc transporter), member 3, isoform CRA_a [Mus musculus]	SLC39A1_2_3, ZIP1_2_3	Mus musculus 0 day neonate eyeball cDNA, RIKEN full-length enriched library, clone:E130309N19 product:hypothetical ZIP Zinc transporter containing protein, full insert sequence	Ni_BS	Fu_BS	-0.241053	6.90399	0.0935733	1
	Cluster-36206.2421	tripartite motif protein 23, isoform CRA_c, partial [Mus musculus]	--	Mus musculus tripartite motif-containing 23 (Trim23), transcript variant 2, mRNA	Ni_BS	Fu_BS	0.988834	1.08108	0.0938177	1
	Cluster-22857.0	RNA exonuclease 5 isoform X1 [Mus caroli]	REX1, REXO1, RNH70	Rattus norvegicus RNA exonuclease 5 (Rexo5), mRNA &amp;&amp; BC128775.1 Rattus norvegicus similar to exonuclease NEF-sp, mRNA (cDNA clone MGC:156803 IMAGE:7133646), complete cds	Ni_BS	Fu_BS	0.309134	8.39276	0.0939109	1
	Cluster-36206.9590	unnamed protein product [Mus musculus]	PABPC	Mus musculus poly(A) binding protein, cytoplasmic 1 (Pabpc1), mRNA	Ni_BS	Fu_BS	-0.259023	6.6766	0.0941268	1
	Cluster-36206.17614	Exoc6b protein [Mus musculus]	EXOC6, SEC15	PREDICTED: Mus pahari exocyst complex component 6B (Exoc6b), mRNA	Ni_BS	Fu_BS	0.362736	5.28207	0.0941831	1
	Cluster-13045.0	--	--	--	Ni_BS	Fu_BS	-0.919057	1.6088	0.0942098	1
	Cluster-36206.10142	transmembrane protein 147, isoform CRA_a, partial [Mus musculus]	--	Mus musculus transmembrane protein 147 (Tmem147), mRNA	Ni_BS	Fu_BS	1.06526	0.847623	0.0943481	1
	Cluster-26066.0	chloride channel, voltage-sensitive 7 [Tokudaia muenninki]	CLCN7	Tokudaia muenninki CLCN7 mRNA for chloride channel, voltage-sensitive 7, complete cds	Ni_BS	Fu_BS	-1.39019	0.35474	0.09449	1
	Cluster-36206.1615	PREDICTED: dnaJ homolog subfamily C member 13 isoform X1 [Rattus norvegicus]	DNAJC13	PREDICTED: Mus pahari DnaJ heat shock protein family (Hsp40) member C13 (Dnajc13), transcript variant X3, mRNA	Ni_BS	Fu_BS	0.287764	6.80757	0.0945569	1
	Cluster-29812.0	phosphatidylinositol-glycan-specific phospholipase D [Mus caroli]	E3.1.4.50	PREDICTED: Rattus norvegicus glycosylphosphatidylinositol specific phospholipase D1 (Gpld1), transcript variant X12, mRNA	Ni_BS	Fu_BS	1.36555	0.114821	0.0945618	1
	Cluster-8697.0	cell division cycle-associated protein 4 [Mus caroli]	--	PREDICTED: Rattus norvegicus cell division cycle associated 4 (Cdca4), transcript variant X2, mRNA	Ni_BS	Fu_BS	0.484816	3.33705	0.0947149	1
	Cluster-36206.3096	--	--	PREDICTED: Rattus norvegicus uncharacterized LOC102552854 (LOC102552854), ncRNA	Ni_BS	Fu_BS	0.691855	2.06049	0.0947857	1
	Cluster-36206.5824	unnamed protein product [Mus musculus]	--	--	Ni_BS	Fu_BS	0.66504	3.204	0.0949906	1
	Cluster-36282.3	Icmt protein [Mus musculus]	ICMT, STE14	Mus musculus isoprenylcysteine carboxyl methyltransferase (Icmt), transcript variant 2, non-coding RNA	Ni_BS	Fu_BS	-0.52173	3.30467	0.0949975	1
	Cluster-36206.7899	PREDICTED: 40S ribosomal protein S14 isoform X1 [Rhinopithecus bieti]	RP-S14e, RPS14	PREDICTED: Mesocricetus auratus ribosomal protein S14 (Rps14), mRNA	Ni_BS	Fu_BS	-0.658931	3.12666	0.0950636	1
	Cluster-13731.0	transcription factor AP-1 [Mus caroli]	JUN	Mouse DNA sequence from clone RP23-135A21 on chromosome 4, complete sequence	Ni_BS	Fu_BS	-0.407746	4.29602	0.0951703	1
	Cluster-36206.9653	myeloid leukemia factor 1 isoform X2 [Mus caroli]	MLF1	PREDICTED: Mus pahari myeloid leukemia factor 1 (Mlf1), transcript variant X3, mRNA	Ni_BS	Fu_BS	-0.347417	5.20008	0.0951708	1
	Cluster-19759.1	--	--	Mouse DNA sequence from clone RP23-462P2 on chromosome 13, complete sequence	Ni_BS	Fu_BS	-1.23979	0.279734	0.0952118	1
	Cluster-39377.0	PREDICTED: ADNP homeobox protein 2-like [Peromyscus maniculatus bairdii]	--	Mus musculus chromosome 10, clone RP23-129O23, complete sequence	Ni_BS	Fu_BS	0.437474	4.25157	0.0953025	1
	Cluster-36206.2070	nucleolar pre-ribosomal-associated protein 1 [Mus caroli]	URB1	PREDICTED: Mus musculus URB1 ribosome biogenesis 1 homolog (S. cerevisiae) (Urb1), transcript variant X1, mRNA	Ni_BS	Fu_BS	0.283352	6.02638	0.0953207	1
	Cluster-26435.0	RecName: Full=Alpha-ketoglutarate-dependent dioxygenase alkB homolog 3; AltName: Full=Alkylated DNA repair protein alkB homolog 3	ALKBH3, DEPC1	PREDICTED: Rattus norvegicus alkB homolog 3, alpha-ketoglutarate-dependent dioxygenase (Alkbh3), transcript variant X1, mRNA	Ni_BS	Fu_BS	-1.02769	0.711725	0.0953423	1
	Cluster-31082.0	glucose-6-phosphate 1-dehydrogenase [Cricetulus griseus]	SLC10A3_5	Mus musculus chromosome X clone RP21-643D22 complete sequence	Ni_BS	Fu_BS	-0.761386	1.50808	0.095376	1
	Cluster-3770.0	--	--	Mouse DNA sequence from clone RP23-337N2 on chromosome 4, complete sequence	Ni_BS	Fu_BS	-0.959284	0.995675	0.0954358	1
	Cluster-7329.0	--	--	PREDICTED: Rattus norvegicus POU class 6 homeobox 1 (Pou6f1), transcript variant X5, mRNA	Ni_BS	Fu_BS	0.962512	1.77405	0.0955003	1
	Cluster-36206.8877	hypothetical protein A6R68_23115, partial [Neotoma lepida]	UBXN6, UBXD1	Mus musculus UBX domain protein 6 (Ubxn6), mRNA	Ni_BS	Fu_BS	-0.235405	10.4701	0.0955879	1
	Cluster-36206.18160	integrin alpha 6 subunit precursor [Mus musculus]	ITGA6, CD49f	Mus musculus integrin alpha 6 (Itga6), transcript variant 1, mRNA	Ni_BS	Fu_BS	-0.438892	4.97712	0.0956334	1
	Cluster-36206.4210	podoplanin [Mus caroli]	PDPN	PREDICTED: Mus caroli podoplanin (Pdpn), mRNA	Ni_BS	Fu_BS	-1.541	0.578275	0.0958617	1
	Cluster-36206.3893	--	--	--	Ni_BS	Fu_BS	-2.01756	-0.286762	0.0959863	1
	Cluster-7634.0	tMDC III, partial [Rattus norvegicus]	ADAM18	PREDICTED: Mus caroli ADAM metallopeptidase domain 18 (Adam18), transcript variant X3, misc_RNA	Ni_BS	Fu_BS	0.416576	4.43858	0.09604	1
	Cluster-30430.0	heat shock protein 25 [Mus musculus]	HSPB1	PREDICTED: Mus pahari heat shock protein family B (small) member 1 (Hspb1), mRNA	Ni_BS	Fu_BS	-0.899663	1.1859	0.0960435	1
	Cluster-36206.3164	PREDICTED: sentrin-specific protease 5 isoform X2 [Rattus norvegicus]	SENP5	Mus musculus SUMO/sentrin specific peptidase 5 (Senp5), transcript variant 1, mRNA	Ni_BS	Fu_BS	-0.297186	5.94149	0.0962182	1
	Cluster-36206.12864	uncharacterized protein LOC113248539 [Ursus arctos horribilis]	KRAB	Mus musculus zinc finger protein 28 (Zfp28), mRNA	Ni_BS	Fu_BS	-0.597891	3.95486	0.0962389	1
	Cluster-36206.8994	expressed sequence AA407659, isoform CRA_c, partial [Mus musculus]	--	Mus musculus unc-119 lipid binding chaperone B (Unc119b), mRNA	Ni_BS	Fu_BS	-0.277632	6.29814	0.0962464	1
	Cluster-36206.2590	RecName: Full=Egl nine homolog 1; AltName: Full=Hypoxia-inducible factor prolyl hydroxylase 2; Short=HIF-PH2; Short=HIF-prolyl hydroxylase 2; Short=HPH-2; AltName: Full=Prolyl hydroxylase domain-containing protein 2; Short=PHD2; AltName: Full=SM-20	EGLN, HPH	Mus musculus egl-9 family hypoxia-inducible factor 1 (Egln1), transcript variant 1, mRNA	Ni_BS	Fu_BS	-0.383988	4.9561	0.0962517	1
	Cluster-36206.12239	haloacid dehalogenase-like hydrolase domain-containing protein 2 isoform X1 [Canis lupus dingo]	--	Mus musculus adult male urinary bladder cDNA, RIKEN full-length enriched library, clone:9530095L22 product:hypothetical Haloacid dehalogenase-like hydrolase/HAD-superfamily hydrolase, subfamily IIA/HAD-superfamily subfamily IIA hydrolase, hypothetical 2 containing protein, full insert sequence	Ni_BS	Fu_BS	-0.409853	4.63986	0.0963212	1
	Cluster-36206.4403	coiled-coil domain-containing protein 74A-like [Mus caroli]	--	PREDICTED: Mus caroli coiled-coil domain-containing protein 74A-like (LOC110311700), mRNA	Ni_BS	Fu_BS	-0.275369	6.71569	0.0963236	1
	Cluster-36206.4229	androglobin isoform X3 [Mus musculus]	--	PREDICTED: Rattus norvegicus androglobin (Adgb), transcript variant X1, mRNA	Ni_BS	Fu_BS	-0.244016	7.30861	0.0963521	1
	Cluster-34489.0	PREDICTED: acetyl-CoA carboxylase 2 isoform X2 [Peromyscus maniculatus bairdii]	ACACB	PREDICTED: Mus musculus acetyl-Coenzyme A carboxylase beta (Acacb), transcript variant X3, mRNA	Ni_BS	Fu_BS	0.369477	5.67979	0.0963913	1
	Cluster-36206.8485	[F-actin]-monooxygenase MICAL1 isoform 3 [Mus musculus]	MICAL	Rattus norvegicus cDNA clone IMAGE:7315166	Ni_BS	Fu_BS	-0.451083	4.47365	0.0964247	1
	Cluster-36206.11292	ASR2A [Mus musculus]	--	PREDICTED: Microtus ochrogaster serrate, RNA effector molecule (Srrt), transcript variant X5, mRNA	Ni_BS	Fu_BS	0.439368	4.55014	0.096451	1
	Cluster-27990.0	involucrin [Mus pahari]	--	PREDICTED: Mus musculus involucrin (Ivl), transcript variant X1, mRNA	Ni_BS	Fu_BS	0.902934	1.34047	0.096525	1
	Cluster-28603.0	PREDICTED: ligand-dependent corepressor isoform X6 [Rattus norvegicus]	--	Mus musculus NOD-derived CD11c +ve dendritic cells cDNA, RIKEN full-length enriched library, clone:F630115K23 product:Mblk1-related protein-2, full insert sequence	Ni_BS	Fu_BS	0.957905	0.994654	0.0966173	1
	Cluster-36206.6451	ELL associated factor 1, partial [Mus musculus]	EAF	PREDICTED: Cricetulus griseus ELL associated factor 1 (Eaf1), transcript variant X2, mRNA	Ni_BS	Fu_BS	0.442182	5.47004	0.0966705	1
	Cluster-36206.3273	--	--	PREDICTED: Mus pahari estrogen receptor 1 (Esr1), transcript variant X3, mRNA	Ni_BS	Fu_BS	1.09655	0.933088	0.0966983	1
	Cluster-36206.2867	Expressed sequence AW146154 [Mus musculus]	KRAB	Mus musculus expressed sequence AI987944 (AI987944), transcript variant 2, mRNA	Ni_BS	Fu_BS	-0.888431	1.38502	0.0968209	1
	Cluster-36206.6251	uncharacterized protein CLBA1 isoform X2 [Mus caroli]	--	Mus musculus adult male testis cDNA, RIKEN full-length enriched library, clone:4930546D19 product:weakly similar to Hypothetical gene supported by AF038188, AK057249, BC003539 [Homo sapiens], full insert sequence	Ni_BS	Fu_BS	-0.293296	6.70567	0.0968691	1
	Cluster-36206.17127	--	--	Mus musculus GRAM domain containing 1C (Gramd1c), transcript variant 3, mRNA	Ni_BS	Fu_BS	0.507272	3.72802	0.0969603	1
	Cluster-12916.0	--	--	Mus musculus chromosome 7, clone RP23-181P23, complete sequence	Ni_BS	Fu_BS	1.22649	0.192672	0.0970009	1
	Cluster-4639.0	--	--	Mouse DNA sequence from clone RP23-207J12 on chromosome 11, complete sequence	Ni_BS	Fu_BS	0.751239	1.6233	0.0970814	1
	Cluster-36206.10610	PREDICTED: cytoplasmic dynein 1 heavy chain 1 isoform X1 [Peromyscus maniculatus bairdii]	DYNC1H	Mus musculus dynein cytoplasmic 1 heavy chain 1 (Dync1h1), mRNA	Ni_BS	Fu_BS	-0.538166	4.12195	0.0970851	1
	Cluster-28913.0	PREDICTED: uncharacterized protein C11orf91 homolog isoform X1 [Rattus norvegicus]	--	PREDICTED: Mesocricetus auratus chromosome unknown C11orf91 homolog (CUNH11orf91), mRNA	Ni_BS	Fu_BS	-0.927965	1.38814	0.097239	1
	Cluster-36206.8988	SLAIN motif-containing protein 2 isoform X1 [Mus caroli]	SLAIN1_2	Mus musculus SLAIN motif family, member 2 (Slain2), transcript variant 1, mRNA	Ni_BS	Fu_BS	-0.344474	5.28947	0.0973407	1
	Cluster-36206.12660	trinucleotide repeat-containing gene 18 protein isoform X1 [Mus musculus]	--	PREDICTED: Peromyscus maniculatus bairdii trinucleotide repeat containing 18 (Tnrc18), transcript variant X2, mRNA	Ni_BS	Fu_BS	-0.245241	7.40299	0.0973639	1
	Cluster-36206.12205	serine/arginine-rich splicing factor 7, partial [Notechis scutatus]	SFRS7	Mus musculus chromosome 17, clone RP24-301I14, complete sequence	Ni_BS	Fu_BS	-1.09829	0.655565	0.0974765	1
	Cluster-12317.1	PREDICTED: protein FAM135B [Saimiri boliviensis boliviensis]	--	PREDICTED: Rattus norvegicus family with sequence similarity 135, member B (Fam135b), transcript variant X8, mRNA &amp;&amp; XM_006241723.3 PREDICTED: Rattus norvegicus family with sequence similarity 135, member B (Fam135b), transcript variant X4, mRNA	Ni_BS	Fu_BS	-0.936812	1.56684	0.0974806	1
	Cluster-36206.4861	selenocysteine insertion sequence-binding protein 2-like isoform X3 [Mus pahari]	--	PREDICTED: Mus pahari SECIS binding protein 2 like (Secisbp2l), transcript variant X3, mRNA	Ni_BS	Fu_BS	0.278351	6.58076	0.0975053	1
	Cluster-36206.15301	--	--	Mus musculus 10 BAC RP23-215E23 (Roswell Park Cancer Institute (C57BL/6J Female) Mouse BAC Library) complete sequence	Ni_BS	Fu_BS	-0.64553	2.10537	0.0975933	1
	Cluster-8467.0	kell blood group glycoprotein [Mus pahari]	KEL, CD238	Mus musculus Kell blood group (Kel), mRNA	Ni_BS	Fu_BS	-1.19879	0.732486	0.0976096	1
	Cluster-30703.1	PREDICTED: dual specificity protein kinase CLK2 isoform X8 [Rattus norvegicus]	--	PREDICTED: Rattus norvegicus secretory carrier membrane protein 3 (Scamp3), transcript variant X1, mRNA	Ni_BS	Fu_BS	0.257002	6.63688	0.0976137	1
	Cluster-20949.0	teashirt homolog 2 isoform X1 [Mus pahari]	TSHZ	Mus musculus teashirt zinc finger family member 2 (Tshz2), transcript variant 2, mRNA	Ni_BS	Fu_BS	0.917661	5.23586	0.0976701	1
	Cluster-36206.7024	semaphorin-4A isoform X2 [Mus caroli]	SEMA4, CD100	PREDICTED: Mus pahari semaphorin 4A (Sema4a), transcript variant X1, mRNA	Ni_BS	Fu_BS	-0.291467	6.00694	0.0977577	1
	Cluster-25361.0	probable tubulin polyglutamylase TTLL1 isoform X1 [Mus musculus]	TTLL1	Mus musculus tubulin tyrosine ligase-like 1 (Ttll1), transcript variant 2, mRNA	Ni_BS	Fu_BS	1.1376	0.618129	0.0978575	1
	Cluster-39857.1	protein KRI1 homolog [Mus pahari]	KRI1	Mus musculus KRI1 homolog (Kri1), mRNA	Ni_BS	Fu_BS	0.330272	5.48286	0.0979171	1
	Cluster-36206.10447	hypothetical protein [Mus musculus]	E3.2.1.24	Mus musculus strain C57BL/6J hypothetical protein mRNA, complete cds	Ni_BS	Fu_BS	0.258717	7.11779	0.0979172	1
	Cluster-36206.9118	lysozyme-like 6, isoform CRA_b, partial [Mus musculus]	E3.2.1.17	Mus musculus lysozyme-like 6 (Lyzl6), transcript variant 1, mRNA	Ni_BS	Fu_BS	-0.277748	5.87087	0.0979775	1
	Cluster-36206.6583	DDB1- and CUL4-associated factor 7, partial [Bos mutus]	WDR68, HAN11	PREDICTED: Mus caroli DDB1 and CUL4 associated factor 7 (Dcaf7), mRNA	Ni_BS	Fu_BS	-0.795004	1.50232	0.098074	1
	Cluster-36206.3656	PREDICTED: high mobility group protein B3 isoform X1 [Rattus norvegicus]	--	Mus musculus high mobility group box 3 (Hmgb3), transcript variant 2, mRNA	Ni_BS	Fu_BS	-1.33227	0.081047	0.0982179	1
	Cluster-36882.0	PREDICTED: extracellular superoxide dismutase [Cu-Zn] isoform X1 [Rattus norvegicus]	SOD3	Mus musculus superoxide dismutase 3, extracellular (Sod3), mRNA	Ni_BS	Fu_BS	0.505968	3.77772	0.0982262	1
	Cluster-36206.15552	Aldh1a1 protein, partial [Mus musculus]	E1.2.1.36	Mus musculus aldehyde dehydrogenase family 1, subfamily A1 (Aldh1a1), transcript variant 5, mRNA	Ni_BS	Fu_BS	1.22504	0.554757	0.0983714	1
	Cluster-36206.13863	centromere protein N [Rattus norvegicus]	CENPN	PREDICTED: Rattus norvegicus centromere protein N (Cenpn), transcript variant X4, mRNA	Ni_BS	Fu_BS	0.317121	5.68257	0.0984339	1
	Cluster-36206.13585	PREDICTED: lysine-specific demethylase 2A isoform X1 [Peromyscus maniculatus bairdii]	FBXL10_11, KDM2	Mus musculus lysine (K)-specific demethylase 2A (Kdm2a), mRNA	Ni_BS	Fu_BS	0.304741	5.75812	0.0985024	1
	Cluster-36206.17145	cullin-5 [Mus caroli]	CUL5	PREDICTED: Cricetulus griseus cullin 5 (Cul5), transcript variant X2, mRNA	Ni_BS	Fu_BS	-1.13635	0.876408	0.0985164	1
	Cluster-36206.14058	E3 ubiquitin-protein ligase UBR1 isoform X1 [Mus pahari]	UBR1	Mus musculus ubiquitin protein ligase E3 component n-recognin 1 (Ubr1), mRNA	Ni_BS	Fu_BS	0.328021	5.94298	0.0985285	1
	Cluster-36206.6211	PREDICTED: disintegrin and metalloproteinase domain-containing protein 21-like isoform X2 [Rattus norvegicus]	ADAM20	PREDICTED: Rattus norvegicus ADAM metallopeptidase domain 21 (LOC100910087), transcript variant X3, mRNA &amp;&amp; XM_003751594.4 PREDICTED: Rattus norvegicus ADAM metallopeptidase domain 21 (LOC100910087), transcript variant X1, mRNA &amp;&amp; XM_224829.6 PREDICTED: Rattus norvegicus disintegrin and metalloproteinase domain-containing protein 21-like (LOC108348202), transcript variant X1, mRNA	Ni_BS	Fu_BS	-1.23224	0.566221	0.0985705	1
	Cluster-18769.0	--	--	PREDICTED: Rattus norvegicus PR domain 11 (Prdm11), transcript variant X3, mRNA	Ni_BS	Fu_BS	1.26229	0.465655	0.0986072	1
	Cluster-27268.0	vomeronasal type-2 receptor 26-like [Mus pahari]	--	PREDICTED: Mus musculus vomeronasal 2, receptor 56 (Vmn2r56), transcript variant X1, mRNA	Ni_BS	Fu_BS	1.44526	0.154048	0.0986805	1
	Cluster-36206.14794	protein Aster-B isoform 2 [Mus musculus]	--	Mus musculus GRAM domain containing 1B (Gramd1b), transcript variant 1, mRNA	Ni_BS	Fu_BS	0.235657	8.14261	0.0987462	1
	Cluster-36206.16585	caskin-1 [Chelonia mydas]	--	Mus musculus targeted KO-first, conditional ready, lacZ-tagged mutant allele Caskin1:tm1a(KOMP)Wtsi; transgenic	Ni_BS	Fu_BS	-1.23349	0.168846	0.0990223	1
	Cluster-25333.1	engulfment and cell motility 1, ced-12 homolog (C. elegans), isoform CRA_b [Mus musculus]	ELMO1, CED12	PREDICTED: Cricetulus griseus engulfment and cell motility 1 (Elmo1), transcript variant X5, mRNA	Ni_BS	Fu_BS	-0.38605	5.13191	0.0990368	1
	Cluster-36206.3463	small vasohibin-binding protein isoform X1 [Mesocricetus auratus]	--	Mouse DNA sequence from clone RP23-344D2 on chromosome 4, complete sequence	Ni_BS	Fu_BS	-0.324146	5.40027	0.0990701	1
	Cluster-28131.0	adipocyte enhancer-binding protein 1 isoform X2 [Mus pahari]	--	Mus musculus AE binding protein 1 (Aebp1), transcript variant 2, mRNA	Ni_BS	Fu_BS	1.18925	0.527917	0.0991758	1
	Cluster-36206.9704	zinc transporter 4 [Mus musculus]	SLC30A4, ZNT4	PREDICTED: Mus pahari solute carrier family 30 member 4 (Slc30a4), mRNA	Ni_BS	Fu_BS	-0.779421	1.75389	0.0992863	1
	Cluster-36206.11610	aminoacyl tRNA synthase complex-interacting multifunctional protein 2 isoform X1 [Cavia porcellus]	AIMP2	Mus musculus targeted non-conditional, lacZ-tagged mutant allele Pms2:tm1e(KOMP)Wtsi; transgenic	Ni_BS	Fu_BS	0.889366	1.43054	0.0994147	1
	Cluster-36206.113	probable E3 ubiquitin-protein ligase makorin-3 [Mus caroli]	MKRN	PREDICTED: Mus caroli makorin ring finger protein 3 (Mkrn3), mRNA	Ni_BS	Fu_BS	0.743068	1.79555	0.0997258	1
	Cluster-36206.5952	zinc finger protein 217 [Mus caroli]	--	PREDICTED: Mus musculus zinc finger protein 217 (Zfp217), transcript variant X4, mRNA	Ni_BS	Fu_BS	0.234061	8.53518	0.0997986	1
	Cluster-37084.0	uroporphyrinogen decarboxylase [Mus caroli]	hemE, UROD	Mus musculus uroporphyrinogen decarboxylase (Urod), mRNA	Ni_BS	Fu_BS	0.535711	4.87998	0.0998328	1
	Cluster-36206.10979	axonemal dynein light chain domain-containing protein 1 [Mus pahari]	--	Mus musculus axonemal dynein light chain domain containing 1 (Axdnd1), mRNA	Ni_BS	Fu_BS	0.294849	8.67161	0.0999309	1
	Cluster-36206.3293	PREDICTED: CUGBP Elav-like family member 1 isoform X2 [Rhinopithecus bieti]	--	PREDICTED: Microtus ochrogaster CUGBP Elav-like family member 1 (Celf1), transcript variant X6, mRNA	Ni_BS	Fu_BS	0.268515	6.30814	0.100169	1
	Cluster-26996.0	MAFK [Cricetulus griseus]	MAFF_G_K	PREDICTED: Rattus norvegicus MAF bZIP transcription factor K (Mafk), transcript variant X1, mRNA	Ni_BS	Fu_BS	-0.347374	4.88786	0.100231	1
	Cluster-17136.0	unnamed protein product, partial [Mus musculus]	TCHH	PREDICTED: Rattus norvegicus trichohyalin (Tchh), mRNA	Ni_BS	Fu_BS	0.564817	3.37428	0.100266	1
	Cluster-16869.0	PREDICTED: cullin-9 isoform X3 [Rattus norvegicus]	CUL9, PARC	Rattus norvegicus cullin 9 (Cul9), mRNA	Ni_BS	Fu_BS	0.876292	1.0889	0.100269	1
	Cluster-26875.0	proteasome assembly chaperone 1 [Mus pahari]	PSMG1, DSCR2, PAC1	Mus musculus proteasome (prosome, macropain) assembly chaperone 1 (Psmg1), mRNA	Ni_BS	Fu_BS	0.330867	5.78497	0.100516	1
	Cluster-30838.0	FRAS1-related extracellular matrix protein 2 [Mus caroli]	--	Mus musculus Fras1 related extracellular matrix protein 2 (Frem2), mRNA	Ni_BS	Fu_BS	0.573943	2.7755	0.100576	1
	Cluster-36206.197	cell division cycle protein 16 homolog [Rattus norvegicus]	APC6, CDC16	Mus musculus CDC16 cell division cycle 16 (Cdc16), transcript variant 1, mRNA	Ni_BS	Fu_BS	0.277521	6.10219	0.100613	1
	Cluster-36206.1430	zinc finger protein 397 isoform X2 [Microtus ochrogaster]	SCAN	Mus musculus zinc finger protein 397 (Zfp397), mRNA	Ni_BS	Fu_BS	0.377039	5.42471	0.100705	1
	Cluster-14256.0	--	--	Mouse DNA sequence from clone bMQ-_418A18 on chromosome 15, complete sequence	Ni_BS	Fu_BS	-1.25417	0.414945	0.100772	1
	Cluster-36206.8361	hepatoma-derived growth factor-like protein 1 [Mus caroli]	HDGF	PREDICTED: Mus pahari HDGF like 1 (Hdgfl1), mRNA	Ni_BS	Fu_BS	-0.210891	9.84403	0.100873	1
	Cluster-15595.0	hypothetical protein cypCar_00001787 [Cyprinus carpio]	GRIN1	PREDICTED: Mus caroli uncharacterized LOC110285771 (LOC110285771), ncRNA	Ni_BS	Fu_BS	-1.17706	0.449461	0.100873	1
	Cluster-16734.0	PREDICTED: zinc finger protein 501-like isoform X1 [Peromyscus maniculatus bairdii]	KRAB	Mus musculus 9 days embryo whole body cDNA, RIKEN full-length enriched library, clone:D030063M22 product:weakly similar to Hypothetical KRAB box containing protein (Fragment) [Mus musculus], full insert sequence	Ni_BS	Fu_BS	0.705453	3.2063	0.100904	1
	Cluster-36206.16169	proteasome adapter and scaffold protein ECM29 isoform X2 [Mus caroli]	ECM29	Mus musculus Ecm29 proteasome adaptor and scaffold (Ecpas), transcript variant 3, mRNA	Ni_BS	Fu_BS	0.225095	8.53399	0.100943	1
	Cluster-9339.0	--	--	Mus musculus BAC clone RP24-274F15 from chromosome 12, complete sequence	Ni_BS	Fu_BS	1.02834	1.34471	0.101255	1
	Cluster-36206.14023	RecName: Full=Microtubule-associated protein 9; AltName: Full=Aster-associated protein	MAP9	PREDICTED: Mus pahari microtubule associated protein 9 (Map9), transcript variant X1, mRNA	Ni_BS	Fu_BS	-0.67862	2.54904	0.101257	1
	Cluster-36206.12596	mCG19717, isoform CRA_a, partial [Mus musculus]	TPP1, CLN2	Mus musculus TAF10 RNA polymerase II, TATA box binding protein (TBP)-associated factor, mRNA (cDNA clone MGC:90659 IMAGE:5713860), complete cds	Ni_BS	Fu_BS	-0.566911	3.24118	0.101587	1
	Cluster-36206.15412	early growth response 4 [Rattus norvegicus]	--	Mus musculus early growth response 3 (Egr3), transcript variant 3, mRNA	Ni_BS	Fu_BS	-0.420916	4.55227	0.10198	1
	Cluster-36206.6849	cation channel sperm-associated protein 4 isoform X1 [Mus pahari]	CATSPER4	Mus musculus cation channel, sperm associated 4, mRNA (cDNA clone MGC:124305 IMAGE:40047424), complete cds	Ni_BS	Fu_BS	-0.344685	4.86984	0.102014	1
	Cluster-36206.930	PREDICTED: dynein light chain 4, axonemal isoform X1 [Ailuropoda melanoleuca]	DNAL4	Mus musculus dynein, axonemal, light chain 4 (Dnal4), mRNA	Ni_BS	Fu_BS	-0.98745	1.13535	0.102021	1
	Cluster-13483.2	msx2-interacting protein [Mus pahari]	--	Mus musculus spen family transcription repressor (Spen), transcript variant 2, mRNA	Ni_BS	Fu_BS	0.846471	2.01374	0.102029	1
	Cluster-36206.15241	RING finger protein 17 [Mus caroli]	TDRD1_4_6_7	PREDICTED: Mus caroli ring finger protein 17 (Rnf17), mRNA	Ni_BS	Fu_BS	-1.19753	0.382183	0.10209	1
	Cluster-22666.1	mCG1050613, isoform CRA_a, partial [Mus musculus]	--	Mus musculus adult male olfactory brain cDNA, RIKEN full-length enriched library, clone:6430508A06 product:Ig delta chain C region membrane-bound form, full insert sequence	Ni_BS	Fu_BS	0.764559	2.79403	0.102109	1
	Cluster-36206.1070	mitochondrial ribosomal protein L20, isoform CRA_a [Mus musculus]	--	Mus musculus targeted KO-first, conditional ready, lacZ-tagged mutant allele Nt5c1a:tm1a(KOMP)Wtsi; transgenic	Ni_BS	Fu_BS	-0.707971	2.41758	0.102417	1
	Cluster-36206.7659	IMP4, U3 small nucleolar ribonucleoprotein, homolog (yeast), partial [Mus musculus]	IMP4	Rattus norvegicus IMP U3 small nucleolar ribonucleoprotein 4 (Imp4), mRNA &amp;&amp; BC087066.1 Rattus norvegicus IMP4, U3 small nucleolar ribonucleoprotein, homolog (yeast), mRNA (cDNA clone MGC:94302 IMAGE:7132412), complete cds	Ni_BS	Fu_BS	0.35335	5.79168	0.102533	1
	Cluster-36206.12470	protein TASOR isoform X2 [Mus musculus]	--	PREDICTED: Rattus norvegicus family with sequence similarity 208, member A (Fam208a), transcript variant X2, mRNA	Ni_BS	Fu_BS	0.230476	7.31318	0.102576	1
	Cluster-36206.13261	Abhd5 protein, partial [Rattus norvegicus]	ABHD5, CGI-58	PREDICTED: Rattus norvegicus abhydrolase domain containing 5 (Abhd5), transcript variant X2, mRNA	Ni_BS	Fu_BS	-0.82252	1.75151	0.102708	1
	Cluster-36206.17538	uncharacterized protein LOC110294701 [Mus caroli]	--	Mus musculus targeted deletion, lacZ-tagged mutant allele 1700123K08Rik:tm1(KOMP)Ucd; transgenic	Ni_BS	Fu_BS	-1.0117	1.85619	0.102774	1
	Cluster-33405.0	PREDICTED: laminin subunit alpha-2 isoform X3 [Rattus norvegicus]	LAMA1_2	PREDICTED: Mus musculus laminin, alpha 2 (Lama2), transcript variant X3, mRNA	Ni_BS	Fu_BS	1.76136	0.922082	0.102778	1
	Cluster-36206.8141	LRRGT00194 [Rattus norvegicus]	--	Tokudaia muenninki PARN gene for poly(A)-specific ribonuclease (deadenylation nuclease), complete cds	Ni_BS	Fu_BS	-0.743813	2.44525	0.102909	1
	Cluster-29735.0	tetraspanin-9 isoform X2 [Ursus arctos horribilis]	--	Mus musculus 2 cells egg cDNA, RIKEN full-length enriched library, clone:B020032E19 product:Tetraspan NET-5 homolog (Hypothetical protein), full insert sequence	Ni_BS	Fu_BS	0.812951	1.32854	0.103005	1
	Cluster-11580.0	PREDICTED: protein PROCA1 isoform X1 [Peromyscus maniculatus bairdii]	--	Rattus norvegicus protein interacting with cyclin A1 (Proca1), mRNA &amp;&amp; BC098036.1 Rattus norvegicus similar to novel protein, mRNA (cDNA clone MGC:116192 IMAGE:7456533), complete cds	Ni_BS	Fu_BS	-0.597721	2.73668	0.103055	1
	Cluster-36206.11165	myotubularin-related protein 2 isoform X1 [Otolemur garnettii]	MTMR1_2	PREDICTED: Peromyscus maniculatus bairdii myotubularin related protein 2 (Mtmr2), transcript variant X2, mRNA	Ni_BS	Fu_BS	0.269394	6.99344	0.103306	1
	Cluster-36206.4072	amyloid-beta precursor protein isoform X3 [Mus pahari]	APP	Mus musculus cDNA fis, clone TRACH3014885, highly similar to Alzheimer's disease amyloid A4 protein homolog precursor	Ni_BS	Fu_BS	-0.575341	2.96831	0.103318	1
	Cluster-36206.9250	coiled-coil domain-containing protein 113 [Mus musculus]	--	PREDICTED: Mus caroli coiled-coil domain containing 113 (Ccdc113), mRNA	Ni_BS	Fu_BS	-0.375558	4.60855	0.103417	1
	Cluster-38381.1	AT-rich interactive domain-containing protein 5B isoform X2 [Mus musculus]	--	PREDICTED: Mus musculus AT rich interactive domain 5B (MRF1-like) (Arid5b), transcript variant X2, mRNA	Ni_BS	Fu_BS	-1.13541	0.349121	0.103621	1
	Cluster-37453.3	RNA-binding protein 20 isoform X3 [Mus musculus]	--	PREDICTED: Mus musculus RNA binding motif protein 20 (Rbm20), transcript variant X2, mRNA	Ni_BS	Fu_BS	1.05102	3.57265	0.103711	1
	Cluster-36206.4683	rhomboid-related protein 4 [Rattus norvegicus]	RHBDD1	PREDICTED: Rattus norvegicus rhomboid domain containing 1 (Rhbdd1), transcript variant X1, mRNA	Ni_BS	Fu_BS	-0.658159	2.06478	0.103762	1
	Cluster-36206.4936	40S ribosomal protein S3 [Equus caballus]	RP-S3e, RPS3	Mus musculus ribosomal protein S3 (Rps3), mRNA	Ni_BS	Fu_BS	-0.642917	2.15288	0.103843	1
	Cluster-36206.2276	--	--	--	Ni_BS	Fu_BS	-0.574904	3.32251	0.103859	1
	Cluster-4489.1	zinc finger protein 27 isoform X1 [Mus musculus]	KRAB	PREDICTED: Mus musculus zinc finger protein 27 (Zfp27), transcript variant X2, mRNA	Ni_BS	Fu_BS	0.63565	3.2835	0.103863	1
	Cluster-36206.12253	40S ribosomal protein SA-like [Pongo abelii]	RP-SAe, RPSA	Mus musculus ribosomal protein S4, pseudogene 4 (Rpsa-ps4) on chromosome 11	Ni_BS	Fu_BS	0.490001	4.39841	0.104107	1
	Cluster-36206.5113	RIKEN cDNA 6030408C04, isoform CRA_a, partial [Mus musculus]	--	Mus musculus G2/M-phase specific E3 ubiquitin ligase (G2e3), transcript variant 1, mRNA	Ni_BS	Fu_BS	-1.54822	0.0901642	0.104217	1
	Cluster-36206.12004	proteasomal ubiquitin receptor ADRM1 [Mus caroli]	--	Mus musculus strain C57BL/6J hypothetical protein mRNA, complete cds	Ni_BS	Fu_BS	0.261747	7.94032	0.104374	1
	Cluster-36206.18025	mCG13574, isoform CRA_a, partial [Mus musculus]	--	PREDICTED: Mus pahari RIB43A domain with coiled-coils 2 (Ribc2), mRNA	Ni_BS	Fu_BS	-0.226206	8.03959	0.104385	1
	Cluster-34167.0	--	--	PREDICTED: Cricetulus griseus ATRX, chromatin remodeler (Atrx), transcript variant X11, mRNA	Ni_BS	Fu_BS	-1.10253	0.679704	0.104665	1
	Cluster-36206.13797	exosome complex exonuclease RRP44 [Rattus norvegicus]	--	PREDICTED: Rattus norvegicus DIS3 homolog, exosome endoribonuclease and 3'-5' exoribonuclease (Dis3), transcript variant X1, mRNA	Ni_BS	Fu_BS	0.258223	6.72729	0.104889	1
	Cluster-36206.9382	hypothetical protein LOC432552, partial [Mus musculus]	--	Mus musculus targeted non-conditional, lacZ-tagged mutant allele Fam71b:tm1e(KOMP)Wtsi; transgenic	Ni_BS	Fu_BS	0.331426	6.78931	0.105174	1
	Cluster-36206.9373	zinc finger protein 507 isoform X1 [Mus caroli]	--	PREDICTED: Mus caroli zinc finger protein 507 (Znf507), transcript variant X1, mRNA	Ni_BS	Fu_BS	1.27074	0.607015	0.105234	1
	Cluster-36206.14443	glutamate receptor-interacting protein 1 isoform X2 [Pan troglodytes]	GRIP	Mus musculus glutamate receptor interacting protein 1 (Grip1), transcript variant 5, mRNA	Ni_BS	Fu_BS	-0.958987	1.2171	0.105304	1
	Cluster-26024.0	mKIAA1200 protein, partial [Mus musculus]	--	Mus musculus pleckstrin homology domain containing, family H (with MyTH4 domain) member 1 (Plekhh1), mRNA	Ni_BS	Fu_BS	0.434764	3.97818	0.10542	1
	Cluster-36206.12747	centrosomal protein of 162 kDa [Mus musculus]	QN1	Mus musculus centrosomal protein 162 (Cep162), mRNA	Ni_BS	Fu_BS	0.26806	6.08956	0.105446	1
	Cluster-36206.18088	--	--	Mus musculus BAC clone RP24-147K15 from chromosome 18, complete sequence	Ni_BS	Fu_BS	0.726757	2.48786	0.105455	1
	Cluster-36206.9781	pORF2 [Mus musculus domesticus]	--	Tokudaia muenninki PARN gene for poly(A)-specific ribonuclease (deadenylation nuclease), complete cds	Ni_BS	Fu_BS	-0.708421	3.9111	0.105576	1
	Cluster-40400.0	IQ motif and SEC7 domain-containing protein 1 isoform X9 [Mus musculus]	IQSEC	PREDICTED: Rattus norvegicus IQ motif and Sec7 domain 1 (Iqsec1), transcript variant X3, mRNA	Ni_BS	Fu_BS	0.349934	5.27473	0.105722	1
	Cluster-36206.7951	PREDICTED: leukocyte receptor cluster member 8 isoform X2 [Rattus norvegicus]	--	Mus musculus targeted deletion, lacZ-tagged mutant allele Leng8:tm1(KOMP)Ucd; transgenic	Ni_BS	Fu_BS	-0.248142	7.16373	0.106184	1
	Cluster-37831.0	--	--	Mus musculus endothelin receptor type B (Ednrb), transcript variant 3, mRNA	Ni_BS	Fu_BS	-1.60767	0.0807698	0.106318	1
	Cluster-36206.6189	unnamed protein product [Mus musculus]	--	Mus musculus insulin-like growth factor 2 mRNA binding protein 1 (Igf2bp1), mRNA	Ni_BS	Fu_BS	0.70632	1.97752	0.106388	1
	Cluster-41415.1	forkhead box protein R2 [Mus caroli]	--	PREDICTED: Rattus norvegicus forkhead box R2 (Foxr2), transcript variant X7, mRNA	Ni_BS	Fu_BS	-0.585732	2.66529	0.106441	1
	Cluster-36206.4712	HHIP-like protein 1 isoform X1 [Microtus ochrogaster]	--	Mus musculus melanocyte cDNA, RIKEN full-length enriched library, clone:G270133C15 product:similar to ARAR9245 [Homo sapiens], full insert sequence	Ni_BS	Fu_BS	0.644445	4.51313	0.106451	1
	Cluster-16219.0	unnamed protein product [Mus musculus]	VAV	Mus musculus vav 1 oncogene (Vav1), transcript variant 2, mRNA	Ni_BS	Fu_BS	1.11405	0.614304	0.106604	1
	Cluster-36206.7769	unnamed protein product [Mus musculus]	--	Mus musculus adult male testis cDNA, RIKEN full-length enriched library, clone:4930579C12 product:hypothetical protein, full insert sequence	Ni_BS	Fu_BS	-0.343338	5.38795	0.106696	1
	Cluster-34345.0	mCG52157, partial [Mus musculus]	--	Mus musculus predicted gene 15610 (Gm15610) pseudogene on chromosome 5	Ni_BS	Fu_BS	0.40381	4.70199	0.106761	1
	Cluster-1697.0	transmembrane protein 2 [Meriones unguiculatus]	--	Mus musculus transmembrane protein 2, mRNA (cDNA clone MGC:30634 IMAGE:3675225), complete cds	Ni_BS	Fu_BS	-1.41178	0.235624	0.106928	1
	Cluster-36206.13504	kinesin light chain 1 isoform X18 [Cricetulus griseus]	KLC	Mus musculus kinesin light chain 1 (Klc1), transcript variant d, mRNA	Ni_BS	Fu_BS	0.403338	4.35997	0.107009	1
	Cluster-36206.17848	PREDICTED: acylphosphatase-1 isoform X1 [Rattus norvegicus]	acyP	Rattus norvegicus acylphosphatase 1 (Acyp1), transcript variant 1, mRNA	Ni_BS	Fu_BS	-0.820147	1.00052	0.107085	1
	Cluster-34807.0	junctophilin-3 [Microtus ochrogaster]	JPH	Mus musculus junctophilin 3 (Jph3), mRNA	Ni_BS	Fu_BS	0.537657	3.27473	0.107118	1
	Cluster-32694.0	N-acetyllactosaminide alpha-1,3-galactosyltransferase-like 1 [Mus pahari]	GLT6D1	PREDICTED: Mus pahari N-acetyllactosaminide alpha-1,3-galactosyltransferase-like 1 (LOC110317489), mRNA	Ni_BS	Fu_BS	-0.421033	4.95123	0.107169	1
	Cluster-36206.4537	death inducer-obliterator 1, isoform CRA_b [Mus musculus]	--	Mus musculus death inducer-obliterator 1 (Dido1), transcript variant 4, mRNA	Ni_BS	Fu_BS	-0.504547	3.02692	0.107271	1
	Cluster-40463.2	--	--	Mus musculus targeted non-conditional, lacZ-tagged mutant allele Utp14b:tm1e(KOMP)Wtsi; transgenic	Ni_BS	Fu_BS	0.360931	4.8256	0.107338	1
	Cluster-36206.9711	PREDICTED: E3 ubiquitin-protein ligase RNF19B isoform X1, partial [Rattus norvegicus]	RNF19B	Mus musculus ring finger protein 19B (Rnf19b), transcript variant 2, mRNA	Ni_BS	Fu_BS	-0.2971	5.73889	0.10738	1
	Cluster-36550.0	pyruvate dehydrogenase kinase, isoenzyme 4 [Mus musculus]	PDK2_3_4	Mus musculus pyruvate dehydrogenase kinase, isoenzyme 4 (Pdk4), mRNA	Ni_BS	Fu_BS	-1.07682	1.06354	0.10749	1
	Cluster-27297.0	--	--	PREDICTED: Rattus norvegicus DENN domain containing 1B (Dennd1b), transcript variant X3, mRNA	Ni_BS	Fu_BS	0.746552	1.84461	0.107504	1
	Cluster-36206.8968	selenoprotein F isoform X1 [Mus caroli]	--	Mus musculus selenoprotein F (Selenof), mRNA	Ni_BS	Fu_BS	-0.261497	6.49723	0.107522	1
	Cluster-22946.1	RecName: Full=Cyclin-dependent kinase 17; AltName: Full=Cell division protein kinase 17; AltName: Full=PCTAIRE-motif protein kinase 2; AltName: Full=Serine/threonine-protein kinase PCTAIRE-2	CDK17, PCTK2	Rattus rattus mRNA for PCTAIRE2, complete cds	Ni_BS	Fu_BS	0.323381	5.22646	0.107558	1
	Cluster-36206.9668	protein phosphatase inhibitor 2-like isoform X3 [Mus musculus]	--	Mus musculus RIKEN cDNA 2810408A11 gene (2810408A11Rik), transcript variant 4, mRNA	Ni_BS	Fu_BS	-0.291729	10.6641	0.107568	1
	Cluster-36206.5395	UQCRFS1 [Cricetulus griseus]	--	Rattus norvegicus TL0AAA44YA06 mRNA sequence	Ni_BS	Fu_BS	-0.229325	8.83803	0.10771	1
	Cluster-36206.9493	polyamine-modulated factor 1-binding protein 1 isoform X1 [Mus pahari]	--	PREDICTED: Mus caroli polyamine modulated factor 1 binding protein 1 (Pmfbp1), transcript variant X2, mRNA	Ni_BS	Fu_BS	-0.420291	4.7523	0.107738	1
	Cluster-11975.1	unnamed protein product, partial [Mus musculus]	--	PREDICTED: Rattus norvegicus zinc finger, X-linked, duplicated B (Zxdb), transcript variant X1, mRNA	Ni_BS	Fu_BS	0.903371	1.7766	0.107738	1
	Cluster-11912.0	huntingtin-associated protein 1 isoform X1 [Mus pahari]	HAP1	Rattus norvegicus huntingtin-associated protein 1 (Hap1), transcript variant 2, mRNA &amp;&amp; U38370.2 Rattus norvegicus huntingtin associated protein (rHAP1-B) mRNA, complete cds, alternatively spliced form	Ni_BS	Fu_BS	0.948056	1.86806	0.107975	1
	Cluster-11185.1	--	--	Mus musculus BAC clone RP23-394C13 from chromosome 12, complete sequence	Ni_BS	Fu_BS	-1.05416	0.743437	0.107977	1
	Cluster-33446.0	--	--	Mouse DNA sequence from clone RP23-112H14 on chromosome 12, complete sequence	Ni_BS	Fu_BS	0.795449	1.31959	0.108055	1
	Cluster-41916.0	rCG43580, partial [Rattus norvegicus]	--	Mus musculus RIKEN cDNA 1700008K24 gene (1700008K24Rik), transcript variant 3, long non-coding RNA	Ni_BS	Fu_BS	-0.21867	9.49412	0.108072	1
	Cluster-36206.13385	PREDICTED: sperm motility kinase X-like isoform X1 [Rattus norvegicus]	--	Mus musculus BAC clone RP23-427D4 from chromosome 5, complete sequence	Ni_BS	Fu_BS	-0.550096	2.95417	0.108148	1
	Cluster-12833.0	--	--	Mus musculus regulator of G-protein signaling 5, mRNA (cDNA clone MGC:46953 IMAGE:3962083), complete cds	Ni_BS	Fu_BS	1.12032	0.610741	0.108202	1
	Cluster-38085.0	canalicular multispecific organic anion transporter 2 [Mus pahari]	ABCC3	Mus musculus ATP-binding cassette, sub-family C (CFTR/MRP), member 3 (Abcc3), transcript variant 1, mRNA	Ni_BS	Fu_BS	0.821931	1.69748	0.108238	1
	Cluster-41273.0	PR-domain zinc finger protein 5 [Homo sapiens]	KRAB	PREDICTED: Mus pahari PR/SET domain 5 (Prdm5), transcript variant X1, mRNA	Ni_BS	Fu_BS	-0.657855	2.28869	0.108242	1
	Cluster-36206.9252	transcription intermediary factor 1-alpha isoform X1 [Mus pahari]	TRIM24, TIF1A	Mus musculus tripartite motif-containing 24 (Trim24), transcript variant 1, mRNA	Ni_BS	Fu_BS	-0.302801	6.67011	0.108257	1
	Cluster-36206.8125	1-phosphatidylinositol 4,5-bisphosphate phosphodiesterase zeta-1 isoform X1 [Mus pahari]	PLCZ	Mus musculus Gsg3 gene for actin capping protein alpha, complete cds	Ni_BS	Fu_BS	0.232593	7.57051	0.108463	1
	Cluster-36206.10253	uncharacterized protein C8orf88 homolog isoform X1 [Mus musculus]	--	PREDICTED: Rattus norvegicus uncharacterized LOC100912373 (LOC100912373), transcript variant X1, misc_RNA	Ni_BS	Fu_BS	-0.890792	1.74955	0.108485	1
	Cluster-10991.0	IRX2 [Cricetulus griseus]	--	Rattus norvegicus iroquois homeobox 2 (Irx2), mRNA	Ni_BS	Fu_BS	0.481017	3.7876	0.108571	1
	Cluster-36206.4351	transmembrane protein 232 isoform a [Mus musculus]	--	Mus musculus transmembrane protein 232 (Tmem232), transcript variant 3, mRNA	Ni_BS	Fu_BS	0.222406	8.69237	0.108597	1
	Cluster-36206.14311	centrosomal protein of 104 kDa [Mus caroli]	CEP104	PREDICTED: Mus musculus centrosomal protein 104 (Cep104), transcript variant X1, mRNA	Ni_BS	Fu_BS	-0.60916	2.59037	0.108618	1
	Cluster-28158.0	Trh protein [Mus musculus]	TRH	Rattus norvegicus thyrotropin releasing hormone (Trh), mRNA	Ni_BS	Fu_BS	-0.356237	5.25132	0.108673	1
	Cluster-36206.12794	CMT1A duplicated region transcript 4 protein isoform X1 [Mus pahari]	--	Mus musculus targeted non-conditional, lacZ-tagged mutant allele Cdrt4:tm1e(EUCOMM)Hmgu; transgenic	Ni_BS	Fu_BS	-0.695894	1.80981	0.108814	1
	Cluster-27799.0	PREDICTED: annexin A4 [Peromyscus maniculatus bairdii]	ANXA4	Mus musculus annexin A4, mRNA (cDNA clone MGC:68030 IMAGE:4947415), complete cds	Ni_BS	Fu_BS	0.720614	2.22089	0.108929	1
	Cluster-36206.652	transcription factor jun-D [Meriones unguiculatus]	JUND	PREDICTED: Mus caroli JunD proto-oncogene, AP-1 transcription factor subunit (Jund), mRNA	Ni_BS	Fu_BS	-0.47603	3.82542	0.108947	1
	Cluster-38747.0	--	--	--	Ni_BS	Fu_BS	-0.74835	2.36159	0.109101	1
	Cluster-36206.15859	60S ribosomal protein L10a isoform X3 [Delphinapterus leucas]	RP-L10Ae, RPL10A	Rattus norvegicus TL0ADA37YK14 mRNA sequence	Ni_BS	Fu_BS	-1.34011	0.31475	0.10926	1
	Cluster-36206.15046	spermatid perinuclear RNA-binding protein [Rattus norvegicus]	STRBP	Mus musculus spermatid perinuclear RNA binding protein (Strbp), transcript variant 1, mRNA	Ni_BS	Fu_BS	-0.677602	2.13254	0.109305	1
	Cluster-27381.0	purinergic receptor P2X, ligand-gated ion channel, 2, isoform CRA_e [Rattus norvegicus]	P2RX2	Mus musculus P2X2a purinergic receptor (P2x2) mRNA, complete cds	Ni_BS	Fu_BS	1.22759	0.3349	0.109509	1
	Cluster-36206.656	discs, large homolog 7 (Drosophila), isoform CRA_a, partial [Mus musculus]	DLGAP5, DLG7	PREDICTED: Mus caroli DLG associated protein 5 (Dlgap5), transcript variant X1, mRNA	Ni_BS	Fu_BS	0.27566	5.82	0.109517	1
	Cluster-22176.0	PREDICTED: U3 small nucleolar RNA-associated protein 14 homolog B [Rattus norvegicus]	UTP14	PREDICTED: Mus caroli U3 small nucleolar RNA-associated protein 14 homolog B (LOC110304627), mRNA	Ni_BS	Fu_BS	0.793599	1.47707	0.109689	1
	Cluster-36206.13200	ankyrin repeat and LEM domain-containing protein 2 isoform X1 [Mus pahari]	--	Mus musculus ankyrin repeat and LEM domain containing 2 (Ankle2), transcript variant 2, mRNA	Ni_BS	Fu_BS	0.270743	7.04065	0.10974	1
	Cluster-17789.0	uncharacterized protein C1orf115 homolog [Mus pahari]	--	Mus musculus RIKEN cDNA C130074G19 gene (C130074G19Rik), mRNA	Ni_BS	Fu_BS	0.426981	4.52263	0.109851	1
	Cluster-36230.0	mCG3218, isoform CRA_b, partial [Mus musculus]	--	Mus musculus coiled-coil domain containing 47 (Ccdc47), mRNA	Ni_BS	Fu_BS	0.269157	6.04641	0.109897	1
	Cluster-36206.9646	A disintegrin and metallopeptidase domain 32 [Mus musculus]	ADAM32	PREDICTED: Mus musculus a disintegrin and metallopeptidase domain 32 (Adam32), transcript variant X1, misc_RNA	Ni_BS	Fu_BS	-0.528991	3.34495	0.109927	1
	Cluster-36206.2994	ribonuclease T2-like protein [Cricetulus griseus]	E3.1.27.1	Mus musculus 0 day neonate head cDNA, RIKEN full-length enriched library, clone:4833423A10 product:similar to RIBONUCLEASE 6 PRECURSOR [Homo sapiens], full insert sequence	Ni_BS	Fu_BS	0.369447	4.98315	0.109931	1
	Cluster-36206.4289	mCG10996, partial [Mus musculus]	--	Mus musculus small integral membrane protein 13 (Smim13), mRNA	Ni_BS	Fu_BS	-1.10849	0.682433	0.110292	1
	Cluster-36206.2300	--	--	--	Ni_BS	Fu_BS	-0.621561	2.47967	0.110395	1
	Cluster-36206.3004	PREDICTED: eukaryotic translation initiation factor 5A-2 isoform X2 [Ailuropoda melanoleuca]	EIF5A	Mus musculus eukaryotic translation initiation factor 5A2 (Eif5a2), mRNA	Ni_BS	Fu_BS	0.517427	3.01146	0.110409	1
	Cluster-36206.13272	--	--	Mouse DNA sequence from clone CH29-148F13 on chromosome 11, complete sequence	Ni_BS	Fu_BS	-0.948029	1.0589	0.11041	1
	Cluster-36206.11582	--	--	Mouse DNA sequence from clone CH29-161F5 on chromosome 17, complete sequence	Ni_BS	Fu_BS	-0.709828	1.8583	0.110474	1
	Cluster-36206.8185	--	--	PREDICTED: Rattus norvegicus myosin light chain kinase (Mylk), transcript variant X5, mRNA	Ni_BS	Fu_BS	0.426842	4.43861	0.110518	1
	Cluster-36206.9980	X-box binding protein 1, isoform CRA_b, partial [Mus musculus]	XBP1	Mus musculus mammary gland RCB-0527 Jyg-MC(B) cDNA, RIKEN full-length enriched library, clone:G930026P13 product:X-box binding protein 1, full insert sequence	Ni_BS	Fu_BS	-0.393241	5.52072	0.110595	1
	Cluster-36206.8793	--	--	Mouse DNA sequence from clone RP23-366M19 on chromosome 11, complete sequence	Ni_BS	Fu_BS	-0.589087	3.61932	0.110595	1
	Cluster-8830.0	--	--	Mus musculus chromosome 7, clone RP23-390N24, complete sequence	Ni_BS	Fu_BS	-1.01933	0.716863	0.110688	1
	Cluster-36206.15467	vacuolar protein sorting-associated protein 45 [Carlito syrichta]	VPS45	Mus musculus vacuolar protein sorting 45 (Vps45), mRNA	Ni_BS	Fu_BS	0.388903	5.31881	0.11077	1
	Cluster-28706.0	RecName: Full=T-cell immunomodulatory protein; Short=Protein TIP; AltName: Full=Integrin-alpha FG-GAP repeat-containing protein 1; AltName: Full=Linkin; Flags: Precursor	ITFG1	Mus musculus integrin alpha FG-GAP repeat containing 1 (Itfg1), mRNA	Ni_BS	Fu_BS	-0.89079	0.91013	0.110907	1
	Cluster-36335.0	similar to RIKEN cDNA A130042E20; open reading frame 57 (predicted) [Rattus norvegicus]	--	Rattus norvegicus ybeY metalloendoribonuclease (Ybey), mRNA	Ni_BS	Fu_BS	-0.657888	2.20427	0.110982	1
	Cluster-36206.11698	NADH dehydrogenase subunit 1 (mitochondrion) [Apodemus draco]	--	Apodemus draco mitochondrion, complete genome	Ni_BS	Fu_BS	-0.229678	12.2193	0.11106	1
	Cluster-36206.10135	unnamed protein product [Mus musculus]	--	Mus musculus regulator of chromosome condensation 2 (Rcc2), mRNA	Ni_BS	Fu_BS	0.228048	7.42588	0.111068	1
	Cluster-22538.0	FERM, ARHGEF and pleckstrin domain-containing protein 1 isoform X2 [Mus caroli]	FARP1	PREDICTED: Mus caroli FERM, ARH/RhoGEF and pleckstrin domain protein 1 (Farp1), transcript variant X2, mRNA	Ni_BS	Fu_BS	0.701131	2.15622	0.111221	1
	Cluster-39961.1	PREDICTED: zinc finger protein 26 isoform X1 [Rattus norvegicus]	KRAB	PREDICTED: Rattus norvegicus zinc finger protein 26 (Zfp26), transcript variant X1, mRNA	Ni_BS	Fu_BS	0.353658	4.62586	0.111246	1
	Cluster-16306.0	protease, serine, 15 [Rattus norvegicus]	PRSS15, PIM1	Mus musculus lon peptidase 1, mitochondrial (Lonp1), mRNA	Ni_BS	Fu_BS	-0.278092	6.43056	0.111412	1
	Cluster-12214.0	receptor tyrosine-protein kinase erbB-3 isoform X1 [Mus caroli]	ERBB3, HER3	Mus musculus v-erb-b2 erythroblastic leukemia viral oncogene homolog 3 (avian), mRNA (cDNA clone IMAGE:5066442)	Ni_BS	Fu_BS	-1.25116	0.38163	0.111457	1
	Cluster-36206.3538	unnamed protein product [Mus musculus]	COA7, SELRC1, RESA1	Mus musculus 16 days embryo head cDNA, RIKEN full-length enriched library, clone:C130013D06 product:RIKEN cDNA 2010305A19 gene, full insert sequence	Ni_BS	Fu_BS	-0.586115	2.71506	0.111532	1
	Cluster-33079.1	cysteine-rich protein 2-binding protein [Rattus norvegicus]	--	Mus musculus lysine acetyltransferase 14 (Kat14), transcript variant 2, mRNA	Ni_BS	Fu_BS	0.583854	3.54332	0.111693	1
	Cluster-36206.7467	cytochrome P450 4F6 isoform X1 [Mus pahari]	CYP4F2_3	PREDICTED: Rattus norvegicus cytochrome P450, family 4, subfamily f, polypeptide 6 (Cyp4f6), transcript variant X1, mRNA	Ni_BS	Fu_BS	-0.775862	3.12421	0.112021	1
	Cluster-36206.11089	eyes absent homolog 3 [Mesocricetus auratus]	EYA3	PREDICTED: Rattus norvegicus EYA transcriptional coactivator and phosphatase 3 (Eya3), transcript variant X1, mRNA	Ni_BS	Fu_BS	-1.19465	0.620923	0.112056	1
	Cluster-21884.0	--	--	Mouse DNA sequence from clone RP23-181D9 on chromosome 14, complete sequence	Ni_BS	Fu_BS	0.597594	2.57626	0.112148	1
	Cluster-27774.0	Solute carrier family 39 (zinc transporter), member 1 [Mus musculus]	SLC39A1_2_3, ZIP1_2_3	Mus musculus solute carrier family 39 (zinc transporter), member 1, mRNA (cDNA clone MGC:6744 IMAGE:3591856), complete cds	Ni_BS	Fu_BS	0.383731	4.50197	0.112262	1
	Cluster-36206.8250	--	--	PREDICTED: Mus caroli uncharacterized LOC110286193 (LOC110286193), ncRNA	Ni_BS	Fu_BS	-0.654272	1.82997	0.112353	1
	Cluster-36206.2873	Casein kinase 2, alpha 1 polypeptide [Mus musculus]	CSNK2A	Mus musculus casein kinase 2, alpha 1 polypeptide (Csnk2a1), mRNA	Ni_BS	Fu_BS	0.35117	5.32877	0.112374	1
	Cluster-36206.2906	PREDICTED: N-chimaerin isoform X1 [Propithecus coquereli]	CHN1_2, ARHGAP2_3	Mus musculus chimerin 1 (Chn1), transcript variant 3, mRNA	Ni_BS	Fu_BS	0.248497	6.68518	0.112438	1
	Cluster-36206.2216	--	--	Mus musculus centrosomal protein 83, opposite strand (Cep83os), long non-coding RNA	Ni_BS	Fu_BS	0.685518	1.91953	0.112697	1
	Cluster-36206.14213	Minichromosome maintenance complex component 6 [Rattus norvegicus]	MCM6	PREDICTED: Mus caroli minichromosome maintenance complex component 6 (Mcm6), mRNA	Ni_BS	Fu_BS	0.313105	5.40251	0.11276	1
	Cluster-8458.0	SERTA domain-containing protein 1 [Mus pahari]	--	PREDICTED: Mus pahari SERTA domain containing 1 (Sertad1), mRNA	Ni_BS	Fu_BS	-0.31163	5.65377	0.112853	1
	Cluster-36206.8188	mKIAA4155 protein, partial [Mus musculus]	USP4_11_15, UBP12	PREDICTED: Mus pahari ubiquitin specific peptidase 4 (Usp4), transcript variant X1, mRNA	Ni_BS	Fu_BS	-0.386084	4.22768	0.112887	1
	Cluster-6012.0	--	--	Mus musculus chromosome 3, clone RP23-473G18, complete sequence	Ni_BS	Fu_BS	0.660708	2.55214	0.112926	1
	Cluster-18201.0	NAD(P)-dependent steroid dehydrogenase-like protein [Mus musculus]	E1.1.1.170, NSDHL, ERG26	Mus musculus 16 days embryo head cDNA, RIKEN full-length enriched library, clone:C130074F21 product:NAD(P) dependent steroid dehydrogenase-like, full insert sequence	Ni_BS	Fu_BS	-0.452502	3.88483	0.113101	1
	Cluster-36206.12280	epidermal growth factor receptor substrate 15 isoform X1 [Mus musculus]	--	PREDICTED: Mus musculus epidermal growth factor receptor pathway substrate 15 (Eps15), transcript variant X1, mRNA	Ni_BS	Fu_BS	-1.21176	0.629124	0.113144	1
	Cluster-36206.6382	PREDICTED: non-structural maintenance of chromosomes element 3 homolog [Rattus norvegicus]	--	Mus musculus targeted non-conditional, lacZ-tagged mutant allele Cfl1:tm1e(KOMP)Ucd; transgenic	Ni_BS	Fu_BS	-0.580284	2.78875	0.11332	1
	Cluster-31329.0	NEDD4-binding protein 2-like 2 isoform 1 [Mus musculus]	--	Mus musculus NEDD4 binding protein 2-like 2 (N4bp2l2), transcript variant 1, mRNA	Ni_BS	Fu_BS	0.864732	1.51039	0.11333	1
	Cluster-38422.0	--	--	PREDICTED: Mus musculus polyhomeotic 3 (Phc3), transcript variant X10, misc_RNA	Ni_BS	Fu_BS	1.02113	0.952011	0.113356	1
	Cluster-18554.0	PREDICTED: NF-kappa-B essential modulator isoform X5 [Rattus norvegicus]	IKBKG, IKKG, NEMO	PREDICTED: Rattus norvegicus inhibitor of kappa light polypeptide gene enhancer in B-cells, kinase gamma (Ikbkg), transcript variant X17, mRNA	Ni_BS	Fu_BS	-0.998324	0.628875	0.113421	1
	Cluster-36206.12498	DNA topoisomerase 2-alpha isoform X2 [Nannospalax galili]	TOP2	PREDICTED: Mus caroli DNA topoisomerase II alpha (Top2a), mRNA	Ni_BS	Fu_BS	0.238056	7.1996	0.11351	1
	Cluster-31081.0	--	--	Genomic sequence for Mus musculus, clone RP23-361O12, complete sequence	Ni_BS	Fu_BS	1.63664	-0.0978346	0.113546	1
	Cluster-36206.7978	receptor of activated protein C kinase 1 [Nomascus leucogenys]	RACK1	Rattus norvegicus receptor for activated C kinase 1 (Rack1), mRNA	Ni_BS	Fu_BS	-0.247032	7.17356	0.113566	1
	Cluster-4002.0	transcription initiation factor TFIID subunit 7-like [Mus pahari]	TAF7	Mus musculus BAC clone RP23-17O23 from chromosome 10, complete sequence	Ni_BS	Fu_BS	0.234093	7.07651	0.113583	1
	Cluster-31090.0	RIKEN cDNA B230396O12 gene [Mus musculus]	--	PREDICTED: Rattus norvegicus tetratricopeptide repeat domain 34 (Ttc34), mRNA &amp;&amp; XM_345615.7 PREDICTED: Rattus norvegicus tetratricopeptide repeat domain 34 (Ttc34), mRNA	Ni_BS	Fu_BS	0.836409	2.02063	0.113668	1
	Cluster-13111.2	PREDICTED: dimethylaniline monooxygenase [N-oxide-forming] 2 isoform X1 [Jaculus jaculus]	FMO	Mus musculus flavin containing monooxygenase 2 (Fmo2), transcript variant 1, mRNA	Ni_BS	Fu_BS	-0.663635	2.45213	0.113802	1
	Cluster-36206.13024	unnamed protein product [Mus musculus]	RAD23, HR23	Mus musculus RAD23 homolog B, nucleotide excision repair protein (Rad23b), mRNA	Ni_BS	Fu_BS	0.348483	5.01667	0.113872	1
	Cluster-36206.12955	unnamed protein product [Mus musculus]	KDM4, JMJD2, JHDM3	Mus musculus mammary gland RCB-0526 Jyg-MC(A) cDNA, RIKEN full-length enriched library, clone:G830034N12 product:jumonji domain containing 2A, full insert sequence	Ni_BS	Fu_BS	0.307768	5.26758	0.113889	1
	Cluster-17000.0	NAD-dependent protein deacylase sirtuin-5, mitochondrial [Mus musculus]	SIRT5, SIR2L5	Mus musculus sirtuin 5 (Sirt5), mRNA	Ni_BS	Fu_BS	0.441602	4.20323	0.113949	1
	Cluster-42045.1	zinc finger CCCH-type antiviral protein 1 [Mus caroli]	PARP7S	PREDICTED: Rattus norvegicus zinc finger CCCH-type containing, antiviral 1 (Zc3hav1), transcript variant X1, mRNA	Ni_BS	Fu_BS	0.892673	2.57462	0.113994	1
	Cluster-36206.9816	rCG58047 [Rattus norvegicus]	DDX6, RCK, DHH1	Mus musculus DEAD (Asp-Glu-Ala-Asp) box polypeptide 6 (Ddx6), transcript variant 1, mRNA	Ni_BS	Fu_BS	0.241988	7.17234	0.113996	1
	Cluster-36206.7662	fibronectin type III domain-containing protein 11 [Meriones unguiculatus]	--	Rattus norvegicus fibronectin type III domain containing 11 (Fndc11), mRNA	Ni_BS	Fu_BS	-0.222105	8.33559	0.114252	1
	Cluster-36206.11495	von Willebrand factor A domain-containing protein 3B isoform X1 [Mus caroli]	--	PREDICTED: Mus musculus von Willebrand factor A domain containing 3B (Vwa3b), transcript variant X2, misc_RNA	Ni_BS	Fu_BS	-0.559224	2.49786	0.114311	1
	Cluster-21518.0	--	--	Mus musculus BAC clone RP23-300L21 from chromosome 7, complete sequence	Ni_BS	Fu_BS	0.47209	3.23032	0.11439	1
	Cluster-36206.15361	mCG141959 [Mus musculus]	--	Mus musculus targeted non-conditional, lacZ-tagged mutant allele Zfp60:tm1e(KOMP)Ucd; transgenic	Ni_BS	Fu_BS	0.45319	3.70582	0.114395	1
	Cluster-40424.0	PREDICTED: zinc finger protein-like 1 isoform X1 [Rattus norvegicus]	--	Mus musculus zinc finger like protein 1 (Zfpl1), transcript variant 2, mRNA	Ni_BS	Fu_BS	-0.44243	4.48304	0.114562	1
	Cluster-28702.0	PREDICTED: transcription factor E2F2 isoform X2 [Rattus norvegicus]	E2F2	Mus musculus E2F transcription factor 2 (E2f2), transcript variant 1, mRNA	Ni_BS	Fu_BS	0.57142	2.9629	0.114727	1
	Cluster-36206.15687	CCNB1 [Cricetulus griseus]	CCNB	Mus musculus 16 days embryo kidney cDNA, RIKEN full-length enriched library, clone:I920028K07 product:cyclin B1, full insert sequence	Ni_BS	Fu_BS	-0.689501	1.75274	0.114751	1
	Cluster-36206.14500	N-alpha-acetyltransferase 60 [Meriones unguiculatus]	NAA60	Mus musculus targeted non-conditional, lacZ-tagged mutant allele Nat15:tm1e(EUCOMM)Wtsi; transgenic	Ni_BS	Fu_BS	0.716292	2.20044	0.114769	1
	Cluster-17016.0	mCG1027197 [Mus musculus]	--	Mus musculus kelch-like 42 (Klhl42), mRNA	Ni_BS	Fu_BS	0.887015	2.25808	0.114919	1
	Cluster-10667.0	chemokine (C-X-C motif) ligand 4, isoform CRA_c [Mus musculus]	PF4, CXCL4	Mus musculus platelet factor 4 (Pf4), mRNA	Ni_BS	Fu_BS	0.866072	2.34614	0.115004	1
	Cluster-36206.14467	--	--	PREDICTED: Mus musculus solute carrier family 38, member 9 (Slc38a9), transcript variant X13, mRNA	Ni_BS	Fu_BS	1.19806	0.549622	0.115026	1
	Cluster-39566.0	LOW QUALITY PROTEIN: neuroblast differentiation-associated protein AHNAK [Balaenoptera acutorostrata scammoni]	--	Mus musculus AHNAK nucleoprotein (desmoyokin) (Ahnak), transcript variant 1, mRNA	Ni_BS	Fu_BS	-1.15924	0.536298	0.115075	1
	Cluster-36206.8603	RecName: Full=Endophilin-A3; AltName: Full=Endophilin-3; AltName: Full=SH3 domain protein 2C; AltName: Full=SH3 domain-containing GRB2-like protein 3; AltName: Full=SH3p13	SH3GL	Mus musculus SH3-domain GRB2-like 3, mRNA (cDNA clone MGC:30998 IMAGE:5254139), complete cds	Ni_BS	Fu_BS	-0.608125	2.86856	0.115166	1
	Cluster-6505.0	centrosome-associated protein 350 isoform X6 [Mus caroli]	CEP350	Mus musculus targeted non-conditional, lacZ-tagged mutant allele Cep350:tm1e(EUCOMM)Hmgu; transgenic	Ni_BS	Fu_BS	0.50932	3.11037	0.11522	1
	Cluster-38046.0	mKIAA4074 protein, partial [Mus musculus]	SIPA1	Mus musculus signal-induced proliferation associated gene 1 (Sipa1), transcript variant 5, mRNA	Ni_BS	Fu_BS	0.39778	4.09639	0.115354	1
	Cluster-29086.0	spermine synthase [Physeter catodon]	SMS	PREDICTED: Mus pahari spermine synthase (Sms), mRNA	Ni_BS	Fu_BS	-0.798897	1.50981	0.115402	1
	Cluster-13298.0	mitochondrial inner membrane protease subunit 2 isoform X1 [Mus pahari]	IMP2	PREDICTED: Mus pahari inner mitochondrial membrane peptidase subunit 2 (Immp2l), transcript variant X1, mRNA	Ni_BS	Fu_BS	-0.46448	5.055	0.115524	1
	Cluster-36206.8070	cytosolic 5'-nucleotidase 1B isoform X1 [Mus caroli]	E3.1.3.5	PREDICTED: Mus caroli cytosolic 5'-nucleotidase 1B (LOC110307039), transcript variant X8, mRNA	Ni_BS	Fu_BS	-0.41937	3.90891	0.115662	1
	Cluster-36206.16956	serine/threonine-protein kinase N2 isoform X1 [Mus caroli]	PKN	Mus musculus protein kinase N2 (Pkn2), mRNA	Ni_BS	Fu_BS	-0.791309	2.13488	0.115966	1
	Cluster-36206.14831	clathrin heavy chain linker domain-containing protein 1 isoform X2 [Mus pahari]	--	PREDICTED: Mus pahari clathrin heavy chain linker domain containing 1 (Clhc1), transcript variant X2, mRNA	Ni_BS	Fu_BS	0.368404	5.56902	0.115968	1
	Cluster-36206.10977	similar to RIKEN cDNA 4930540L03 (predicted) [Rattus norvegicus]	--	PREDICTED: Mus caroli sperm acrosome associated 1 (Spaca1), mRNA	Ni_BS	Fu_BS	-0.488816	3.72014	0.116067	1
	Cluster-36206.13989	inhibitor of kappa light polypeptide enhancer in B-cells, kinase complex-associated protein, isoform CRA_a, partial [Mus musculus]	ELP1, IKI3, IKBKAP	PREDICTED: Mus pahari elongator complex protein 1 (Elp1), mRNA	Ni_BS	Fu_BS	0.241279	6.77932	0.116122	1
	Cluster-36206.11230	probable ATP-dependent RNA helicase DDX23 [Mus pahari]	--	Mus musculus DEAD (Asp-Glu-Ala-Asp) box polypeptide 23 (Ddx23), mRNA	Ni_BS	Fu_BS	0.236254	6.78561	0.116218	1
	Cluster-15032.0	rCG36234 [Rattus norvegicus]	--	Mus musculus adult male testis cDNA, RIKEN full-length enriched library, clone:4932442L08 product:hypothetical protein, full insert sequence	Ni_BS	Fu_BS	0.594069	2.57012	0.116223	1
	Cluster-26413.0	septin-14 [Mus pahari]	44818	Mus musculus septin 14 (Septin14), mRNA	Ni_BS	Fu_BS	-0.321589	5.63333	0.116315	1
	Cluster-36206.9289	protein DBF4 homolog A [Rattus norvegicus]	ASK, DBF4	Mus musculus DBF4 zinc finger (Dbf4), transcript variant 1, mRNA	Ni_BS	Fu_BS	-0.785828	1.24204	0.116502	1
	Cluster-19469.0	mothers against decapentaplegic homolog 1 [Mus musculus]	SMAD1	PREDICTED: Mus pahari SMAD family member 1 (Smad1), transcript variant X1, mRNA	Ni_BS	Fu_BS	0.572838	3.00525	0.116568	1
	Cluster-36206.11653	ELMO domain-containing protein 3 [Mus pahari]	--	Mus musculus ELMO/CED-12 domain containing 3 (Elmod3), transcript variant 3, mRNA	Ni_BS	Fu_BS	-0.240362	7.50804	0.116588	1
	Cluster-36206.1090	pleckstrin homology domain-containing family A member 8 isoform 1 [Mus musculus]	PLEKHA8, FAPP2	Mus musculus pleckstrin homology domain containing, family A (phosphoinositide binding specific) member 8 (Plekha8), transcript variant 1, mRNA	Ni_BS	Fu_BS	0.280776	5.57058	0.116588	1
	Cluster-23704.0	PREDICTED: nuclear factor of activated T-cells, cytoplasmic 3 isoform X4 [Rattus norvegicus]	NFATC3, NFAT4	Mus musculus nuclear factor of activated T cells, cytoplasmic, calcineurin dependent 3 (Nfatc3), transcript variant 2, mRNA	Ni_BS	Fu_BS	0.255829	6.23785	0.116716	1
	Cluster-36206.3833	Down syndrome critical region gene 3, isoform CRA_c [Mus musculus]	--	Mus musculus Down syndrome critical region gene 3, mRNA (cDNA clone MGC:5833 IMAGE:3592608), complete cds	Ni_BS	Fu_BS	-0.3914	4.27431	0.116798	1
	Cluster-36206.8978	PREDICTED: APC membrane recruitment protein 2 isoform X1 [Rattus norvegicus]	--	PREDICTED: Rattus norvegicus APC membrane recruitment protein 2 (Amer2), transcript variant X1, mRNA	Ni_BS	Fu_BS	-0.238993	7.46779	0.11681	1
	Cluster-36206.5251	L-lactate dehydrogenase B chain-like [Eumetopias jubatus]	LDH, ldh	Mus musculus lactate dehydrogenase B (Ldhb), transcript variant 1, mRNA &amp;&amp; NM_001316322.1 Mus musculus lactate dehydrogenase B (Ldhb), transcript variant 1, mRNA	Ni_BS	Fu_BS	-0.241907	8.69697	0.117126	1
	Cluster-462.0	--	--	Mus musculus chromosome 1, clone RP23-292F19, complete sequence	Ni_BS	Fu_BS	-0.595205	2.22802	0.117155	1
	Cluster-18843.1	Lysosomal protein transmembrane 4 beta [Rattus norvegicus]	LAPTM	Mus musculus 13 days embryo male testis cDNA, RIKEN full-length enriched library, clone:6030449K04 product:lysosomal-associated protein transmembrane 4B, full insert sequence	Ni_BS	Fu_BS	0.249129	7.64792	0.117202	1
	Cluster-17162.1	--	--	Mus musculus targeted KO-first, conditional ready, lacZ-tagged mutant allele Slc41a3:tm1a(KOMP)Wtsi; transgenic	Ni_BS	Fu_BS	0.623245	2.08617	0.117314	1
	Cluster-10337.0	fibrous sheath-interacting protein 2 [Mus caroli]	--	PREDICTED: Mus caroli fibrous sheath interacting protein 2 (Fsip2), mRNA	Ni_BS	Fu_BS	-0.606662	3.3331	0.117543	1
	Cluster-8622.7	RIKEN cDNA 4831426I19 [Mus musculus]	--	Mus musculus spectrin repeat containing, nuclear envelope family member 3 (Syne3), transcript variant 1, mRNA	Ni_BS	Fu_BS	0.502761	6.68128	0.117579	1
	Cluster-36206.14538	LRRGT00020 [Rattus norvegicus]	--	Mus musculus BAC clone RP23-425C23 from chromosome 13, complete sequence	Ni_BS	Fu_BS	-1.17789	0.566982	0.117601	1
	Cluster-36206.3171	zinc finger MYM-type protein 5 [Mus caroli]	--	Mus musculus zinc finger, MYM-type 5 (Zmym5), transcript variant 2, mRNA	Ni_BS	Fu_BS	0.397707	5.02363	0.117991	1
	Cluster-15313.0	RecName: Full=MICAL-like protein 2; AltName: Full=Junctional Rab13-binding protein; AltName: Full=Molecule interacting with CasL-like 2; Short=MICAL-L2	MICALL2, JRAB	PREDICTED: Rattus norvegicus MICAL-like 2 (Micall2), transcript variant X1, mRNA	Ni_BS	Fu_BS	0.813405	1.22927	0.118019	1
	Cluster-36206.10524	protein quaking [Puma concolor]	QKI	Mus musculus chromosome 17, clone RP23-338H10, complete sequence	Ni_BS	Fu_BS	0.202288	8.25198	0.118043	1
	Cluster-26489.1	--	--	Mouse DNA sequence from clone RP23-120P1 on chromosome 2, complete sequence	Ni_BS	Fu_BS	0.862919	1.36237	0.11837	1
	Cluster-36206.16562	--	--	Mus musculus BAC clone RP23-457E5 from 9, complete sequence	Ni_BS	Fu_BS	-0.565239	2.92058	0.118438	1
	Cluster-34956.0	unnamed protein product [Homo sapiens]	--	PREDICTED: Rattus norvegicus SEC14-like lipid binding 2 (Sec14l2), transcript variant X1, mRNA	Ni_BS	Fu_BS	1.08749	0.76858	0.118531	1
	Cluster-36206.13755	--	--	Mus musculus solute carrier family 22 (organic anion/cation transporter), member 15 (Slc22a15), mRNA	Ni_BS	Fu_BS	0.361704	4.72326	0.118611	1
	Cluster-36206.14133	putative RNA polymerase-associated protein CTR9 -like [Scophthalmus maximus]	CTR9	Rattus norvegicus CTR9 homolog, Paf1/RNA polymerase II complex component (Ctr9), mRNA	Ni_BS	Fu_BS	-0.560651	2.56202	0.118682	1
	Cluster-2581.0	unnamed protein product [Mus musculus]	PDE9	Mus musculus phosphodiesterase 9A (Pde9a), transcript variant 1, mRNA	Ni_BS	Fu_BS	1.14205	0.719508	0.118704	1
	Cluster-36206.12756	PREDICTED: tetratricopeptide repeat protein 12 isoform X1 [Rattus norvegicus]	--	Mus musculus tetratricopeptide repeat domain 12 (Ttc12), mRNA	Ni_BS	Fu_BS	-0.242787	7.95706	0.118752	1
	Cluster-38657.1	ribonuclease 4 [Mus pahari]	RNASE4	Rattus norvegicus TL0AAA48YN01 mRNA sequence	Ni_BS	Fu_BS	0.59519	2.77523	0.11892	1
	Cluster-36206.5019	threonine--tRNA ligase, mitochondrial [Mus caroli]	TARS, thrS	Mus musculus threonyl-tRNA synthetase 2, mitochondrial (putative) (Tars2), transcript variant 1, mRNA	Ni_BS	Fu_BS	-0.319284	5.2418	0.119085	1
	Cluster-29508.0	protein kinase C, alpha [Homo sapiens]	--	Mus musculus protein kinase C, alpha, mRNA (cDNA clone MGC:106365 IMAGE:30742571), complete cds	Ni_BS	Fu_BS	0.664493	3.55419	0.119087	1
	Cluster-14650.0	--	--	PREDICTED: Mus musculus opioid receptor-like 1 (Oprl1), transcript variant X10, mRNA	Ni_BS	Fu_BS	0.722115	1.98208	0.119245	1
	Cluster-24209.0	PREDICTED: DDB1- and CUL4-associated factor 10 isoform X2 [Galeopterus variegatus]	WDR32	Mus musculus NOD-derived CD11c +ve dendritic cells cDNA, RIKEN full-length enriched library, clone:F630107D15 product:hypothetical G-protein beta WD-40 repeat/Trp-Asp (WD) repeats profile/Lectin domain of ricin B chain profile/Trp-Asp (WD) repeats circular profile/Peptidase S9A, prolyl oligopeptidase, N-terminal beta-propeller domain/Ricin B-related lectin containing protein, full insert sequence	Ni_BS	Fu_BS	0.270727	5.85679	0.119406	1
	Cluster-6766.0	RIKEN cDNA 2310039H08 [Mus musculus]	--	PREDICTED: Rattus norvegicus hypothetical protein LOC681367 (LOC681367), partial mRNA &amp;&amp; XM_006244592.3 PREDICTED: Rattus norvegicus hypothetical protein LOC681367 (LOC681367), partial mRNA	Ni_BS	Fu_BS	-1.23815	0.164929	0.119432	1
	Cluster-36206.5779	Krueppel-like factor 4 [Mus musculus]	KLF4	Mus musculus Kruppel-like factor 4 (gut) (Klf4), mRNA	Ni_BS	Fu_BS	-0.475033	3.13583	0.119459	1
	Cluster-22422.0	zinc finger protein 287 isoform X2 [Cricetulus griseus]	KRAB	PREDICTED: Rattus norvegicus zinc finger protein 287 (Zfp287), transcript variant X2, mRNA	Ni_BS	Fu_BS	0.780377	1.4745	0.119498	1
	Cluster-36206.17274	unnamed protein product [Trypanosoma congolense IL3000]	--	Mus musculus targeted KO-first, conditional ready, lacZ-tagged mutant allele Cdc5l:tm1a(KOMP)Wtsi; transgenic	Ni_BS	Fu_BS	0.755565	1.93878	0.119694	1
	Cluster-36206.4044	ubiquitin carboxyl-terminal hydrolase 14 isoform X1 [Mus pahari]	USP14, UBP6	Mus musculus NOD-derived CD11c +ve dendritic cells cDNA, RIKEN full-length enriched library, clone:F630210K22 product:ubiquitin specific protease 14, full insert sequence	Ni_BS	Fu_BS	0.215953	7.30873	0.119724	1
	Cluster-41833.0	unnamed protein product [Mus musculus]	MAO, aofH	Mus musculus monoamine oxidase B (Maob), mRNA	Ni_BS	Fu_BS	0.727511	1.60791	0.119733	1
	Cluster-19858.0	--	--	Mouse DNA sequence from clone RP23-402I22 on chromosome 4, complete sequence	Ni_BS	Fu_BS	1.0708	0.77123	0.119771	1
	Cluster-36206.14802	proton-activated chloride channel [Rattus norvegicus]	--	Mus musculus proton activated chloride channel 1 (Pacc1), mRNA	Ni_BS	Fu_BS	-0.260845	6.30523	0.119814	1
	Cluster-36206.8901	RecName: Full=5'-AMP-activated protein kinase catalytic subunit alpha-1; Short=AMPK subunit alpha-1; AltName: Full=Acetyl-CoA carboxylase kinase; Short=ACACA kinase; AltName: Full=Hydroxymethylglutaryl-CoA reductase kinase; Short=HMGCR kinase; AltName: Full=Tau-protein kinase PRKAA1	PRKAA, AMPK	PREDICTED: Mus pahari protein kinase AMP-activated catalytic subunit alpha 1 (Prkaa1), transcript variant X1, mRNA	Ni_BS	Fu_BS	-1.20599	0.473188	0.119997	1
	Cluster-39686.0	unnamed protein product [Mus musculus]	--	Mouse DNA sequence from clone RP23-443J11 on chromosome 11, complete sequence	Ni_BS	Fu_BS	-1.22587	0.276077	0.120044	1
	Cluster-36206.6526	mediator of RNA polymerase II transcription subunit 26 [Rattus norvegicus]	MED26	Rattus norvegicus mediator complex subunit 26 (Med26), mRNA	Ni_BS	Fu_BS	-0.32053	5.41411	0.120109	1
	Cluster-7340.0	tRNA (adenine(37)-N6)-methyltransferase [Rattus norvegicus]	--	Mus musculus tRNA methyltransferase O (Trmo), transcript variant 2, mRNA	Ni_BS	Fu_BS	0.518717	3.05474	0.12011	1
	Cluster-36206.2856	hypothetical protein, partial [Plasmodium yoelii yoelii]	--	Tokudaia muenninki PARN gene for poly(A)-specific ribonuclease (deadenylation nuclease), complete cds	Ni_BS	Fu_BS	-0.676143	3.28648	0.12013	1
	Cluster-8622.6	whirlin isoform X3 [Mus pahari]	--	PREDICTED: Mus caroli whirlin (Whrn), transcript variant X2, mRNA	Ni_BS	Fu_BS	-0.818939	1.42545	0.120142	1
	Cluster-36206.6303	diphosphoinositol polyphosphate phosphohydrolase 1 [Mus pahari]	E3.6.1.52	Mus musculus nudix (nucleotide diphosphate linked moiety X)-type motif 3, mRNA (cDNA clone MGC:61393 IMAGE:6829170), complete cds	Ni_BS	Fu_BS	-0.614833	2.36147	0.120245	1
	Cluster-36206.8957	PREDICTED: protein enabled homolog isoform X11 [Rattus norvegicus]	ENAH, MENA	PREDICTED: Mus musculus ENAH actin regulator (Enah), transcript variant X10, mRNA	Ni_BS	Fu_BS	-0.466467	3.17686	0.12028	1
	Cluster-24366.0	--	--	Mus musculus RIKEN cDNA 1700025G04 gene (1700025G04Rik), mRNA	Ni_BS	Fu_BS	-0.920723	1.81629	0.120285	1
	Cluster-9185.0	tyrosine-protein kinase receptor UFO isoform X1 [Mus pahari]	AXL, UFO	PREDICTED: Mus pahari AXL receptor tyrosine kinase (Axl), transcript variant X1, mRNA	Ni_BS	Fu_BS	-0.277272	6.1831	0.120361	1
	Cluster-36206.9420	sperm-associated antigen 17 [Mus musculus]	--	PREDICTED: Mus pahari sperm associated antigen 17 (Spag17), mRNA	Ni_BS	Fu_BS	0.245549	10.3327	0.12041	1
	Cluster-36206.7501	putative dnaJ subfamily B member 9-like protein [Cricetulus griseus]	--	Mouse DNA sequence from clone RP23-151L20 on chromosome 12, complete sequence	Ni_BS	Fu_BS	0.29112	7.06785	0.120546	1
	Cluster-36206.5167	PREDICTED: dnaJ homolog subfamily A member 1 isoform X1 [Rattus norvegicus]	DNAJA1	Mus musculus DnaJ heat shock protein family (Hsp40) member A1 (Dnaja1), transcript variant 1, mRNA	Ni_BS	Fu_BS	-0.49604	3.0555	0.120561	1
	Cluster-36206.8785	calcium/calmodulin-dependent protein kinase type IV isoform X1 [Mus musculus]	CAMK4	Mus musculus calcium/calmodulin-dependent protein kinase IV (Camk4), mRNA	Ni_BS	Fu_BS	-0.244842	7.93999	0.120575	1
	Cluster-36103.0	N(G),N(G)-dimethylarginine dimethylaminohydrolase 2 [Cricetulus griseus]	DDAH, ddaH	Mus musculus dimethylarginine dimethylaminohydrolase 2 (Ddah2), transcript variant 1, mRNA	Ni_BS	Fu_BS	0.423101	3.77578	0.120581	1
	Cluster-36206.5995	--	--	PREDICTED: Rattus norvegicus SEL1 domain containing protein RGD735029 (RGD735029), transcript variant X1, mRNA	Ni_BS	Fu_BS	1.48172	0.193325	0.120671	1
	Cluster-36206.2916	EP300-interacting inhibitor of differentiation 1 [Mus pahari]	--	Mus musculus targeted KO-first, conditional ready, lacZ-tagged mutant allele Shc4:tm1a(EUCOMM)Hmgu; transgenic	Ni_BS	Fu_BS	-0.408296	4.28279	0.120716	1
	Cluster-36206.17463	ankyrin repeat and KH domain-containing protein 1 [Mus musculus]	ANKRD17, MASK	Mus musculus ankyrin repeat and KH domain containing 1 (Ankhd1), mRNA	Ni_BS	Fu_BS	0.236555	7.08377	0.120856	1
	Cluster-36206.16459	ESF1, nucleolar pre-rRNA processing protein, homolog (S. cerevisiae) [Mus musculus]	--	PREDICTED: Mus pahari ESF1 nucleolar pre-rRNA processing protein homolog (Esf1), mRNA	Ni_BS	Fu_BS	0.325177	5.71789	0.121007	1
	Cluster-36206.13508	lethal(2) giant larvae protein homolog 1 isoform X1 [Mus pahari]	LLGL	Mus musculus osteoclast-like cell cDNA, RIKEN full-length enriched library, clone:I420019J16 product:lethal giant larvae homolog, full insert sequence	Ni_BS	Fu_BS	0.771176	1.09486	0.121399	1
	Cluster-36206.9268	PREDICTED: uncharacterized protein Ccdc7 isoform X1 [Rattus norvegicus]	--	Mus musculus chromosome 8, clone RP23-39P7, complete sequence	Ni_BS	Fu_BS	-0.641159	2.65573	0.121867	1
	Cluster-15802.0	rCG33787 [Rattus norvegicus]	KCNJ12	PREDICTED: Rattus norvegicus potassium voltage-gated channel subfamily J member 12 (Kcnj12), transcript variant X1, mRNA	Ni_BS	Fu_BS	-1.17	0.789289	0.122123	1
	Cluster-13476.0	calcium/calmodulin-dependent protein kinase type II subunit beta isoform 1 [Mus musculus]	CAMK2	Mus musculus calcium/calmodulin-dependent protein kinase II, beta (Camk2b), transcript variant 1, mRNA	Ni_BS	Fu_BS	1.09552	5.17999	0.122194	1
	Cluster-14583.0	--	--	Mus musculus chromosome 3, clone RP23-48L9, complete sequence	Ni_BS	Fu_BS	1.33713	0.231065	0.1223	1
	Cluster-37860.0	--	--	--	Ni_BS	Fu_BS	-1.24254	0.696555	0.122332	1
	Cluster-29015.0	KDEL (Lys-Asp-Glu-Leu) containing 2 [Rattus norvegicus]	--	Mus musculus adult male small intestine cDNA, RIKEN full-length enriched library, clone:2010004J24 product:weakly similar to ER PROTEIN 58 [Mus musculus], full insert sequence	Ni_BS	Fu_BS	0.798389	1.64573	0.122338	1
	Cluster-31732.0	maturin isoform b [Mus musculus]	--	PREDICTED: Rattus norvegicus maturin, neural progenitor differentiation regulator homolog (Xenopus) (Mturn), transcript variant X1, mRNA	Ni_BS	Fu_BS	1.27916	0.368776	0.122344	1
	Cluster-24595.0	bifunctional epoxide hydrolase 2 [Mus caroli]	EPHX2	Mus musculus epoxide hydrolase 2, cytoplasmic (Ephx2), transcript variant 4, mRNA	Ni_BS	Fu_BS	1.07995	1.22004	0.122344	1
	Cluster-36206.5785	--	--	Mus musculus BAC clone RP23-28L24 from chromosome 1, complete sequence	Ni_BS	Fu_BS	-0.956237	1.18318	0.122483	1
	Cluster-36206.13744	--	--	PREDICTED: Mus pahari intraflagellar transport 140 (Ift140), mRNA	Ni_BS	Fu_BS	1.06043	1.05882	0.122503	1
	Cluster-36206.9349	PREDICTED: nuclear autoantigenic sperm protein isoform X2 [Rattus norvegicus]	NASP	Mus musculus nuclear autoantigenic sperm protein (histone-binding) (Nasp), transcript variant 2, mRNA	Ni_BS	Fu_BS	-0.361408	5.06841	0.122521	1
	Cluster-35339.0	CKLF-like MARVEL transmembrane domain containing 3 [Mus musculus]	--	Mus musculus targeted non-conditional, lacZ-tagged mutant allele Cmtm4:tm1e(EUCOMM)Wtsi; transgenic	Ni_BS	Fu_BS	-0.385537	4.42943	0.122543	1
	Cluster-23501.0	KH domain-containing, RNA-binding, signal transduction-associated protein 2 [Mus musculus]	KHDRBS2, SLM1	PREDICTED: Mus pahari KH RNA binding domain containing, signal transduction associated 2 (Khdrbs2), transcript variant X1, mRNA	Ni_BS	Fu_BS	0.753215	2.24163	0.122562	1
	Cluster-25419.0	acetyl-CoA carboxylase 2 [Microtus ochrogaster]	ACACB	PREDICTED: Mus musculus acetyl-Coenzyme A carboxylase beta (Acacb), transcript variant X3, mRNA	Ni_BS	Fu_BS	0.5075	3.34472	0.122824	1
	Cluster-36206.14468	nucleolar protein 58 isoform X1 [Mus pahari]	NOP58	PREDICTED: Mus caroli NOP58 ribonucleoprotein (Nop58), transcript variant X1, mRNA	Ni_BS	Fu_BS	-1.17344	0.743589	0.122868	1
	Cluster-36206.4143	unnamed protein product, partial [Trypanosoma congolense IL3000]	--	Mus musculus BAC clone RP23-4G2 from chromosome 13, complete sequence	Ni_BS	Fu_BS	-0.934104	0.818562	0.123072	1
	Cluster-36206.4383	copper chaperone for superoxide dismutase [Mus caroli]	CCS	Mus musculus copper chaperone for superoxide dismutase (Ccs), mRNA	Ni_BS	Fu_BS	-0.291305	5.83585	0.12332	1
	Cluster-36206.11266	ATP-dependent metalloprotease FtsH1 [Mus musculus]	YME1	PREDICTED: Rattus norvegicus ATP-dependent zinc metalloprotease YME1L1 (LOC108348078), transcript variant X1, mRNA	Ni_BS	Fu_BS	-0.209743	8.36823	0.123326	1
	Cluster-36206.8425	ran-binding protein 9 [Mus pahari]	--	Mus musculus RAN binding protein 9 (Ranbp9), mRNA	Ni_BS	Fu_BS	-0.562927	3.32784	0.123534	1
	Cluster-8241.0	rCG35238 [Rattus norvegicus]	--	PREDICTED: Meriones unguiculatus uncharacterized LOC110555678 (LOC110555678), ncRNA	Ni_BS	Fu_BS	-0.781598	2.18185	0.123588	1
	Cluster-36206.3182	ephrin type-A receptor 1 isoform X3 [Mus pahari]	EPHA1, EPH	Mus musculus Eph receptor A1, mRNA (cDNA clone MGC:78130 IMAGE:4196138), complete cds	Ni_BS	Fu_BS	-1.10011	0.513953	0.123747	1
	Cluster-36206.17661	Sfrs18 protein [Rattus norvegicus]	SFRS18	Mus musculus PNN interacting serine/arginine-rich (Pnisr), transcript variant 2, mRNA	Ni_BS	Fu_BS	-0.284034	5.3513	0.123803	1
	Cluster-18565.0	Pmepa1 protein, partial [Mus musculus]	--	Mus musculus prostate transmembrane protein, androgen induced 1 (Pmepa1), mRNA	Ni_BS	Fu_BS	0.733097	1.6155	0.123869	1
	Cluster-36206.5809	ankyrin repeat and SOCS box protein 7 isoform X1 [Mus caroli]	ASB7	Mus musculus ankyrin repeat and SOCS box-containing 7 (Asb7), transcript variant 2, non-coding RNA	Ni_BS	Fu_BS	0.433287	3.5913	0.123935	1
	Cluster-37462.0	dihydropyrimidine dehydrogenase [NADP(+)] [Rattus norvegicus]	DPYD	Rattus norvegicus dihydropyrimidine dehydrogenase (Dpyd), mRNA &amp;&amp; D85035.1 Rattus norvegicus mRNA for dihydropyrimidine dehydrogenase, complete cds	Ni_BS	Fu_BS	0.851599	2.34886	0.123948	1
	Cluster-36206.12289	phosphoglucomutase-like protein 5 isoform X2 [Acinonyx jubatus]	PGM5	Mus musculus adult male urinary bladder cDNA, RIKEN full-length enriched library, clone:9530058B14 product:PHOSPHOGLUCOMUTASE-LIKE PROTEIN 5 (PHOSPHOGLUCOMUTASE-RELATED PROTEIN) (PGM-RP) (ACICULIN) homolog [Homo sapiens], full insert sequence	Ni_BS	Fu_BS	1.05133	0.92147	0.123953	1
	Cluster-18493.0	von Willebrand factor A domain-containing protein 1 isoform X1 [Mus pahari]	--	Rattus norvegicus von Willebrand factor A domain containing 1 (Vwa1), mRNA &amp;&amp; BC081983.1 Rattus norvegicus von Willebrand factor A domain containing 1, mRNA (cDNA clone MGC:94170 IMAGE:7128587), complete cds	Ni_BS	Fu_BS	0.488604	3.46313	0.12398	1
	Cluster-36206.8975	uncharacterized protein C4orf17 homolog [Mus pahari]	--	Rattus norvegicus similar to hypothetical protein DKFZp434G072 (RGD1309170), mRNA	Ni_BS	Fu_BS	-0.244569	6.4316	0.124246	1
	Cluster-36206.11797	testis-specific serine/threonine-protein kinase 3 [Mus pahari]	TSSK, STK22	PREDICTED: Meriones unguiculatus testis specific serine kinase 3 (Tssk3), mRNA	Ni_BS	Fu_BS	-0.269948	8.02344	0.124309	1
	Cluster-25761.0	PREDICTED: dynein heavy chain 6, axonemal isoform X2 [Rattus norvegicus]	DNAH	PREDICTED: Rattus norvegicus dynein, axonemal, heavy chain 6 (Dnah6), transcript variant X1, mRNA	Ni_BS	Fu_BS	1.32567	0.108014	0.124385	1
	Cluster-22162.1	ankyrin repeat and sterile alpha motif domain-containing protein 1B isoform X5 [Mus pahari]	--	Mus musculus ankyrin repeat and sterile alpha motif domain containing 1B (Anks1b), transcript variant 9, mRNA	Ni_BS	Fu_BS	1.50526	0.338898	0.124486	1
	Cluster-36206.10973	calcium-regulated heat-stable protein 1 isoform X1 [Mus caroli]	--	Tokudaia muenninki CARHSP1 mRNA for calcium regulated heat stable protein 1, complete cds	Ni_BS	Fu_BS	-0.460941	3.17478	0.124519	1
	Cluster-36206.16340	--	--	Mus musculus chromosome 15, clone RP23-228E13, complete sequence	Ni_BS	Fu_BS	-0.734065	2.05745	0.124523	1
	Cluster-36206.7714	rCG51742 [Rattus norvegicus]	--	Mus musculus targeted KO-first, conditional ready, lacZ-tagged mutant allele Celf3:tm1a(EUCOMM)Hmgu; transgenic	Ni_BS	Fu_BS	-0.81442	1.71393	0.124549	1
	Cluster-33457.0	--	--	--	Ni_BS	Fu_BS	-0.857855	1.02418	0.124596	1
	Cluster-36206.17566	--	--	PREDICTED: Mus caroli dynein light chain LC8-type 2 (Dynll2), transcript variant X3, mRNA	Ni_BS	Fu_BS	0.800354	2.13199	0.124755	1
	Cluster-28845.0	zinc finger and BTB domain-containing protein 42 [Rattus norvegicus]	--	Mus musculus zinc finger and BTB domain containing 42 (Zbtb42), mRNA	Ni_BS	Fu_BS	0.496448	3.40616	0.124927	1
	Cluster-29958.0	phosphoglucomutase 2 [Mus musculus]	pgm	Mus musculus phosphoglucomutase 1 (Pgm1), mRNA	Ni_BS	Fu_BS	-0.487251	4.67963	0.124943	1
	Cluster-36206.6660	peroxisome biogenesis factor 1 isoform X1 [Mus caroli]	PEX1	PREDICTED: Mus musculus peroxisomal biogenesis factor 1 (Pex1), transcript variant X2, mRNA	Ni_BS	Fu_BS	0.36365	4.27139	0.125031	1
	Cluster-36206.15905	IQ and ubiquitin-like domain-containing protein [Mus pahari]	--	PREDICTED: Mus pahari IQ motif and ubiquitin domain containing (Iqub), mRNA	Ni_BS	Fu_BS	-1.01421	0.708155	0.125063	1
	Cluster-36206.9218	casein kinase I isoform X2 [Mus caroli]	CSNK1G	Rattus norvegicus casein kinase 1, gamma 2 (Csnk1g2), transcript variant 1, mRNA &amp;&amp; BC072533.1 Rattus norvegicus casein kinase 1, gamma 2, mRNA (cDNA clone MGC:91673 IMAGE:7098992), complete cds	Ni_BS	Fu_BS	-0.303518	6.68889	0.125145	1
	Cluster-38297.0	--	--	Mus musculus translocase of outer mitochondrial membrane 5 (Tomm5), transcript variant 2, mRNA	Ni_BS	Fu_BS	-0.575258	3.05328	0.12518	1
	Cluster-36206.10084	pre-mRNA processing 8 protein [Mus musculus]	PRPF8, PRP8	Mus musculus pre-mRNA processing factor 8 (Prpf8), mRNA	Ni_BS	Fu_BS	-0.541603	2.60232	0.12527	1
	Cluster-27724.0	transmembrane protease serine 5 [Mus pahari]	TMPRSS5	Mus musculus transmembrane protease, serine 5 (spinesin) (Tmprss5), transcript variant 1, mRNA	Ni_BS	Fu_BS	-1.16918	0.344835	0.125314	1
	Cluster-13065.1	mKIAA1412 protein, partial [Mus musculus]	--	Mus musculus cell migration inducing hyaluronidase 2 (Cemip2), transcript variant 1, mRNA	Ni_BS	Fu_BS	0.534089	2.7612	0.12562	1
	Cluster-36206.8223	Pituitary tumor-transforming 1 interacting protein [Rattus norvegicus]	--	Mus musculus pituitary tumor-transforming 1 interacting protein (Pttg1ip), mRNA	Ni_BS	Fu_BS	-0.253511	6.23148	0.125626	1
	Cluster-36206.2794	neurobeachin isoform X5 [Ictidomys tridecemlineatus]	--	PREDICTED: Cricetulus griseus neurobeachin (Nbea), transcript variant X1, mRNA	Ni_BS	Fu_BS	1.05605	0.747043	0.12566	1
	Cluster-36167.0	A disintegrin and metalloproteinase with thrombospondin motifs 2 preproprotein [Mus musculus]	ADAMTS2	PREDICTED: Rattus norvegicus ADAM metallopeptidase with thrombospondin type 1 motif, 2 (Adamts2), transcript variant X1, mRNA	Ni_BS	Fu_BS	-0.592628	2.57688	0.125778	1
	Cluster-27335.0	transmembrane protein 87B isoform c precursor [Mus musculus]	--	Mus musculus transmembrane protein 87B (Tmem87b), transcript variant 3, mRNA	Ni_BS	Fu_BS	0.364727	5.40506	0.125922	1
	Cluster-19204.0	rCG62340 [Rattus norvegicus]	--	PREDICTED: Rattus norvegicus uncharacterized LOC102556100 (LOC102556100), ncRNA &amp;&amp; XR_592951.2 PREDICTED: Rattus norvegicus uncharacterized LOC102556100 (LOC102556100), ncRNA	Ni_BS	Fu_BS	0.558067	2.56053	0.125924	1
	Cluster-36206.1841	--	--	--	Ni_BS	Fu_BS	0.609797	2.36194	0.126181	1
	Cluster-25880.0	RecName: Full=Nucleoporin NUP42; AltName: Full=NLP-1; AltName: Full=Nucleoporin-like protein 2	NUPL2, CG1	Mus musculus nucleoporin like 2 (Nupl2), transcript variant 1, mRNA	Ni_BS	Fu_BS	-0.276544	6.23627	0.126262	1
	Cluster-19949.0	translation initiation factor eIF-2B subunit gamma isoform X1 [Mus caroli]	EIF2B3	PREDICTED: Rattus norvegicus eukaryotic translation initiation factor 2B, subunit 3 gamma (Eif2b3), transcript variant X1, mRNA	Ni_BS	Fu_BS	0.336476	4.77622	0.126523	1
	Cluster-29887.1	--	--	Mouse DNA sequence from clone RP23-179F9 on chromosome 2, complete sequence	Ni_BS	Fu_BS	1.04958	1.00582	0.126532	1
	Cluster-23587.0	XRCC6 binding protein 1, isoform CRA_b [Mus musculus]	ATP23, XRCC6BP1	Mus musculus ATP23 metallopeptidase and ATP synthase assembly factor homolog (Atp23), transcript variant 1, mRNA	Ni_BS	Fu_BS	-0.555615	3.3232	0.126667	1
	Cluster-35862.0	--	--	PREDICTED: Mus pahari uncharacterized LOC110313872 (LOC110313872), ncRNA	Ni_BS	Fu_BS	-1.06477	1.01865	0.126701	1
	Cluster-36206.14155	unhealthy ribosome biogenesis protein 2 homolog [Rattus norvegicus]	URB2	Mus musculus URB2 ribosome biogenesis 2 homolog (S. cerevisiae) (Urb2), transcript variant 1, mRNA	Ni_BS	Fu_BS	0.213546	6.9983	0.126762	1
	Cluster-36206.13731	unnamed protein product [Mus musculus]	MAK21, NOC1, CEBPZ	Mus musculus 12.5 days embryo Rathke's pouches cDNA, RIKEN full-length enriched library, clone:K920015C02 product:CCAAT/enhancer binding protein zeta, full insert sequence	Ni_BS	Fu_BS	0.278381	6.15886	0.126822	1
	Cluster-19781.0	testis expressed gene 16 isoform X1 [Mus musculus]	--	PREDICTED: Mus musculus testis expressed gene 16 (Tex16), transcript variant X1, mRNA	Ni_BS	Fu_BS	0.404846	4.89859	0.126967	1
	Cluster-36206.13398	transmembrane protein 39b, isoform CRA_a, partial [Mus musculus]	--	Mus musculus transmembrane protein 39b (Tmem39b), transcript variant 2, mRNA	Ni_BS	Fu_BS	-0.714456	1.42092	0.126997	1
	Cluster-10597.0	amidohydrolase domain containing 2 [Tokudaia muenninki]	--	Tokudaia muenninki AMDHD2 mRNA for amidohydrolase domain containing 2, complete cds	Ni_BS	Fu_BS	-0.451206	4.14896	0.12709	1
	Cluster-24447.0	PREDICTED: X-linked lymphocyte-regulated protein PM1 [Rattus norvegicus]	SYCP3	--	Ni_BS	Fu_BS	-0.826807	1.29337	0.127112	1
	Cluster-36206.13025	centrosomal protein of 70 kDa isoform X1 [Mus pahari]	CEP70	Mus musculus centrosomal protein 70 (Cep70), mRNA	Ni_BS	Fu_BS	0.258099	5.79867	0.127186	1
	Cluster-36206.8433	inositol monophosphatase 3 [Mus caroli]	IMPAD1, IMPA3	Mus musculus inositol monophosphatase domain containing 1 (Impad1), mRNA	Ni_BS	Fu_BS	0.270031	6.45247	0.127331	1
	Cluster-36206.17667	DDIT4 [Cricetulus griseus]	DDIT4, REDD1	Mus musculus DNA-damage-inducible transcript 4 (Ddit4), mRNA	Ni_BS	Fu_BS	0.28678	5.58705	0.127405	1
	Cluster-36206.7323	phenylalanine--tRNA ligase, mitochondrial isoform 1 [Mus musculus]	FARSA, pheS	PREDICTED: Rattus norvegicus phenylalanyl-tRNA synthetase 2, mitochondrial (Fars2), transcript variant X8, mRNA	Ni_BS	Fu_BS	-0.268851	6.19956	0.127419	1
	Cluster-36206.3450	carboxymethylenebutenolidase homolog [Meriones unguiculatus]	E3.1.1.45	Mus musculus carboxymethylenebutenolidase-like (Pseudomonas) (Cmbl), mRNA	Ni_BS	Fu_BS	0.847545	2.15144	0.127511	1
	Cluster-34168.0	PREDICTED: apolipoprotein L3-like isoform X2 [Rattus norvegicus]	APOL	Mus musculus late erythroblast-1-like mRNA, complete sequence	Ni_BS	Fu_BS	0.721947	3.6385	0.127949	1
	Cluster-19516.0	--	--	Mus musculus pleckstrin and Sec7 domain containing 2 (Psd2), transcript variant 3, non-coding RNA	Ni_BS	Fu_BS	0.9268	1.05287	0.127978	1
	Cluster-36206.5489	--	--	Mus musculus chromosome 12, clone RP23-291K4, complete sequence	Ni_BS	Fu_BS	-1.06188	0.849263	0.128002	1
	Cluster-36206.16338	RecName: Full=Nucleolar MIF4G domain-containing protein 1; AltName: Full=SGD1 homolog	NOM1	PREDICTED: Rattus norvegicus nucleolar protein with MIF4G domain 1 (Nom1), transcript variant X2, mRNA	Ni_BS	Fu_BS	0.336588	4.96867	0.128142	1
	Cluster-13475.1	mFLJ00383 protein, partial [Mus musculus]	ATPeVS1, ATP6S1	Mus musculus ATPase, H+ transporting, lysosomal accessory protein 1 (Atp6ap1), transcript variant 1, mRNA	Ni_BS	Fu_BS	-0.276118	5.6702	0.128306	1
	Cluster-11581.0	PREDICTED: LOW QUALITY PROTEIN: microfibril-associated glycoprotein 4 [Lipotes vexillifer]	--	PREDICTED: Mus caroli microfibril associated protein 4 (Mfap4), transcript variant X4, mRNA	Ni_BS	Fu_BS	0.72687	2.59652	0.128436	1
	Cluster-36206.14276	sodium/bile acid cotransporter 7 isoform X5 [Macaca nemestrina]	SLC10A7, P7	Rattus norvegicus TL0AAA90YJ11 mRNA sequence	Ni_BS	Fu_BS	0.531498	3.00881	0.128476	1
	Cluster-18431.0	monocyte to macrophage differentiation factor 2 [Mus caroli]	MMD	Mus musculus 14, 17 days embryo head cDNA, RIKEN full-length enriched library, clone:3222401L24 product:monocyte to macrophage differentiation-associated 2, full insert sequence	Ni_BS	Fu_BS	0.432053	4.42081	0.128485	1
	Cluster-36206.8958	PREDICTED: serine-rich adhesin for platelets [Rattus norvegicus]	--	PREDICTED: Rattus norvegicus casein kinase 2, alpha prime interacting protein (Csnka2ip), mRNA &amp;&amp; XM_008768540.2 PREDICTED: Rattus norvegicus casein kinase 2, alpha prime interacting protein (Csnka2ip), mRNA	Ni_BS	Fu_BS	-0.892218	2.07708	0.128523	1
	Cluster-39697.0	mKIAA1247 protein, partial [Mus musculus]	SULF	Mus musculus sulfatase 2 (Sulf2), transcript variant 1, mRNA	Ni_BS	Fu_BS	-0.321397	6.55067	0.128531	1
	Cluster-35199.0	G protein-coupled receptor 160, isoform CRA_a [Rattus norvegicus]	GPR160	PREDICTED: Rattus norvegicus G protein-coupled receptor 160 (Gpr160), transcript variant X1, mRNA	Ni_BS	Fu_BS	0.232417	9.1251	0.128621	1
	Cluster-36206.4923	testicular CD59 [Apodemus sylvaticus]	CD59	PREDICTED: Mus musculus CD59b antigen (Cd59b), transcript variant X1, mRNA	Ni_BS	Fu_BS	1.35383	0.116881	0.128661	1
	Cluster-36206.13095	PREDICTED: uveal autoantigen with coiled-coil domains and ankyrin repeats isoform X2 [Rattus norvegicus]	--	PREDICTED: Rattus norvegicus uveal autoantigen with coiled-coil domains and ankyrin repeats (Uaca), transcript variant X2, mRNA	Ni_BS	Fu_BS	-0.550556	2.96673	0.128748	1
	Cluster-36206.15973	RAD50 homolog (S. cerevisiae) [Rattus norvegicus]	RAD50	PREDICTED: Mus pahari RAD50 double strand break repair protein (Rad50), transcript variant X1, mRNA	Ni_BS	Fu_BS	-0.849924	1.02915	0.128804	1
	Cluster-36206.17023	catenin alpha-1 [Sus scrofa]	CTNNA	PREDICTED: Mus caroli catenin alpha 1 (Ctnna1), transcript variant X1, mRNA	Ni_BS	Fu_BS	0.243989	7.2218	0.128827	1
	Cluster-36206.8930	RecName: Full=Solute carrier family 35 member G3; AltName: Full=Acyl-malonyl-condensing enzyme 1	--	Mouse DNA sequence from clone RP23-422L16 on chromosome 11, complete sequence	Ni_BS	Fu_BS	-0.273151	6.3643	0.128868	1
	Cluster-28030.0	isoleucine--tRNA ligase, cytoplasmic [Rattus norvegicus]	IARS, ileS	Rattus norvegicus isoleucyl-tRNA synthetase 1 (Iars1), mRNA	Ni_BS	Fu_BS	0.223066	7.20482	0.128886	1
	Cluster-36206.2443	EF-hand calcium-binding domain-containing protein 10 [Mus caroli]	--	PREDICTED: Mus caroli EF-hand calcium binding domain 10 (Efcab10), mRNA	Ni_BS	Fu_BS	0.468502	3.36854	0.128917	1
	Cluster-36206.3891	quinone oxidoreductase [Mus pahari]	qor, CRYZ	Mus musculus crystallin, zeta, mRNA (cDNA clone MGC:6074 IMAGE:3492859), complete cds	Ni_BS	Fu_BS	-0.373287	5.09344	0.128927	1
	Cluster-36206.8283	protein lifeguard 1 isoform X1 [Pan paniscus]	K06890	Mus musculus glutamate receptor, ionotropic, N-methyl D-aspartate-associated protein 1 (glutamate binding) (Grina) mRNA, complete cds	Ni_BS	Fu_BS	-0.45208	3.48465	0.128932	1
	Cluster-8056.2	guanine nucleotide binding protein, beta 5, isoform CRA_d, partial [Mus musculus]	GNB5	Mus musculus guanine nucleotide binding protein (G protein), beta 5 (Gnb5), transcript variant 2, mRNA	Ni_BS	Fu_BS	-0.578734	3.79547	0.12912	1
	Cluster-36206.5315	rab GTPase-activating protein 1-like isoform X1 [Mus caroli]	RABGAP1, GAPCENA	PREDICTED: Mus musculus RAB GTPase activating protein 1-like (Rabgap1l), transcript variant X1, mRNA	Ni_BS	Fu_BS	-1.22117	0.270761	0.129139	1
	Cluster-36206.8448	nck-associated protein 1 isoform b [Mus musculus]	NCKAP1, NAP125	PREDICTED: Mus pahari NCK associated protein 1 (Nckap1), transcript variant X3, mRNA	Ni_BS	Fu_BS	0.312715	7.95978	0.129154	1
	Cluster-21615.0	histone-lysine N-methyltransferase SETD1B [Mesocricetus auratus]	SETD1, SET1	PREDICTED: Mus caroli SET domain containing 1B, histone lysine methyltransferase (Setd1b), transcript variant X2, mRNA	Ni_BS	Fu_BS	1.0686	1.11954	0.129367	1
	Cluster-28397.1	unnamed protein product [Mus musculus]	GDI1_2	Rattus norvegicus GDP dissociation inhibitor 1, mRNA (cDNA clone IMAGE:7366119), complete cds	Ni_BS	Fu_BS	-0.421465	3.63823	0.129432	1
	Cluster-27047.0	discoidin domain receptor family, member 1, isoform CRA_c, partial [Mus musculus]	DDR1, NEP, CD167a	Mus musculus discoidin domain receptor family, member 1 (Ddr1), transcript variant 4, mRNA	Ni_BS	Fu_BS	-0.684561	3.61962	0.129469	1
	Cluster-11447.0	plasminogen receptor (KT) [Mesocricetus auratus]	--	PREDICTED: Rattus norvegicus plasminogen receptor with a C-terminal lysine (Plgrkt), transcript variant X1, mRNA	Ni_BS	Fu_BS	-0.493727	3.73953	0.129599	1
	Cluster-36206.3918	testis-expressed protein 36 [Mus pahari]	--	PREDICTED: Mus caroli testis expressed 36 (Tex36), mRNA	Ni_BS	Fu_BS	-0.898881	1.11433	0.129613	1
	Cluster-36206.16125	--	--	Mus musculus targeted non-conditional, lacZ-tagged mutant allele Dazl:tm1e(KOMP)Wtsi; transgenic	Ni_BS	Fu_BS	-1.16039	0.245494	0.129763	1
	Cluster-36206.7572	RING finger protein 145 isoform X1 [Mus caroli]	--	Mus musculus ring finger protein 145 (Rnf145), transcript variant 1, mRNA	Ni_BS	Fu_BS	0.319414	5.09777	0.129798	1
	Cluster-36206.14013	unnamed protein product, partial [Mus musculus]	--	Mus musculus patatin-like phospholipase domain containing 7 (Pnpla7), mRNA	Ni_BS	Fu_BS	-0.24298	6.11826	0.129961	1
	Cluster-41893.1	--	--	PREDICTED: Rattus norvegicus zinc finger protein 709-like (LOC102546572), transcript variant X2, mRNA	Ni_BS	Fu_BS	-1.06673	0.684805	0.130035	1
	Cluster-31929.0	--	--	--	Ni_BS	Fu_BS	1.11146	0.503067	0.130199	1
	Cluster-7945.1	--	--	PREDICTED: Mus musculus argonaute RISC catalytic subunit 3 (Ago3), transcript variant X8, mRNA	Ni_BS	Fu_BS	-1.4878	0.35727	0.130416	1
	Cluster-16030.0	RhoGAP [Rattus rattus]	DLC	Mus musculus adult male diencephalon cDNA, RIKEN full-length enriched library, clone:9330175I10 product:deleted in liver cancer 1, full insert sequence	Ni_BS	Fu_BS	0.994564	1.09968	0.130461	1
	Cluster-36206.14066	centromere-associated protein E isoform X1 [Mus caroli]	CENPE	PREDICTED: Mus caroli centromere protein E (Cenpe), transcript variant X1, mRNA	Ni_BS	Fu_BS	0.250843	7.20218	0.130488	1
	Cluster-36958.1	PREDICTED: phosphatidate cytidylyltransferase 2 [Peromyscus maniculatus bairdii]	E2.7.7.41, CDS1, CDS2, cdsA	Mus musculus CDP-diacylglycerol synthase (phosphatidate cytidylyltransferase) 2 (Cds2), transcript variant 1, mRNA	Ni_BS	Fu_BS	-0.419069	4.20706	0.1305	1
	Cluster-36206.2869	proline-rich protein 7 [Heterocephalus glaber]	--	Mus musculus proline rich 7 (synaptic) (Prr7), mRNA	Ni_BS	Fu_BS	-1.11134	0.991586	0.130536	1
	Cluster-534.0	--	--	Mus musculus targeted non-conditional, lacZ-tagged mutant allele Rilpl1:tm1e(EUCOMM)Hmgu; transgenic	Ni_BS	Fu_BS	1.05199	0.467839	0.130737	1
	Cluster-36206.11166	RecName: Full=Centrosomal protein of 57 kDa; Short=Cep57; AltName: Full=Testis-specific protein 57; AltName: Full=Translokin	CEP57	PREDICTED: Mus caroli centrosomal protein 57 (Cep57), transcript variant X2, mRNA	Ni_BS	Fu_BS	-0.300285	5.15148	0.130742	1
	Cluster-36206.11791	C2 calcium-dependent domain-containing protein 6 isoform 1 [Mus musculus]	--	Mus musculus C2 calcium dependent domain containing 6 (C2cd6), transcript variant 1, mRNA	Ni_BS	Fu_BS	-0.544449	2.74034	0.130816	1
	Cluster-11290.0	--	--	PREDICTED: Mus pahari family with sequence similarity 98 member B (Fam98b), mRNA	Ni_BS	Fu_BS	0.459713	3.39732	0.130832	1
	Cluster-36206.12475	Kpnb1 protein [Mus musculus]	--	Mus musculus targeted KO-first, conditional ready, lacZ-tagged mutant allele Tbkbp1:tm1a(EUCOMM)Wtsi; transgenic	Ni_BS	Fu_BS	0.249191	6.62845	0.130834	1
	Cluster-36206.2408	unnamed protein product [Mus musculus]	--	Mus musculus GTP binding protein 1 (Gtpbp1), mRNA &amp;&amp; BC046228.1 Mus musculus GTP binding protein 1, mRNA (cDNA clone MGC:57953 IMAGE:5708774), complete cds	Ni_BS	Fu_BS	-0.908816	1.19581	0.130855	1
	Cluster-36206.2904	ubiquitin carboxyl-terminal hydrolase 10 isoform X2 [Mus pahari]	USP10, UBP3	PREDICTED: Mus pahari ubiquitin specific peptidase 10 (Usp10), transcript variant X2, mRNA	Ni_BS	Fu_BS	0.310314	5.10063	0.13086	1
	Cluster-36206.8596	acrosomal protein SP-10 [Mus pahari]	--	Mus musculus acrosomal vesicle protein 1 (Acrv1), mRNA	Ni_BS	Fu_BS	-0.20344	8.56159	0.130886	1
	Cluster-18746.1	rCG27587, isoform CRA_b [Rattus norvegicus]	--	Mus musculus cystatin domain containing 1 (Cstdc1), mRNA	Ni_BS	Fu_BS	-0.588033	2.43554	0.131092	1
	Cluster-30955.0	pleckstrin homology-like domain family B member 2 isoform X6 [Mus caroli]	--	PREDICTED: Rattus norvegicus pleckstrin homology like domain family B member 2 (Phldb2), transcript variant X1, mRNA	Ni_BS	Fu_BS	1.50859	0.603294	0.131302	1
	Cluster-36206.15266	mKIAA0259 protein, partial [Mus musculus]	TOPBP1	PREDICTED: Rattus norvegicus topoisomerase (DNA) II binding protein 1 (Topbp1), transcript variant X4, mRNA &amp;&amp; XM_236578.8 PREDICTED: Rattus norvegicus topoisomerase (DNA) II binding protein 1 (Topbp1), transcript variant X3, mRNA	Ni_BS	Fu_BS	-0.818456	1.00312	0.13133	1
	Cluster-36206.1574	arf-GAP with GTPase, ANK repeat and PH domain-containing protein 1 isoform X5 [Mus caroli]	AGAP1_3	Mus musculus ArfGAP with GTPase domain, ankyrin repeat and PH domain 1 (Agap1), transcript variant 1, mRNA	Ni_BS	Fu_BS	-0.252048	6.68216	0.131369	1
	Cluster-36206.12868	PREDICTED: V-set and immunoglobulin domain-containing protein 10 isoform X1 [Rattus norvegicus]	--	PREDICTED: Peromyscus maniculatus bairdii V-set and immunoglobulin domain containing 10 (Vsig10), transcript variant X1, mRNA	Ni_BS	Fu_BS	0.419241	4.89945	0.131454	1
	Cluster-36206.5099	nuclear factor related to kappa-B-binding protein isoform X1 [Mus pahari]	NFRKB, INO80G	PREDICTED: Rattus norvegicus nuclear factor related to kappa B binding protein (Nfrkb), transcript variant X2, mRNA	Ni_BS	Fu_BS	0.21684	7.11608	0.131483	1
	Cluster-36206.16083	survivor of motor neuron protein interacting protein 1, isoform CRA_a, partial [Mus musculus]	--	Mus musculus chromosome 3, clone RP23-48L9, complete sequence	Ni_BS	Fu_BS	0.795127	2.09335	0.131615	1
	Cluster-36206.15375	centriolar coiled-coil protein of 110 kDa isoform X1 [Mus pahari]	CCP110, CEP110	Rattus norvegicus centriolar coiled-coil protein 110 (Ccp110), mRNA	Ni_BS	Fu_BS	0.193031	9.00305	0.131651	1
	Cluster-36206.3445	BLOC-1-related complex subunit 6-like [Cricetulus griseus]	BORCS6	Mus musculus targeted deletion, lacZ-tagged mutant allele Tmem107:tm1(KOMP)Ucd; transgenic	Ni_BS	Fu_BS	-0.33434	4.55069	0.131729	1
	Cluster-36206.7938	LOW QUALITY PROTEIN: uncharacterized protein LOC110333696 [Mus pahari]	--	Mus musculus BAC clone RP23-51H15 from chromosome 13, complete sequence	Ni_BS	Fu_BS	0.327443	5.48495	0.131735	1
	Cluster-18752.0	melanoma-associated antigen B4-like [Mus pahari]	--	Mouse DNA sequence from clone RP23-131H22 on chromosome X, complete sequence	Ni_BS	Fu_BS	0.639567	2.59715	0.131809	1
	Cluster-36206.14219	unnamed protein product [Mus musculus]	--	PREDICTED: Mus pahari amyloid beta precursor protein binding family A member 3 (Apba3), transcript variant X1, mRNA	Ni_BS	Fu_BS	-0.268766	5.97094	0.131845	1
	Cluster-39904.0	--	--	Mus musculus targeted non-conditional, lacZ-tagged mutant allele Prkcd:tm1e(EUCOMM)Hmgu; transgenic	Ni_BS	Fu_BS	1.09937	0.49667	0.131856	1
	Cluster-36206.3187	Decorin [Mus musculus]	DCN	Mus musculus decorin (Dcn), transcript variant 1, mRNA	Ni_BS	Fu_BS	-0.370073	4.85203	0.131918	1
	Cluster-36206.12092	ectonucleoside triphosphate diphosphohydrolase 4B isoform 1 [Mus musculus]	ENTPD4, LALP70	PREDICTED: Mus caroli ectonucleoside triphosphate diphosphohydrolase 4 (LOC110309260), transcript variant X1, mRNA	Ni_BS	Fu_BS	-0.300206	6.4643	0.132011	1
	Cluster-36206.17481	GON-4-like protein isoform X4 [Mus pahari]	--	Mus musculus mRNA for mKIAA1606 protein	Ni_BS	Fu_BS	0.281018	5.72797	0.132236	1
	Cluster-20914.0	RecName: Full=Killer cell lectin-like receptor subfamily G member 1; AltName: Full=Mast cell function-associated antigen 2F1	KLRG1	Mus musculus killer cell lectin-like receptor subfamily G, member 1 (Klrg1), mRNA &amp;&amp; AF097357.1 Mus musculus mast cell function-associated antigen 2F1 (Mafa) mRNA, complete cds	Ni_BS	Fu_BS	-1.10852	1.8326	0.132264	1
	Cluster-34533.0	steroidogenic factor 1 [Mus musculus]	NR5A1, SF1	PREDICTED: Mus caroli nuclear receptor subfamily 5 group A member 1 (Nr5a1), mRNA	Ni_BS	Fu_BS	0.337149	5.13256	0.132334	1
	Cluster-36206.14035	PREDICTED: zinc finger protein 850-like [Octopus bimaculoides]	--	Mus musculus zinc finger and BTB domain containing 49 (Zbtb49), transcript variant 1, mRNA	Ni_BS	Fu_BS	0.408552	3.85932	0.132338	1
	Cluster-36206.9521	DDX17 isoform 1, partial [Pongo abelii]	DDX17	Mus musculus DEAD (Asp-Glu-Ala-Asp) box polypeptide 17 (Ddx17), transcript variant 1, mRNA	Ni_BS	Fu_BS	-0.268572	7.72568	0.132407	1
	Cluster-36206.11259	transcriptional activator protein Pur-beta, partial [Mesocricetus auratus]	--	PREDICTED: Mus pahari purine rich element binding protein B (Purb), mRNA	Ni_BS	Fu_BS	-0.733202	1.41718	0.132569	1
	Cluster-35395.1	dystonin isoform X10 [Mus pahari]	DST	Mus musculus BAC clone RP24-422C24 from chromosome 1, complete sequence	Ni_BS	Fu_BS	1.45515	0.186086	0.132598	1
	Cluster-36206.9195	ribosomal RNA processing protein 1 homolog A [Mus pahari]	RRP1	Mus musculus ribosomal RNA processing 1 homolog (S. cerevisiae) (Rrp1), mRNA	Ni_BS	Fu_BS	0.207424	7.53099	0.1327	1
	Cluster-36206.10924	PREDICTED: meiosis-specific coiled-coil domain-containing protein MEIOC isoform X1 [Rattus norvegicus]	--	PREDICTED: Mus caroli meiosis specific with coiled-coil domain (Meioc), transcript variant X1, mRNA	Ni_BS	Fu_BS	0.190419	9.44045	0.132851	1
	Cluster-36206.7407	jumonji, AT rich interactive domain 1B (Rbp2 like), isoform CRA_a, partial [Mus musculus]	KDM5, JARID1	Mus musculus adult male aorta and vein cDNA, RIKEN full-length enriched library, clone:A530098F22 product:PLU-1 PROTEIN homolog [Homo sapiens], full insert sequence	Ni_BS	Fu_BS	0.217714	7.57686	0.133075	1
	Cluster-37801.1	--	--	Mouse DNA sequence from clone RP23-18K13 on chromosome X, complete sequence	Ni_BS	Fu_BS	-0.664119	1.95596	0.133203	1
	Cluster-36206.16436	--	--	Mus musculus GRAM domain containing 1B (Gramd1b), transcript variant 1, mRNA	Ni_BS	Fu_BS	0.629627	2.40836	0.133606	1
	Cluster-14475.0	PREDICTED: LOW QUALITY PROTEIN: cAMP-dependent protein kinase catalytic subunit beta-like [Rattus norvegicus]	--	Mus musculus BAC clone RP24-443B5 from chromosome 7, complete sequence	Ni_BS	Fu_BS	-0.581618	2.40319	0.133652	1
	Cluster-34878.3	Histocompatibility 2, class II antigen E alpha [Mus musculus]	MHC2	PREDICTED: Mus caroli H-2 class II histocompatibility antigen, E-U alpha chain (LOC110283699), mRNA	Ni_BS	Fu_BS	0.892922	3.35834	0.133693	1
	Cluster-20909.0	connector enhancer of kinase suppressor of ras 3 isoform X1 [Mus pahari]	--	Mus musculus Cnksr family member 3 (Cnksr3), mRNA	Ni_BS	Fu_BS	0.666018	1.76665	0.1337	1
	Cluster-21502.0	uncharacterized protein MISP3 [Mus pahari]	--	PREDICTED: Rattus norvegicus hypothetical LOC304650 (RGD1310262), transcript variant X1, mRNA	Ni_BS	Fu_BS	-1.04676	0.481257	0.133789	1
	Cluster-36206.14973	FK506 binding protein 8, 38kDa [Rattus norvegicus]	FKBP8	Mus musculus adult inner ear cDNA, RIKEN full-length enriched library, clone:F930036D08 product:FK506 binding protein 8, full insert sequence	Ni_BS	Fu_BS	-0.238722	7.38162	0.133799	1
	Cluster-36206.10336	PREDICTED: protein boule-like isoform X2 [Peromyscus maniculatus bairdii]	--	Mus musculus boule homolog, RNA binding protein (Boll), transcript variant 3, mRNA	Ni_BS	Fu_BS	-1.27144	0.162596	0.133895	1
	Cluster-36206.9401	mCG18357, isoform CRA_d, partial [Mus musculus]	SETD3	PREDICTED: Mus pahari SET domain containing 3, actin histidine methyltransferase (Setd3), transcript variant X1, mRNA	Ni_BS	Fu_BS	-0.587941	2.1543	0.133981	1
	Cluster-36206.13185	dynein heavy chain 8, axonemal isoform X1 [Cricetulus griseus]	DNAH	PREDICTED: Mus caroli dynein axonemal heavy chain 8 (Dnah8), mRNA	Ni_BS	Fu_BS	-0.518414	3.52241	0.134151	1
	Cluster-25010.1	--	--	Mus musculus chromosome 6, clone RP23-392K24, complete sequence	Ni_BS	Fu_BS	-0.617404	2.21503	0.134228	1
	Cluster-27647.0	conserved helix-loop-helix ubiquitous kinase [Mus musculus]	IKBKA, IKKA, CHUK	PREDICTED: Rattus norvegicus conserved helix-loop-helix ubiquitous kinase (Chuk), transcript variant X2, mRNA	Ni_BS	Fu_BS	0.314835	5.48663	0.134337	1
	Cluster-33101.0	mKIAA0302 protein, partial [Mus musculus]	SPTB	Mus musculus spectrin beta, non-erythrocytic 2 (Sptbn2), mRNA	Ni_BS	Fu_BS	0.397895	4.34675	0.134356	1
	Cluster-36206.3115	Armadillo repeat containing, X-linked 3 [Mus musculus]	--	Mus musculus armadillo repeat containing, X-linked 3 (Armcx3), transcript variant 1, mRNA	Ni_BS	Fu_BS	-0.392004	4.06986	0.134436	1
	Cluster-36206.10947	HORMA domain-containing protein 1 isoform X1 [Mus musculus]	--	Mus musculus HORMA domain containing 1 (Hormad1), transcript variant 1, mRNA	Ni_BS	Fu_BS	0.240595	6.43894	0.134437	1
	Cluster-36206.3078	NAD-dependent malic enzyme, mitochondrial isoform X2 [Cricetulus griseus]	ME2, sfcA, maeA	PREDICTED: Mus pahari malic enzyme 2 (Me2), mRNA	Ni_BS	Fu_BS	-0.320472	6.01409	0.134461	1
	Cluster-36206.4216	ETS related protein 71 [Mus musculus]	ETV2, ER71	PREDICTED: Mus musculus ets variant 2 (Etv2), transcript variant X1, mRNA	Ni_BS	Fu_BS	-0.825726	1.2447	0.134471	1
	Cluster-36206.5102	TBP isoform 2 [Pongo abelii]	TBP, tbp	Mus musculus mRNA for TFIID, complete cds	Ni_BS	Fu_BS	-0.759988	1.50265	0.134591	1
	Cluster-36206.13233	--	--	Mus musculus targeted non-conditional, lacZ-tagged mutant allele Bysl:tm2e(EUCOMM)Wtsi; transgenic	Ni_BS	Fu_BS	-0.880225	0.838523	0.134625	1
	Cluster-36206.6350	vacuolar protein sorting-associated protein 4A [Mus caroli]	VPS4	Mus musculus vacuolar protein sorting 4A (Vps4a), mRNA	Ni_BS	Fu_BS	-0.38452	3.97343	0.134711	1
	Cluster-36206.8488	uncharacterized protein C17orf107 homolog isoform X1 [Mus musculus]	CHRNE	Mouse DNA sequence from clone DN-183N8 on chromosome 11, complete sequence	Ni_BS	Fu_BS	-0.280626	7.23232	0.134731	1
	Cluster-19179.0	zinc finger protein 420-like [Microtus ochrogaster]	KRAB	PREDICTED: Rattus norvegicus zinc finger protein 157 (Zfp157), transcript variant X4, mRNA	Ni_BS	Fu_BS	0.51621	2.94618	0.134746	1
	Cluster-36206.13695	mKIAA0347 protein, partial [Mus musculus]	PER	Mus musculus period circadian clock 2 (Per2), mRNA	Ni_BS	Fu_BS	0.426393	3.96165	0.134805	1
	Cluster-36206.4496	RIKEN cDNA 4932438H23, isoform CRA_a [Mus musculus]	--	Mus musculus targeted non-conditional, lacZ-tagged mutant allele 4932438H23Rik:tm1e(EUCOMM)Wtsi; transgenic	Ni_BS	Fu_BS	-0.68507	1.68924	0.134808	1
	Cluster-13570.0	--	--	Mus musculus RAB6B, member RAS oncogene family (Rab6b), mRNA	Ni_BS	Fu_BS	1.18861	0.882273	0.134829	1
	Cluster-36206.6571	PREDICTED: dedicator of cytokinesis protein 6 isoform X1 [Rattus norvegicus]	--	PREDICTED: Mus pahari dedicator of cytokinesis 6 (Dock6), transcript variant X1, mRNA	Ni_BS	Fu_BS	0.278102	6.19063	0.134829	1
	Cluster-5536.0	--	--	--	Ni_BS	Fu_BS	-1.09523	1.52437	0.134948	1
	Cluster-36206.8424	hypoxanthine-guanine phosphoribosyltransferase [Pteropus alecto]	hprT, hpt, HPRT1	PREDICTED: Mus pahari hypoxanthine phosphoribosyltransferase 1 (Hprt1), mRNA	Ni_BS	Fu_BS	0.342405	4.51519	0.134988	1
	Cluster-36206.8340	UDP-GalNAc:beta-1, 3-N-acetylgalactosaminyltransferase 1-like protein [Cricetulus griseus]	B3GALNT1, B3GALT3	Mus musculus UDP-GalNAc:betaGlcNAc beta 1,3-galactosaminyltransferase, polypeptide 1 (B3galnt1), mRNA	Ni_BS	Fu_BS	0.283286	6.2254	0.135021	1
	Cluster-36466.1	transmembrane protein 254 isoform X2 [Mus pahari]	--	Mus musculus transmembrane protein 254c (Tmem254c), transcript variant 1, mRNA	Ni_BS	Fu_BS	0.652673	2.33866	0.135036	1
	Cluster-13805.0	--	--	PREDICTED: Mus musculus DENN/MADD domain containing 5B (Dennd5b), transcript variant X3, mRNA	Ni_BS	Fu_BS	1.1604	0.156844	0.135049	1
	Cluster-3912.0	PREDICTED: ankyrin repeat domain-containing protein 10 isoform X1 [Peromyscus maniculatus bairdii]	--	Mus musculus ankyrin repeat domain 10 (Ankrd10), transcript variant 4, mRNA	Ni_BS	Fu_BS	0.538615	2.5704	0.135067	1
	Cluster-4661.1	--	--	Mouse DNA sequence from clone RP23-342N19 on chromosome 9, complete sequence	Ni_BS	Fu_BS	0.804965	1.17212	0.135103	1
	Cluster-36206.9465	outer dense fiber of sperm tails 2, isoform CRA_c [Rattus norvegicus]	ODF2	Mus musculus outer dense fiber of sperm tails 2 (Odf2), transcript variant 3, mRNA	Ni_BS	Fu_BS	-0.232392	7.79572	0.135105	1
	Cluster-8536.0	PREDICTED: EF-hand calcium-binding domain-containing protein 13 isoform X4 [Rattus norvegicus]	--	PREDICTED: Rattus norvegicus EF-hand calcium binding domain 13 (Efcab13), transcript variant X1, mRNA	Ni_BS	Fu_BS	1.14703	0.497288	0.135117	1
	Cluster-36206.642	doublesex- and mab-3-related transcription factor A1 [Mus caroli]	DMRT4_5, DMRTA	PREDICTED: Mus caroli DMRT like family A1 (Dmrta1), mRNA	Ni_BS	Fu_BS	0.634246	2.19122	0.135171	1
	Cluster-8919.0	beta-1,3-galactosyl-O-glycosyl-glycoprotein beta-1,6-N-acetylglucosaminyltransferase [Rattus norvegicus]	GCNT1	Mus musculus glucosaminyl (N-acetyl) transferase 1, core 2, mRNA (cDNA clone MGC:11452 IMAGE:3154671), complete cds	Ni_BS	Fu_BS	0.970128	0.706101	0.135205	1
	Cluster-36206.14810	--	--	PREDICTED: Rattus norvegicus inositol 1,4,5-trisphosphate receptor-interacting protein-like (LOC100912218), transcript variant X2, mRNA	Ni_BS	Fu_BS	0.252716	6.5402	0.135353	1
	Cluster-39589.1	--	--	Mus musculus BAC clone RP23-340E6 from chromosome 13, complete sequence	Ni_BS	Fu_BS	0.490614	2.96121	0.135618	1
	Cluster-27927.0	visinin-like protein 1 [Nothoprocta perdicaria]	VSNL1	PREDICTED: Mus pahari visinin like 1 (Vsnl1), mRNA	Ni_BS	Fu_BS	-1.81843	0.527748	0.135805	1
	Cluster-11658.0	septin-11 isoform X3 [Mus caroli]	SEPT6_8_11	Mus musculus mammary gland RCB-0527 Jyg-MC(B) cDNA, RIKEN full-length enriched library, clone:G930049A09 product:Similar to SEPTIN6 type II homolog [Mus musculus], full insert sequence	Ni_BS	Fu_BS	0.782382	1.31007	0.135831	1
	Cluster-36206.946	mast/stem cell growth factor receptor Kit precursor [Rattus norvegicus]	KIT, SCFR, CD117	Mus musculus kit oncogene, mRNA (cDNA clone IMAGE:5008623)	Ni_BS	Fu_BS	0.404298	4.46841	0.135894	1
	Cluster-36206.16086	pleckstrin homology domain-containing family B member 2-like protein [Cricetulus griseus]	--	Rattus norvegicus pleckstrin homology domain containing B2 (Plekhb2), mRNA	Ni_BS	Fu_BS	-1.00498	1.06692	0.135977	1
	Cluster-36206.9050	actin-like 7b [Rattus norvegicus]	--	Mus musculus genes for actin-like Tact1, actin-like Tact2, complete cds	Ni_BS	Fu_BS	-0.209034	10.4232	0.136049	1
	Cluster-36206.4055	AP-2 complex subunit sigma [Bubalus bubalis]	AP2S1	Mus musculus adaptor-related protein complex 2, sigma 1 subunit (Ap2s1), mRNA	Ni_BS	Fu_BS	-0.597509	2.277	0.136053	1
	Cluster-36206.16637	mKIAA4116 protein, partial [Mus musculus]	BRE1	Mus musculus mRNA for mKIAA4116 protein	Ni_BS	Fu_BS	0.24052	6.34875	0.13625	1
	Cluster-36206.14431	protein arginine N-methyltransferase 5 [Rattus norvegicus]	PRMT5, HSL7	Rattus norvegicus protein arginine methyltransferase 5 (Prmt5), mRNA	Ni_BS	Fu_BS	0.279016	5.62649	0.136293	1
	Cluster-36206.7913	TRAF-interacting protein with FHA domain-containing protein A [Rattus norvegicus]	--	Mus musculus TRAF-interacting protein with forkhead-associated domain (Tifa), transcript variant 1, mRNA	Ni_BS	Fu_BS	-0.471538	3.2746	0.136301	1
	Cluster-36206.8328	Cyclin-K [Cricetulus griseus]	--	Mus musculus cyclin K (Ccnk), mRNA	Ni_BS	Fu_BS	0.208918	8.42695	0.136461	1
	Cluster-36206.645	rCG32401, isoform CRA_a [Rattus norvegicus]	CTSA, CPY	Mus musculus phospholipid transfer protein (Pltp), mRNA	Ni_BS	Fu_BS	0.548134	2.95091	0.136757	1
	Cluster-33148.0	SH3 domain-containing protein 19 isoform X1 [Mus caroli]	--	PREDICTED: Rattus norvegicus SH3 domain containing 19 (Sh3d19), transcript variant X2, mRNA	Ni_BS	Fu_BS	0.280641	5.79013	0.136814	1
	Cluster-36206.8489	unnamed protein product [Mus musculus]	glnA, GLUL	Mus musculus glutamine synthetase (Glul) mRNA, complete cds	Ni_BS	Fu_BS	-0.326097	5.43325	0.136851	1
	Cluster-36206.13069	RIKEN cDNA 2310037I24, isoform CRA_b, partial [Mus musculus]	KANSL2	PREDICTED: Rattus norvegicus KAT8 regulatory NSL complex subunit 2 (LOC103690317), transcript variant X4, mRNA	Ni_BS	Fu_BS	0.268566	6.20236	0.136865	1
	Cluster-39630.0	--	--	Mouse DNA sequence from clone RP23-9O16 on chromosome 13, complete sequence	Ni_BS	Fu_BS	0.303716	5.10394	0.136951	1
	Cluster-36206.7252	synaptosomal-associated protein 23 [Mus pahari]	SNAP23	Mus musculus targeted KO-first, conditional ready, lacZ-tagged mutant allele Snap23:tm1a(EUCOMM)Wtsi; transgenic	Ni_BS	Fu_BS	1.2738	0.232533	0.137097	1
	Cluster-9864.0	PREDICTED: pleckstrin homology domain-containing family M member 3 [Rattus norvegicus]	--	Mus musculus pleckstrin homology domain containing, family M, member 3 (Plekhm3), mRNA	Ni_BS	Fu_BS	-0.59881	3.17727	0.137207	1
	Cluster-36206.13646	protein FAM135A isoform X1 [Mus pahari]	--	PREDICTED: Rattus norvegicus family with sequence similarity 135, member A (Fam135a), transcript variant X6, mRNA	Ni_BS	Fu_BS	0.202824	9.34348	0.137288	1
	Cluster-35459.1	mKIAA1028 protein, partial [Mus musculus]	CDK8_11	Mus musculus cyclin-dependent kinase 19 (Cdk19), transcript variant 1, mRNA	Ni_BS	Fu_BS	-0.457762	4.48465	0.137578	1
	Cluster-37003.0	chromobox homolog 2 [Tokudaia osimensis]	CBX2	Tokudaia osimensis CBX2 mRNA for chromobox homolog 2, complete cds	Ni_BS	Fu_BS	0.526161	2.97658	0.137836	1
	Cluster-38298.0	RecName: Full=Guanine nucleotide-binding protein subunit alpha-13; Short=G alpha-13; Short=G-protein subunit alpha-13	GNA13	Mus musculus guanine nucleotide binding protein, alpha 13, mRNA (cDNA clone MGC:68178 IMAGE:4918717), complete cds	Ni_BS	Fu_BS	-0.620234	2.04904	0.13791	1
	Cluster-36206.3292	EH domain-containing protein 4 [Marmota flaviventris]	EHD4	Rattus norvegicus EH-domain containing 4, mRNA (cDNA clone MGC:91469 IMAGE:7105816), complete cds	Ni_BS	Fu_BS	-0.444341	3.91675	0.138059	1
	Cluster-36206.11443	Mitochondrial import receptor subunit TOM20-like protein, partial [Bos mutus]	TOM20	Mus musculus translocase of outer mitochondrial membrane 20 (Tomm20), mRNA	Ni_BS	Fu_BS	-0.216781	7.17873	0.138139	1
	Cluster-36206.1362	cyclin-J-like protein [Mus pahari]	--	Mus musculus cyclin J-like (Ccnjl), mRNA	Ni_BS	Fu_BS	0.897144	1.43596	0.138191	1
	Cluster-36206.18218	PREDICTED: phosphatidylinositol 4-phosphate 5-kinase type-1 alpha isoform X1 [Rattus norvegicus]	PIP5K	PREDICTED: Mus musculus phosphatidylinositol-4-phosphate 5-kinase, type 1 alpha (Pip5k1a), transcript variant X1, misc_RNA	Ni_BS	Fu_BS	-0.263809	6.13303	0.138337	1
	Cluster-36206.2579	--	--	Mus musculus targeted non-conditional, lacZ-tagged mutant allele Asna1:tm1e(EUCOMM)Hmgu; transgenic	Ni_BS	Fu_BS	-0.951923	1.17723	0.138385	1
	Cluster-36206.7716	rCG51742 [Rattus norvegicus]	--	Rattus norvegicus regulatory subunit of type II PKA R-subunit domain containing 1 (Riiad1), mRNA	Ni_BS	Fu_BS	-0.238345	6.61213	0.138416	1
	Cluster-36206.15500	suppressor of SWI4 1 homolog [Mus caroli]	SSF1_2	PREDICTED: Mus caroli suppressor of SWI4 1 homolog (LOC110301742), mRNA	Ni_BS	Fu_BS	0.348339	4.95059	0.138711	1
	Cluster-36206.10725	LOW QUALITY PROTEIN: poly(A) polymerase beta [Mus caroli]	PAP	Mus musculus chromosome 5, clone RP23-106N8, complete sequence	Ni_BS	Fu_BS	-0.381156	4.26892	0.138827	1
	Cluster-36067.0	dynactin subunit 6 isoform 3 [Mus musculus]	DCTN6	Mus musculus WS-3 protein mRNA, complete cds	Ni_BS	Fu_BS	0.311341	5.34698	0.138938	1
	Cluster-36206.5122	coiled-coil domain-containing protein 172 isoform X3 [Mus musculus]	--	Mus musculus targeted KO-first, conditional ready, lacZ-tagged mutant allele 1700011F14Rik:tm1a(EUCOMM)Hmgu; transgenic	Ni_BS	Fu_BS	0.561069	2.6521	0.13904	1
	Cluster-36206.15251	probable 2-oxoglutarate dehydrogenase E1 component DHKTD1, mitochondrial [Mus pahari]	DHKTD1	Mus musculus dehydrogenase E1 and transketolase domain containing 1 (Dhtkd1), mRNA	Ni_BS	Fu_BS	0.277525	6.65832	0.139087	1
	Cluster-36206.2017	--	--	Mus musculus YTH N6-methyladenosine RNA binding protein 2 (Ythdf2), mRNA	Ni_BS	Fu_BS	0.441126	3.64351	0.139352	1
	Cluster-36206.15923	ZZ-type zinc finger-containing protein 3 isoform X1 [Mus pahari]	--	Mus musculus zinc finger, ZZ domain containing 3 (Zzz3), transcript variant 3, mRNA	Ni_BS	Fu_BS	-0.868924	1.78828	0.139506	1
	Cluster-2664.0	--	--	--	Ni_BS	Fu_BS	-1.30336	0.349129	0.139556	1
	Cluster-36206.10398	RNA exonuclease 1 homolog isoform X1 [Cricetulus griseus]	REX1, REXO1, RNH70	Mus musculus BAC clone RP24-327D15 from chromosome 10, complete sequence	Ni_BS	Fu_BS	-0.422853	3.67351	0.139566	1
	Cluster-36206.370	RIKEN cDNA 1700029G01, isoform CRA_d, partial [Mus musculus]	--	Mus musculus RIKEN cDNA 1700029G01 gene, mRNA (cDNA clone IMAGE:5322955), with apparent retained intron	Ni_BS	Fu_BS	-0.332041	4.93859	0.139699	1
	Cluster-36206.2938	Serum response factor [Mus musculus]	SRF	Mus musculus serum response factor (Srf), mRNA	Ni_BS	Fu_BS	-0.222603	6.89938	0.139731	1
	Cluster-29264.0	--	--	PREDICTED: Rattus norvegicus exportin 7 (Xpo7), transcript variant X1, mRNA	Ni_BS	Fu_BS	0.499845	2.80544	0.139849	1
	Cluster-36206.4062	membrane-associated phosphatidylinositol transfer protein 2 isoform X4 [Mus caroli]	--	Mus musculus phosphatidylinositol transfer protein, membrane-associated 2 (Pitpnm2), transcript variant 1, mRNA	Ni_BS	Fu_BS	-0.560657	2.23876	0.139861	1
	Cluster-36206.10570	3-oxoacyl-ACP synthase, mitochondrial, isoform CRA_b, partial [Mus musculus]	fabF	Mus musculus 3-oxoacyl-ACP synthase, mitochondrial (Oxsm), transcript variant 1, mRNA	Ni_BS	Fu_BS	0.369111	4.75106	0.139866	1
	Cluster-38188.1	PREDICTED: myb-related protein A isoform X1 [Rattus norvegicus]	MYBL	Mus musculus myeloblastosis oncogene-like 1 (Mybl1), transcript variant 1, mRNA	Ni_BS	Fu_BS	0.19417	7.82499	0.140061	1
	Cluster-36206.434	--	--	Mus musculus chromosome 15, clone RP23-428I9, complete sequence	Ni_BS	Fu_BS	-0.902493	0.785256	0.140179	1
	Cluster-26408.0	rab3 GTPase-activating protein catalytic subunit isoform X2 [Mus caroli]	RAB3GAP1	PREDICTED: Rattus norvegicus RAB3 GTPase activating protein subunit 1 (Rab3gap1), transcript variant X3, misc_RNA &amp;&amp; XR_595455.2 PREDICTED: Rattus norvegicus RAB3 GTPase activating protein subunit 1 (Rab3gap1), transcript variant X1, misc_RNA	Ni_BS	Fu_BS	0.871224	1.35618	0.140189	1
	Cluster-39822.0	unnamed protein product [Mus musculus]	--	Mus musculus microfibrillar-associated protein 3-like (Mfap3l), transcript variant 4, mRNA	Ni_BS	Fu_BS	-0.653439	1.49554	0.140262	1
	Cluster-36206.15151	--	--	Mus musculus BAC clone RP23-395B13 from chromosome 3, complete sequence	Ni_BS	Fu_BS	0.788927	1.60986	0.140273	1
	Cluster-36206.16173	unnamed protein product, partial [Mus musculus]	NONO, NRB54	PREDICTED: Mus caroli non-POU domain containing octamer binding (Nono), transcript variant X1, mRNA	Ni_BS	Fu_BS	-0.658031	1.71043	0.140288	1
	Cluster-36206.9033	unnamed protein product [Mus musculus]	--	Mus musculus targeted non-conditional, lacZ-tagged mutant allele 4922502D21Rik:tm1e(KOMP)Wtsi; transgenic	Ni_BS	Fu_BS	-0.538088	3.12982	0.140421	1
	Cluster-36206.1687	DNA (cytosine-5)-methyltransferase 3B isoform X4 [Mus musculus]	DNMT3B	Mus musculus DNA methyltransferase 3B (Dnmt3b), transcript variant 7, mRNA	Ni_BS	Fu_BS	0.508845	3.57315	0.140426	1
	Cluster-36206.2371	--	--	PREDICTED: Mus musculus bromodomain containing 3 (Brd3), transcript variant X8, mRNA	Ni_BS	Fu_BS	0.304488	5.20136	0.140438	1
	Cluster-36206.3607	tetratricopeptide repeat protein 25 isoform X1 [Mus caroli]	--	PREDICTED: Rattus norvegicus tetratricopeptide repeat domain 25 (Ttc25), transcript variant X1, mRNA	Ni_BS	Fu_BS	-0.474081	2.93649	0.140601	1
	Cluster-14425.0	--	--	Mus musculus targeted KO-first, conditional ready, lacZ-tagged mutant allele Zfp14:tm1a(KOMP)Wtsi; transgenic	Ni_BS	Fu_BS	-1.25254	0.0446335	0.140614	1
	Cluster-36206.12363	PREDICTED: developmentally-regulated GTP-binding protein 1 [Peromyscus maniculatus bairdii]	--	Mus musculus developmentally regulated GTP binding protein 1 (Drg1), mRNA	Ni_BS	Fu_BS	-0.806156	1.11118	0.140739	1
	Cluster-36206.6796	nudC domain-containing protein 2 [Vulpes vulpes]	--	Mus musculus targeted KO-first, conditional ready, lacZ-tagged mutant allele Nudcd2:tm1a(KOMP)Wtsi; transgenic	Ni_BS	Fu_BS	-1.00604	0.846435	0.140854	1
	Cluster-36206.13282	protein SCAF8 isoform X2 [Mus pahari]	RBM16, SCAF8	PREDICTED: Meriones unguiculatus SR-related CTD associated factor 8 (Scaf8), transcript variant X2, mRNA	Ni_BS	Fu_BS	-0.954475	0.690797	0.140912	1
	Cluster-36206.16315	--	--	Mus musculus cytoplasmic polyadenylation element binding protein 3 (Cpeb3), transcript variant 3, mRNA	Ni_BS	Fu_BS	0.758811	1.54799	0.140941	1
	Cluster-36206.9865	zinc finger protein 280C isoform X2 [Mus pahari]	--	Mus musculus zinc finger protein 280C (Zfp280c), transcript variant 4, mRNA	Ni_BS	Fu_BS	-0.243603	5.8746	0.140981	1
	Cluster-36206.14598	nuclear receptor corepressor 2 isoform X12 [Mus musculus]	NCOR2, SMRT	PREDICTED: Cricetulus griseus nuclear receptor corepressor 2 (Ncor2), transcript variant X11, mRNA	Ni_BS	Fu_BS	0.669694	1.9838	0.141039	1
	Cluster-36206.17819	centrosomal protein of 192 kDa [Mus musculus]	CEP192	Mus musculus centrosomal protein 192 (Cep192), mRNA	Ni_BS	Fu_BS	0.215725	7.10345	0.141314	1
	Cluster-23149.0	PREDICTED: adhesion G-protein coupled receptor G1 isoform X1 [Rattus norvegicus]	GPR56	Mus musculus 12 days embryo spinal ganglion cDNA, RIKEN full-length enriched library, clone:D130052K13 product:G protein-coupled receptor 56, full insert sequence	Ni_BS	Fu_BS	-0.252678	6.36512	0.141332	1
	Cluster-36206.15186	dynamin-like 120 kDa protein, mitochondrial isoform X1 [Pongo abelii]	OPA1	Mus musculus OPA1, mitochondrial dynamin like GTPase (Opa1), transcript variant 1, mRNA	Ni_BS	Fu_BS	-1.03191	0.569336	0.141388	1
	Cluster-39803.1	UPF0688 protein C1orf174 homolog isoform X2 [Mus caroli]	--	PREDICTED: Mus caroli chromosome 4 C1orf174 homolog (C4H1orf174), transcript variant X2, mRNA	Ni_BS	Fu_BS	-0.973074	0.63033	0.141504	1
	Cluster-13259.0	--	--	Mus musculus targeted deletion, lacZ-tagged mutant allele Bola2:tm1(KOMP)Wtsi; transgenic	Ni_BS	Fu_BS	-0.50492	2.85002	0.141541	1
	Cluster-36206.2344	zinc finger protein 431-like isoform X1 [Cricetulus griseus]	--	Mus musculus BAC clone RP23-341B16 from chromosome 12, complete sequence	Ni_BS	Fu_BS	-1.66838	0.373547	0.141565	1
	Cluster-36206.4178	mCG1030897, partial [Mus musculus]	--	Mus musculus ataxin 3 (Atxn3), transcript variant 1, mRNA	Ni_BS	Fu_BS	1.01785	0.648805	0.141581	1
	Cluster-36206.7655	DCN1-like protein 5 isoform X1 [Meriones unguiculatus]	DCUN1D4_5	PREDICTED: Meriones unguiculatus defective in cullin neddylation 1 domain containing 5 (Dcun1d5), transcript variant X1, mRNA	Ni_BS	Fu_BS	-0.252132	6.7394	0.14166	1
	Cluster-36206.12708	UBX domain-containing protein 6 [Cricetulus griseus]	UBXN6, UBXD1	Mus musculus targeted KO-first, conditional ready, lacZ-tagged mutant allele Ubxn6:tm1a(EUCOMM)Hmgu; transgenic	Ni_BS	Fu_BS	-1.08819	0.415983	0.141957	1
	Cluster-36206.3023	--	--	Mus musculus signal sequence receptor, alpha (Ssr1), transcript variant 1, mRNA	Ni_BS	Fu_BS	0.770853	1.80428	0.14197	1
	Cluster-36206.15401	hypothetical protein A6R68_12682 [Neotoma lepida]	GNA12	Rattus norvegicus G protein subunit alpha 12 (Gna12), mRNA	Ni_BS	Fu_BS	-0.75659	1.39502	0.142088	1
	Cluster-36206.11669	PREDICTED: LOW QUALITY PROTEIN: putative oxidoreductase GLYR1 [Chlorocebus sabaeus]	--	Mus musculus glyoxylate reductase 1 homolog (Arabidopsis) (Glyr1), transcript variant 1, mRNA	Ni_BS	Fu_BS	0.20286	8.09163	0.14209	1
	Cluster-35200.0	multiple epidermal growth factor-like domains protein 8 [Mus pahari]	--	PREDICTED: Rattus norvegicus multiple EGF-like-domains 8 (Megf8), transcript variant X1, mRNA	Ni_BS	Fu_BS	0.884123	1.3229	0.142231	1
	Cluster-36206.4896	murine valosin-containing protein [Mus musculus]	VCP, CDC48	Mus musculus valosin containing protein (Vcp), mRNA	Ni_BS	Fu_BS	0.191745	9.14119	0.142579	1
	Cluster-31588.1	ectonucleoside triphosphate diphosphohydrolase 2 precursor [Mus musculus]	ENTPD2	PREDICTED: Mus caroli ectonucleoside triphosphate diphosphohydrolase 2 (Entpd2), mRNA	Ni_BS	Fu_BS	0.592531	4.438	0.142603	1
	Cluster-36206.7469	hypothetical protein I79_009533 [Cricetulus griseus]	--	PREDICTED: Mus caroli ral guanine nucleotide dissociation stimulator like 1 (Rgl1), transcript variant X1, mRNA	Ni_BS	Fu_BS	0.403758	4.59702	0.14262	1
	Cluster-7376.1	kinesin-like protein KIF21A isoform 5 [Mus musculus]	KIF4_21_27	Mus musculus kinesin family member 21A (Kif21a), transcript variant 5, mRNA	Ni_BS	Fu_BS	0.369792	4.83874	0.142643	1
	Cluster-39681.1	RecName: Full=Neurotensin receptor type 1; Short=NT-R-1; Short=NTR1	NTSR1	PREDICTED: Meriones unguiculatus neurotensin receptor type 1 (LOC110554917), mRNA	Ni_BS	Fu_BS	0.510807	3.02215	0.142657	1
	Cluster-36206.10306	PREDICTED: caseinolytic peptidase B protein homolog isoform X1 [Rattus norvegicus]	clpB	PREDICTED: Mus caroli ClpB homolog, mitochondrial AAA ATPase chaperonin (Clpb), transcript variant X1, mRNA	Ni_BS	Fu_BS	-0.278448	5.9005	0.142756	1
	Cluster-25262.0	cDNA sequence BC048403, isoform CRA_a [Mus musculus]	--	Rattus norvegicus similar to Hypothetical protein LOC270802 (RGD1565498), transcript variant 1, mRNA	Ni_BS	Fu_BS	-0.608013	4.01252	0.142791	1
	Cluster-39121.1	rCG61762, isoform CRA_i [Rattus norvegicus]	--	PREDICTED: Rattus norvegicus serine and arginine rich splicing factor 7 (Srsf7), transcript variant X5, mRNA	Ni_BS	Fu_BS	-0.386014	4.68918	0.142811	1
	Cluster-1349.0	--	--	Rattus norvegicus PBX/knotted 1 homeobox 2 (Pknox2), transcript variant 2, mRNA	Ni_BS	Fu_BS	-0.354094	4.12825	0.142921	1
	Cluster-36206.13977	extended synaptotagmin-3 [Mus caroli]	--	Mus musculus extended synaptotagmin-like protein 3 (Esyt3), mRNA	Ni_BS	Fu_BS	0.318835	5.17097	0.142945	1
	Cluster-36206.9165	high mobility group protein B4 [Mus pahari]	HMGB4	Mouse DNA sequence from clone RP23-284L15 on chromosome 4, complete sequence	Ni_BS	Fu_BS	-0.420428	3.56717	0.142978	1
	Cluster-36206.12786	hypothetical protein I79_014419 [Cricetulus griseus]	--	Mus musculus activating transcription factor 6 (Atf6), mRNA	Ni_BS	Fu_BS	-0.637486	2.39281	0.142979	1
	Cluster-14811.0	polydom protein [Mus musculus]	CSMD	Mus musculus sushi, von Willebrand factor type A, EGF and pentraxin domain containing 1 (Svep1), mRNA	Ni_BS	Fu_BS	-0.912638	1.45656	0.143121	1
	Cluster-36206.15507	PREDICTED: eukaryotic translation initiation factor 4E transporter isoform X2 [Rattus norvegicus]	EIF4ENIF1	Rattus norvegicus eukaryotic translation initiation factor 4E nuclear import factor 1 (Eif4enif1), mRNA	Ni_BS	Fu_BS	0.206025	7.43094	0.143231	1
	Cluster-36206.11084	paxillin isoform X1 [Mus caroli]	PXN	PREDICTED: Mus caroli paxillin (Pxn), transcript variant X1, mRNA	Ni_BS	Fu_BS	-0.561433	3.13548	0.143376	1
	Cluster-13821.0	--	--	PREDICTED: Rattus norvegicus tetratricopeptide repeat domain 34 (Ttc34), mRNA &amp;&amp; XM_345615.7 PREDICTED: Rattus norvegicus tetratricopeptide repeat domain 34 (Ttc34), mRNA	Ni_BS	Fu_BS	0.779956	1.93256	0.143979	1
	Cluster-4001.0	JE product [Rattus sp.]	CCL2, MCP1	Mus musculus chemokine (C-C motif) ligand 2, mRNA (cDNA clone MGC:175754 IMAGE:40131170), complete cds &amp;&amp; BC145869.1 Mus musculus chemokine (C-C motif) ligand 2, mRNA (cDNA clone MGC:175756 IMAGE:40131172), complete cds	Ni_BS	Fu_BS	0.594655	2.23285	0.14401	1
	Cluster-26730.0	--	--	Rattus norvegicus WAS/WASL interacting protein family, member 1 (Wipf1), mRNA &amp;&amp; BC072475.1 Rattus norvegicus WAS/WASL interacting protein family, member 1, mRNA (cDNA clone MGC:91527 IMAGE:7100751), complete cds	Ni_BS	Fu_BS	1.29641	0.491172	0.144065	1
	Cluster-36206.1591	WD repeat-containing protein 73 [Mus pahari]	--	Mus musculus WD repeat domain 73 (Wdr73), transcript variant 3, non-coding RNA	Ni_BS	Fu_BS	0.241597	6.90544	0.144301	1
	Cluster-36206.7543	M-phase phosphoprotein 9 [Rattus norvegicus]	MPHOSPH9, MPP9	Mus musculus M-phase phosphoprotein 9 (Mphosph9), transcript variant 1, mRNA	Ni_BS	Fu_BS	0.202939	7.50853	0.144449	1
	Cluster-36206.14159	mCG147332 [Mus musculus]	--	Mus musculus BAC clone RP23-426B21 from chromosome 17, complete sequence	Ni_BS	Fu_BS	0.992419	0.528711	0.144476	1
	Cluster-36206.6950	PREDICTED: dipeptidyl peptidase 8 isoform X1 [Mustela putorius furo]	DPP8	PREDICTED: Rattus norvegicus dipeptidylpeptidase 8 (Dpp8), transcript variant X3, mRNA	Ni_BS	Fu_BS	0.193551	8.26759	0.144618	1
	Cluster-26010.0	glutamate receptor 1 isoform 3 [Mus musculus]	GRIA1	M.musculus mRNA for glutamate receptor 1	Ni_BS	Fu_BS	1.45816	1.20791	0.144619	1
	Cluster-36206.14298	NADH dehydrogenase [ubiquinone] 1 alpha subcomplex subunit 10, mitochondrial isoform X2 [Cricetulus griseus]	NDUFA10	Rattus norvegicus NADH:ubiquinone oxidoreductase subunit A10 (Ndufa10), mRNA	Ni_BS	Fu_BS	0.259134	5.67209	0.144733	1
	Cluster-36206.16690	peptidylglycine alpha-amidating monooxygenase [Rattus norvegicus]	PAM, PHM	PREDICTED: Rattus norvegicus peptidylglycine alpha-amidating monooxygenase (Pam), transcript variant X10, mRNA	Ni_BS	Fu_BS	0.459677	4.69458	0.144791	1
	Cluster-36206.17596	nucleolar transcription factor 1 isoform 1 [Mus musculus]	UBTF	PREDICTED: Rattus norvegicus upstream binding transcription factor, RNA polymerase I (Ubtf), transcript variant X3, mRNA	Ni_BS	Fu_BS	-0.786793	1.24319	0.144796	1
	Cluster-10246.0	fukutin-related protein [Mus caroli]	FKRP	Mus musculus targeted KO-first, conditional ready, lacZ-tagged mutant allele Strn4:tm1a(EUCOMM)Hmgu; transgenic	Ni_BS	Fu_BS	-0.458512	3.75144	0.14482	1
	Cluster-36206.10841	syntaxin-18 isoform X2 [Mus caroli]	STX18	PREDICTED: Mus pahari syntaxin 18 (Stx18), transcript variant X1, mRNA	Ni_BS	Fu_BS	0.538051	3.41872	0.144889	1
	Cluster-6080.1	adhesion G protein-coupled receptor A2 isoform X1 [Mus pahari]	GPR124	Mus musculus targeted non-conditional, lacZ-tagged mutant allele Brf2:tm1e(EUCOMM)Wtsi; transgenic	Ni_BS	Fu_BS	0.562469	2.63126	0.144924	1
	Cluster-33566.0	collagen alpha-1(XX) chain [Mus caroli]	--	PREDICTED: Mus musculus collagen, type XX, alpha 1 (Col20a1), transcript variant X1, mRNA	Ni_BS	Fu_BS	1.3397	0.115399	0.145175	1
	Cluster-31011.0	PREDICTED: ETS domain-containing protein Elk-4 isoform X1 [Rattus norvegicus]	ELK4, SAP1	PREDICTED: Rattus norvegicus ELK4, ETS transcription factor (Elk4), transcript variant X3, mRNA	Ni_BS	Fu_BS	-0.405327	3.6476	0.145361	1
	Cluster-30255.0	rCG48348 [Rattus norvegicus]	--	Mus musculus expressed sequence R74862 (R74862), transcript variant 3, long non-coding RNA	Ni_BS	Fu_BS	-0.645784	2.36378	0.145382	1
	Cluster-32406.0	transmembrane protein with EGF-like and two follistatin-like domains 1, isoform CRA_b, partial [Mus musculus]	--	Mus musculus transmembrane protein with EGF-like and two follistatin-like domains 1 (Tmeff1), transcript variant 2, mRNA	Ni_BS	Fu_BS	-1.1401	0.441195	0.145385	1
	Cluster-1013.0	--	--	--	Ni_BS	Fu_BS	-1.17804	0.243968	0.145412	1
	Cluster-20704.0	inactive phospholipase C-like protein 2 isoform X1 [Trichechus manatus latirostris]	PLCL2	Rattus norvegicus phospholipase C-like 2 (Plcl2), mRNA	Ni_BS	Fu_BS	0.454005	3.65571	0.145603	1
	Cluster-31175.0	mCG115091 [Mus musculus]	--	Mus musculus required for meiotic nuclear division 1 homolog (Rmnd1), transcript variant 1, mRNA	Ni_BS	Fu_BS	0.26736	6.88953	0.145851	1
	Cluster-38989.0	TRIM63, partial [Cricetulus griseus]	TRIM63, MURF1	Mus musculus tripartite motif-containing 63 (Trim63), transcript variant 1, mRNA	Ni_BS	Fu_BS	-0.595526	2.36653	0.145875	1
	Cluster-10156.0	RIKEN cDNA A930008G19, isoform CRA_a [Mus musculus]	--	Mus musculus family with sequence similarity 53, member B, mRNA (cDNA clone MGC:40647 IMAGE:5400742), complete cds	Ni_BS	Fu_BS	-0.275098	6.4348	0.145906	1
	Cluster-11418.0	PREDICTED: uncharacterized protein LOC102140364 [Macaca fascicularis]	--	Mus musculus in vitro fertilized eggs cDNA, RIKEN full-length enriched library, clone:7420465N11 product:hypothetical protein, full insert sequence	Ni_BS	Fu_BS	-0.507399	2.62699	0.145918	1
	Cluster-16842.0	--	--	PREDICTED: Mesocricetus auratus uncharacterized LOC110342234 (LOC110342234), ncRNA	Ni_BS	Fu_BS	-0.982996	2.50936	0.14598	1
	Cluster-36206.9263	PREDICTED: doublesex- and mab-3-related transcription factor C2 isoform X2 [Rattus norvegicus]	DMRT7, DMRTC2	PREDICTED: Mus musculus doublesex and mab-3 related transcription factor like family C2 (Dmrtc2), transcript variant X1, mRNA	Ni_BS	Fu_BS	-0.378539	3.87797	0.146199	1
	Cluster-36206.8154	TBC1 domain family member 12 isoform X2 [Mus pahari]	--	Mus musculus mRNA for mKIAA0608 protein	Ni_BS	Fu_BS	0.295727	5.28643	0.146257	1
	Cluster-36206.14486	DCN1-like protein 2 isoform X1 [Cricetulus griseus]	DCUN1D1_2	Mus musculus DCN1, defective in cullin neddylation 1, domain containing 2 (S. cerevisiae) (Dcun1d2), transcript variant 1, mRNA	Ni_BS	Fu_BS	0.560141	4.14946	0.146373	1
	Cluster-36206.2814	RecName: Full=Transmembrane emp24 domain-containing protein 7; AltName: Full=p24 family protein gamma-3; Short=p24gamma3; AltName: Full=p27; Flags: Precursor	TMED7	Rattus norvegicus transmembrane p24 trafficking protein 7 (Tmed7), mRNA	Ni_BS	Fu_BS	0.237523	6.5882	0.146441	1
	Cluster-30329.0	PREDICTED: VPS10 domain-containing receptor SorCS1 isoform X2 [Rattus norvegicus]	--	Mouse DNA sequence from clone DN-280P13 on chromosome 4, complete sequence	Ni_BS	Fu_BS	1.14829	0.618141	0.146456	1
	Cluster-36206.3258	PREDICTED: arachidonate 12-lipoxygenase, 12S-type isoform X1 [Rattus norvegicus]	ALOX12	Mus musculus targeted non-conditional, lacZ-tagged mutant allele Alox12:tm1e(KOMP)Wtsi; transgenic	Ni_BS	Fu_BS	-0.469891	3.47409	0.146518	1
	Cluster-36206.14632	probable phospholipid-transporting ATPase IIA isoform X1 [Mus caroli]	E3.6.3.1	PREDICTED: Mus caroli ATPase phospholipid transporting 9A (putative) (Atp9a), transcript variant X1, mRNA	Ni_BS	Fu_BS	-0.530461	2.42062	0.146657	1
	Cluster-35766.0	DNA polymerase theta isoform X1 [Mus pahari]	POLQ	PREDICTED: Mus pahari DNA polymerase theta (Polq), transcript variant X1, mRNA	Ni_BS	Fu_BS	0.481408	3.31046	0.146723	1
	Cluster-36206.1514	brain protein I3 isoform 1 [Mus musculus]	--	Mus musculus brain protein I3 (Bri3), transcript variant 1, mRNA	Ni_BS	Fu_BS	-0.291595	5.95252	0.146824	1
	Cluster-36206.15219	--	--	Mus musculus targeted non-conditional, lacZ-tagged mutant allele Ctsk:tm1e(EUCOMM)Hmgu; transgenic	Ni_BS	Fu_BS	0.406907	3.91754	0.146869	1
	Cluster-36206.2942	Erf protein, partial [Mus musculus]	ERF	Rattus norvegicus Ets2 repressor factor (Erf), mRNA	Ni_BS	Fu_BS	-0.277075	5.47924	0.146909	1
	Cluster-14944.0	--	--	Mus musculus targeted KO-first, conditional ready, lacZ-tagged mutant allele Dbp:tm1a(EUCOMM)Wtsi; transgenic	Ni_BS	Fu_BS	-1.02185	0.634313	0.146933	1
	Cluster-36206.10658	paraspeckle component 1 isoform X2 [Meriones unguiculatus]	--	Mus musculus paraspeckle protein 1 (Pspc1), transcript variant 1, mRNA	Ni_BS	Fu_BS	-0.662068	1.85635	0.146983	1
	Cluster-36206.11413	PREDICTED: zinc finger matrin-type protein 2 [Equus przewalskii]	--	PREDICTED: Meriones unguiculatus zinc finger matrin-type 2 (Zmat2), mRNA	Ni_BS	Fu_BS	-1.07972	0.479451	0.146999	1
	Cluster-36206.9359	outer dense fiber protein 1 [Mus caroli]	--	Mus musculus outer dense fiber of sperm tails 1 (Odf1), mRNA &amp;&amp; EU791469.1 Mus musculus outer dense fiber protein-1 mRNA, complete cds	Ni_BS	Fu_BS	-0.317551	6.27377	0.147028	1
	Cluster-36206.7616	transforming growth factor beta regulator 1 [Mus musculus]	--	Mus musculus transforming growth factor beta regulated gene 1, mRNA (cDNA clone MGC:29296 IMAGE:5003215), complete cds	Ni_BS	Fu_BS	-0.220122	7.36474	0.147052	1
	Cluster-40927.1	protein PTHB1 isoform X4 [Mus pahari]	BBS9	Mus musculus Bardet-Biedl syndrome 9 (human) (Bbs9), transcript variant 3, mRNA	Ni_BS	Fu_BS	0.222267	6.9669	0.147168	1
	Cluster-39211.2	PREDICTED: brother of CDO isoform X3 [Rattus norvegicus]	BOC	Mus musculus biregional cell adhesion molecule-related/down-regulated by oncogenes (Cdon) binding protein (Boc), mRNA	Ni_BS	Fu_BS	-0.719619	1.51926	0.147234	1
	Cluster-36206.10720	rCG25530, isoform CRA_a [Rattus norvegicus]	--	PREDICTED: Mus pahari transmembrane protein 89 (Tmem89), mRNA	Ni_BS	Fu_BS	-0.374352	4.29083	0.147254	1
	Cluster-36206.9710	solute carrier family 25 member 46 isoform X1 [Mus caroli]	SLC25A46	Mus musculus solute carrier family 25, member 46 (Slc25a46), transcript variant 1, mRNA	Ni_BS	Fu_BS	-1.03611	0.475461	0.147336	1
	Cluster-36206.17402	mCG114361 [Mus musculus]	E3.3.1.1, ahcY	Mus musculus predicted gene 9826 (Gm9826) pseudogene on chromosome 1	Ni_BS	Fu_BS	0.301746	6.08907	0.147449	1
	Cluster-17227.0	DNA damage-induced apoptosis suppressor protein [Mus caroli]	--	Mus musculus DNA damage-induced apoptosis suppressor (Ddias), transcript variant 2, mRNA	Ni_BS	Fu_BS	0.205212	7.31155	0.14753	1
	Cluster-22942.0	unnamed protein product [Mus musculus]	PTGS1, COX1	PREDICTED: Mus caroli prostaglandin-endoperoxide synthase 1 (Ptgs1), mRNA	Ni_BS	Fu_BS	0.877907	1.21272	0.147541	1
	Cluster-36206.7224	sperm acrosome membrane-associated protein 4 [Mus pahari]	SPACA4, SAMP14	Mus musculus targeted KO-first, conditional ready, lacZ-tagged mutant allele Sult2b1:tm1a(EUCOMM)Wtsi; transgenic	Ni_BS	Fu_BS	-0.234042	6.76223	0.147624	1
	Cluster-18082.1	dystonin isoform X11 [Mus pahari]	DST	PREDICTED: Mus musculus dystonin (Dst), transcript variant X26, mRNA	Ni_BS	Fu_BS	1.06868	0.566421	0.147652	1
	Cluster-14575.0	Cytoplasmic activation- and proliferation-associated protein 1 [Macaca fascicularis]	CAPRIN1, GPIAP1	Mus musculus rng105 gene for RNA granule protein 105, partial cds	Ni_BS	Fu_BS	-0.827937	0.962554	0.147774	1
	Cluster-1012.0	mCG146276, partial [Mus musculus]	--	Mus musculus BAC clone RP23-147P2 from chromosome 13, complete sequence	Ni_BS	Fu_BS	0.864174	0.963157	0.147866	1
	Cluster-36206.15635	UDP-glucose:glycoprotein glucosyltransferase 1 precursor [Rattus norvegicus]	HUGT	PREDICTED: Rattus norvegicus UDP-glucose glycoprotein glucosyltransferase 1 (Uggt1), transcript variant X1, mRNA	Ni_BS	Fu_BS	-1.41892	0.272095	0.14787	1
	Cluster-36206.10412	programmed cell death 4, isoform CRA_a, partial [Mus musculus]	PDCD4	PREDICTED: Rattus norvegicus programmed cell death 4 (Pdcd4), transcript variant X2, mRNA	Ni_BS	Fu_BS	-0.525118	2.5445	0.148119	1
	Cluster-36206.6761	insulin-like growth factor-binding protein 2 [Mus pahari]	--	Mus musculus insulin-like growth factor binding protein 2 (Igfbp2), transcript variant 1, mRNA	Ni_BS	Fu_BS	0.470249	4.83431	0.148177	1
	Cluster-36206.8327	BSD domain containing 1 [Mus musculus]	--	Mus musculus BSD domain containing 1, mRNA (cDNA clone IMAGE:5344303), partial cds	Ni_BS	Fu_BS	0.224614	6.73931	0.148208	1
	Cluster-14719.0	inactive tyrosine-protein kinase transmembrane receptor ROR1 isoform X1 [Mus caroli]	ROR1, NTRKR1	Mus musculus receptor tyrosine kinase-like orphan receptor 1 (Ror1), transcript variant 1, mRNA	Ni_BS	Fu_BS	1.10436	3.12225	0.148237	1
	Cluster-36206.12122	carcinoembryonic antigen-related cell adhesion molecule 6-like [Mus caroli]	CEACAM, CD66	PREDICTED: Mus caroli carcinoembryonic antigen-related cell adhesion molecule 6-like (LOC110298946), mRNA	Ni_BS	Fu_BS	-0.643545	2.07405	0.148532	1
	Cluster-15926.0	unnamed protein product [Mus musculus]	SLC2A12, GLUT12	Rattus norvegicus solute carrier family 2 member 12 (Slc2a12), mRNA	Ni_BS	Fu_BS	1.14334	0.407651	0.148672	1
	Cluster-33661.0	uncharacterized protein C8orf76 homolog isoform X1 [Meriones unguiculatus]	--	Mus musculus blastocyst blastocyst cDNA, RIKEN full-length enriched library, clone:I1C0027J06 product:9130401M01Rik protein (Hypothetical protein) (Hypothetical tetratricopeptide repeat) (RIKEN cDNA 9130401M01), full insert sequence	Ni_BS	Fu_BS	-0.533598	2.46165	0.148725	1
	Cluster-21205.0	mCG1031005, partial [Mus musculus]	--	Mus musculus targeted deletion, lacZ-tagged mutant allele Fam123b:tm1(KOMP)Wtsi; transgenic	Ni_BS	Fu_BS	0.582852	2.62282	0.148808	1
[truncated: 11,769 more rows]

## Sheet: Annotation
	Genes	NR Description	NT Description	KO Name	KO Description	PFAM description	Gene Ontology Biological Pathway	BP Description	Gene Ontology Molecular Function	MF Description	Gene Ontology Cellular Component	CC Description	KOG Description
[truncated: 66,077 more rows]
