# Supplementary material for: Potential radiosensitive germline biomarkers in the testes of wild mice after the Fukushima accident
Source: FEBS Open Bio. 2024 Dec 2;15(2):296–310. doi: 10.1002/2211-5463.13927 (PMC11788752; doi:10.1002/2211-5463.13927)
Supplement: Supplementary file 2 — Table S2. Testis gene expression profiles of the Niigata and Fukushima groups of large Japanese field mice during the non‐breeding season. [file FEB4-15-296-s001.xlsx]

## Sheet: Ni_NBS vs Fu_NBS（DE）
	unigene	gene1	gene2	sampleA	sampleB	logFC	logCPM	PValue	FDR	Fu_1	Fu_2	Fu_3	Fu_4	Fu_5	Fu_6	Ni_1	Ni_2	Ni_3	Ni_4	Ni_5	Ni_6
	無し

## Sheet: Ni_NBS vs Fu_NBS（Fu_UP）
	unigene	gene1	gene2	sampleA	sampleB	logFC	logCPM	PValue	FDR	Fu_1	Fu_2	Fu_3	Fu_4	Fu_5	Fu_6	Ni_1	Ni_2	Ni_3	Ni_4	Ni_5	Ni_6
	無し

## Sheet: Ni_NBS vs Fu_NBS（Ni_UP）
	unigene	gene1	gene2	sampleA	sampleB	logFC	logCPM	PValue	FDR	Fu_1	Fu_2	Fu_3	Fu_4	Fu_5	Fu_6	Ni_1	Ni_2	Ni_3	Ni_4	Ni_5	Ni_6
	無し

## Sheet: Ni_NBS vs Fu_NB（DE,Sig.,NS）
	unigene	gene1	gene2	gene3	sampleA	sampleB	logFC	logCPM	PValue	FDR
	Cluster-13111.2	PREDICTED: dimethylaniline monooxygenase [N-oxide-forming] 2 isoform X1 [Jaculus jaculus]	FMO	Mus musculus flavin containing monooxygenase 2 (Fmo2), transcript variant 1, mRNA	Ni_NBS	Fu_NBS	-3.44973	4.51015	2.03405e-07	0.00352968
	Cluster-13111.0	--	--	Mus musculus cDNA fis, clone TRACH3037267, highly similar to Mus musculus flavin containing monooxygenase 2 (Fmo2)	Ni_NBS	Fu_NBS	-3.58795	4.30702	1.1883e-06	0.0103103
	Cluster-41930.0	--	--	Mus musculus 10 days neonate cortex cDNA, RIKEN full-length enriched library, clone:A830092C01 product:unclassifiable, full insert sequence	Ni_NBS	Fu_NBS	2.09196	3.51505	9.95534e-05	0.525137
	Cluster-20223.0	fin bud initiation factor homolog [Mus pahari]	--	Mus musculus 10 days embryo whole body cDNA, RIKEN full-length enriched library, clone:2610025B22 product:hypothetical protein, full insert sequence	Ni_NBS	Fu_NBS	-2.56819	5.0864	0.000121048	0.525137
	Cluster-5473.0	--	--	Mus musculus fibronectin type III domain containing 5 (Fndc5), mRNA	Ni_NBS	Fu_NBS	2.26131	1.22634	0.000275271	0.712828
	Cluster-41569.0	sodium/hydrogen exchanger 2 [Mus caroli]	SLC9A2, NHE2	Mus musculus adult male testis cDNA, RIKEN full-length enriched library, clone:4932415O19 product:SODIUM/HYDROGEN EXCHANGER 2 (NA(+)/H(+) EXCHANGER 2) (NHE-2) (H7) homolog [Rattus norvegicus], full insert sequence	Ni_NBS	Fu_NBS	2.19139	3.00939	0.000277333	0.712828
	Cluster-28386.0	vitrin isoform X1 [Mus pahari]	--	PREDICTED: Mus pahari vitrin (Vit), transcript variant X1, mRNA	Ni_NBS	Fu_NBS	-1.90808	4.69865	0.000366615	0.712828
	Cluster-36206.669	--	--	Mus musculus adult male medulla oblongata cDNA, RIKEN full-length enriched library, clone:6330407O08 product:inferred: KIAA0397 protein {Homo sapiens}, full insert sequence	Ni_NBS	Fu_NBS	2.55327	0.876761	0.00038041	0.712828
	Cluster-33405.0	PREDICTED: laminin subunit alpha-2 isoform X3 [Rattus norvegicus]	LAMA1_2	PREDICTED: Mus musculus laminin, alpha 2 (Lama2), transcript variant X3, mRNA	Ni_NBS	Fu_NBS	-2.24275	1.38055	0.000381507	0.712828
	Cluster-10860.0	C-X-C chemokine receptor type 4 [Mus pahari]	CXCR4, CD184	Mus musculus chemokine (C-X-C motif) receptor 4 (Cxcr4), transcript variant 1, mRNA	Ni_NBS	Fu_NBS	1.86372	4.68956	0.000442664	0.712828
	Cluster-36206.16815	urinary plasminogen activator [Rattus norvegicus]	PLAU	Mus musculus plasminogen activator, urokinase (Plau), mRNA	Ni_NBS	Fu_NBS	1.44406	8.13277	0.000457634	0.712828
	Cluster-22470.0	--	--	Mus musculus targeted non-conditional, lacZ-tagged mutant allele Cln8:tm1e(EUCOMM)Hmgu; transgenic	Ni_NBS	Fu_NBS	-5.72235	-0.252778	0.000502117	0.712828
	Cluster-14570.0	Krueppel-like factor 15 isoform X1 [Mus musculus]	KLF15	Mus musculus Kruppel-like factor 15 (Klf15), transcript variant 1, mRNA	Ni_NBS	Fu_NBS	-1.70725	6.263	0.000534015	0.712828
	Cluster-17714.0	transmembrane protein 180 [Mus caroli]	--	PREDICTED: Mus pahari major facilitator superfamily domain containing 13A (Mfsd13a), mRNA	Ni_NBS	Fu_NBS	1.69044	5.12388	0.000634449	0.786399
	Cluster-36206.9725	TPA: hypothetical protein BOS_23236 [Bos taurus]	--	Mus musculus strain BALB/c 45S ribosomal RNA region genomic sequence	Ni_NBS	Fu_NBS	-1.40766	12.2919	0.000719555	0.821863
	Cluster-27712.0	--	--	Mus musculus targeted KO-first, conditional ready, lacZ-tagged mutant allele Fgf11:tm1a(EUCOMM)Wtsi; transgenic	Ni_NBS	Fu_NBS	2.13792	2.37706	0.000757783	0.821863
	Cluster-26534.0	--	--	Mus musculus targeted KO-first, conditional ready, lacZ-tagged mutant allele Cnn2:tm1a(KOMP)Wtsi; transgenic	Ni_NBS	Fu_NBS	-2.29546	0.560543	0.000846486	0.84691
	Cluster-19200.0	--	--	Mus musculus chromosome 15, clone RP23-428I9, complete sequence	Ni_NBS	Fu_NBS	2.48468	1.09948	0.000878486	0.84691
	Cluster-32175.0	phospholipase ABHD3 [Mus caroli]	ABHD1_3	Mus musculus adult male medulla oblongata cDNA, RIKEN full-length enriched library, clone:6330521P13 product:abhydrolase domain containing 3, full insert sequence	Ni_NBS	Fu_NBS	1.43579	5.79728	0.00100544	0.883107
	Cluster-24016.0	transcription factor HES-7 isoform X2 [Mus pahari]	HES2_6_7	Mus musculus hairy and enhancer of split 7 (Drosophila), mRNA (cDNA clone MGC:161795 IMAGE:40135283), complete cds	Ni_NBS	Fu_NBS	-2.8011	0.317223	0.0010835	0.883107
	Cluster-3201.0	--	--	Mus musculus fucosyltransferase 2 (Fut2), transcript variant 1, mRNA	Ni_NBS	Fu_NBS	-2.12056	0.729583	0.00109293	0.883107
	Cluster-40533.1	HEAT repeat-containing protein 5A isoform X2 [Mus pahari]	--	PREDICTED: Mus musculus HEAT repeat containing 5A (Heatr5a), transcript variant X2, mRNA	Ni_NBS	Fu_NBS	2.16759	0.985864	0.00116554	0.883107
	Cluster-36206.16851	--	--	Mus musculus targeted non-conditional, lacZ-tagged mutant allele Cpt1c:tm1e(EUCOMM)Wtsi; transgenic	Ni_NBS	Fu_NBS	-3.34483	0.00496891	0.00128291	0.883107
	Cluster-31308.0	unnamed protein product, partial [Mus musculus]	APOL	Mus musculus targeted KO-first, conditional ready, lacZ-tagged mutant allele Apol6:tm1a(EUCOMM)Hmgu; transgenic	Ni_NBS	Fu_NBS	3.15539	0.783343	0.00128713	0.883107
	Cluster-25458.0	Dihydropyrimidinase [Rattus norvegicus]	DPYS, dht, hydA	Mus musculus dihydropyrimidinase, mRNA (cDNA clone MGC:46820 IMAGE:5123860), complete cds	Ni_NBS	Fu_NBS	-4.57134	0.877639	0.00133049	0.883107
	Cluster-36206.16230	dermatopontin [Mus caroli]	--	Mus musculus dermatopontin, mRNA (cDNA clone MGC:51504 IMAGE:4165966), complete cds	Ni_NBS	Fu_NBS	-1.6839	6.24061	0.00141059	0.883107
	Cluster-36206.9902	hypothetical protein T11_16386 [Trichinella zimbabwensis]	--	Mus musculus strain BALB/c 45S ribosomal RNA region genomic sequence	Ni_NBS	Fu_NBS	-1.31271	13.9671	0.00142417	0.883107
	Cluster-25306.0	--	--	Mus musculus potassium voltage-gated channel, subfamily Q, member 5 (Kcnq5), transcript variant 3, mRNA	Ni_NBS	Fu_NBS	1.86387	1.1274	0.00142494	0.883107
	Cluster-40005.1	--	--	Mus musculus fibroblast growth factor 11 (Fgf11), transcript variant 3, mRNA	Ni_NBS	Fu_NBS	1.66309	3.44613	0.00170081	1
	Cluster-36206.12511	major facilitator superfamily domain-containing protein 12 isoform X1 [Mus caroli]	--	Mus musculus major facilitator superfamily domain containing 12 (Mfsd12), mRNA	Ni_NBS	Fu_NBS	1.74039	2.71225	0.0018435	1
	Cluster-28229.0	PREDICTED: BTB/POZ domain-containing protein 18 [Rattus norvegicus]	--	PREDICTED: Rattus norvegicus BTB domain containing 18 (Btbd18), transcript variant X1, mRNA &amp;&amp; XM_002729202.4 PREDICTED: Rattus norvegicus BTB domain containing 18 (Btbd18), transcript variant X1, mRNA	Ni_NBS	Fu_NBS	2.07641	0.690015	0.00192393	1
	Cluster-6763.0	--	--	Mus musculus targeted KO-first, conditional ready, lacZ-tagged mutant allele D16H22S680E:tm1a(EUCOMM)Hmgu; transgenic	Ni_NBS	Fu_NBS	2.31812	0.865835	0.00193516	1
	Cluster-34938.0	tyrosine-protein kinase TXK [Lagenorhynchus obliquidens]	TXK, RLK	PREDICTED: Rattus norvegicus TXK tyrosine kinase (Txk), transcript variant X2, mRNA	Ni_NBS	Fu_NBS	2.46953	2.39658	0.00199962	1
	Cluster-4585.0	--	--	Mouse DNA sequence from clone DN-400L16 on chromosome 4, complete sequence	Ni_NBS	Fu_NBS	4.55182	0.24259	0.00200084	1
	Cluster-36206.17006	--	--	Human DNA sequence from clone CH507-3H24 on chromosome 21, complete sequence	Ni_NBS	Fu_NBS	-2.78786	1.37933	0.00205963	1
	Cluster-36206.12480	PREDICTED: MAP7 domain-containing protein 3 isoform X3 [Rattus norvegicus]	MAP7D3	PREDICTED: Rattus norvegicus MAP7 domain containing 3 (Map7d3), transcript variant X3, mRNA	Ni_NBS	Fu_NBS	1.38059	6.18744	0.00209416	1
	Cluster-15409.0	--	--	Mus musculus targeted KO-first, conditional ready, lacZ-tagged mutant allele Zfp207:tm1a(EUCOMM)Hmgu; transgenic	Ni_NBS	Fu_NBS	2.03433	0.89258	0.00218025	1
	Cluster-15015.0	--	--	Rattus norvegicus BAC CH230-125I15 (Children's Hospital Oakland Research Institute Rat (BN/SsNHsd/MCW) BAC library) complete sequence	Ni_NBS	Fu_NBS	1.63862	2.60405	0.00220304	1
	Cluster-33545.1	--	--	Mus musculus BAC clone RP24-186D1 from chromosome 18, complete sequence	Ni_NBS	Fu_NBS	3.3449	0.0149862	0.00250826	1
	Cluster-41028.0	stonin-2 isoform X3 [Mus musculus]	STON1_2	Mus musculus targeted KO-first, conditional ready, lacZ-tagged mutant allele Ston2:tm1a(KOMP)Wtsi; transgenic	Ni_NBS	Fu_NBS	-1.81127	1.02433	0.0025656	1
	Cluster-24512.0	myosin-binding protein H-like [Aotus nancymaae]	--	Mus musculus myosin binding protein H-like, mRNA (cDNA clone MGC:164269 IMAGE:40130915), complete cds &amp;&amp; BC132636.1 Mus musculus myosin binding protein H-like, mRNA (cDNA clone MGC:164267 IMAGE:40130913), complete cds	Ni_NBS	Fu_NBS	2.50745	2.00728	0.00257034	1
	Cluster-29088.0	roundabout homolog 4 [Rattus norvegicus]	ROBO4	Mus musculus activated spleen cDNA, RIKEN full-length enriched library, clone:F830036P07 product:roundabout homolog 4 (Drosophila), full insert sequence	Ni_NBS	Fu_NBS	-1.96564	3.07385	0.00264899	1
	Cluster-30832.0	PREDICTED: galectin-related protein [Myotis davidii]	--	PREDICTED: Mus musculus lectin, galactoside binding-like (Lgalsl), transcript variant X2, mRNA	Ni_NBS	Fu_NBS	-3.82749	-0.197596	0.00280733	1
	Cluster-34933.0	testosterone 17-beta-dehydrogenase 3 [Mus caroli]	HSD17B3	Mus musculus hydroxysteroid (17-beta) dehydrogenase 3 (Hsd17b3), mRNA	Ni_NBS	Fu_NBS	3.10232	2.18066	0.00298941	1
	Cluster-25772.0	uncharacterized protein KIAA0408 homolog [Mus pahari]	--	PREDICTED: Mus musculus RIKEN cDNA 9330159F19 gene (9330159F19Rik), transcript variant X2, mRNA	Ni_NBS	Fu_NBS	-1.62482	2.00656	0.00306635	1
	Cluster-14017.0	--	--	PREDICTED: Rattus norvegicus carbohydrate sulfotransferase 2 (Chst2), transcript variant X1, mRNA	Ni_NBS	Fu_NBS	2.33308	1.0522	0.00314382	1
	Cluster-22316.5	--	--	PREDICTED: Rattus norvegicus WAS/WASL-interacting protein family member 3-like (LOC102557111), transcript variant X1, mRNA	Ni_NBS	Fu_NBS	-4.05253	-0.0909412	0.00318124	1
	Cluster-28807.0	rab effector MyRIP isoform X2 [Mus musculus]	--	Mus musculus myosin VIIA and Rab interacting protein (Myrip), mRNA	Ni_NBS	Fu_NBS	1.4556	6.9359	0.00318824	1
	Cluster-36206.11708	PREDICTED: anaphase-promoting complex subunit CDC26 isoform X1 [Rattus norvegicus]	APC12, CDC26	Mus musculus 10 days neonate cerebellum cDNA, RIKEN full-length enriched library, clone:B930014F08 product:unclassifiable, full insert sequence	Ni_NBS	Fu_NBS	-2.99468	0.186908	0.00319981	1
	Cluster-22951.0	transmembrane protein 42 [Rattus norvegicus]	--	Rattus norvegicus transmembrane protein 42 (Tmem42), mRNA	Ni_NBS	Fu_NBS	2.21862	2.57029	0.00323031	1
	Cluster-18026.0	TCF3 fusion partner isoform X1 [Mus pahari]	TEPT, INO80F	Mus musculus TCF3 (E2A) fusion partner (Tfpt), transcript variant 1, mRNA	Ni_NBS	Fu_NBS	-1.61181	1.38683	0.00324867	1
	Cluster-7865.1	--	--	Mus musculus targeted KO-first, conditional ready, lacZ-tagged mutant allele Zfp110:tm1a(EUCOMM)Wtsi; transgenic	Ni_NBS	Fu_NBS	-2.32344	0.396382	0.00333363	1
	Cluster-36206.12540	solute carrier family 41 member 2 [Mus caroli]	SLC41A	PREDICTED: Mus musculus solute carrier family 41, member 2 (Slc41a2), transcript variant X2, mRNA	Ni_NBS	Fu_NBS	1.6944	1.30424	0.003346	1
	Cluster-930.0	--	--	--	Ni_NBS	Fu_NBS	2.06845	1.03584	0.00345072	1
	Cluster-36206.12976	N-acetyltransferase ESCO2 [Mus pahari]	ESCO, ECO1	PREDICTED: Rattus norvegicus establishment of sister chromatid cohesion N-acetyltransferase 2 (Esco2), mRNA	Ni_NBS	Fu_NBS	-2.62104	0.406533	0.00349555	1
	Cluster-2905.0	--	--	Mus musculus targeted KO-first, conditional ready, lacZ-tagged mutant allele Tfpt:tm1a(EUCOMM)Wtsi; transgenic	Ni_NBS	Fu_NBS	3.19728	-0.0712516	0.00350349	1
	Cluster-16530.0	platelet-derived growth factor receptor alpha [Microtus ochrogaster]	PDGFRA, CD140A	Mus musculus platelet derived growth factor receptor, alpha polypeptide (Pdgfra), transcript variant 5, non-coding RNA	Ni_NBS	Fu_NBS	-2.07029	1.36415	0.00355227	1
	Cluster-36206.11912	expressed in select embryonal carcinoma cells and testicular cells; similar to Swiss-Prot Accession Number P11260 [Mus musculus domesticus]	--	Tokudaia muenninki PARN gene for poly(A)-specific ribonuclease (deadenylation nuclease), complete cds	Ni_NBS	Fu_NBS	1.76882	2.44061	0.00357171	1
	Cluster-11007.0	--	--	PREDICTED: Rattus norvegicus phenazine biosynthesis-like protein domain containing 1 (Pbld1), transcript variant X2, mRNA	Ni_NBS	Fu_NBS	-1.94386	0.832129	0.00357514	1
	Cluster-36206.2713	cell death activator CIDE-A [Mus musculus]	--	Mus musculus cell death-inducing DNA fragmentation factor, alpha subunit-like effector A (Cidea), mRNA	Ni_NBS	Fu_NBS	1.26272	6.23881	0.00357909	1
	Cluster-36206.2124	dipeptidase 1 [Mus caroli]	DPEP	PREDICTED: Mus musculus dipeptidase 1 (Dpep1), transcript variant X1, mRNA	Ni_NBS	Fu_NBS	-1.11342	6.96344	0.00373297	1
	Cluster-25056.0	--	KRAB	Mus musculus targeted non-conditional, lacZ-tagged mutant allele Zfp146:tm1e(EUCOMM)Hmgu; transgenic	Ni_NBS	Fu_NBS	7.0945	0.731186	0.00396975	1
	Cluster-10746.1	sema domain, immunoglobulin domain (Ig), short basic domain, secreted, (semaphorin) 3G [Rattus norvegicus]	SEMA3	PREDICTED: Mus musculus sema domain, immunoglobulin domain (Ig), short basic domain, secreted, (semaphorin) 3G (Sema3g), transcript variant X1, mRNA	Ni_NBS	Fu_NBS	-2.44734	1.17851	0.00401325	1
	Cluster-7175.3	voltage-dependent P/Q-type calcium channel subunit alpha-1A isoform X10 [Mus musculus]	CACNA1A	PREDICTED: Rattus norvegicus calcium voltage-gated channel subunit alpha1 A (Cacna1a), transcript variant X15, mRNA	Ni_NBS	Fu_NBS	-2.77288	1.8369	0.00432734	1
	Cluster-36206.215	--	--	Mus musculus targeted KO-first, conditional ready, lacZ-tagged mutant allele Ankrd11:tm1a(EUCOMM)Wtsi; transgenic	Ni_NBS	Fu_NBS	-1.82508	1.72485	0.00433919	1
	Cluster-37906.0	--	--	Mouse DNA sequence from clone DN-129K11 on chromosome 4, complete sequence	Ni_NBS	Fu_NBS	-3.04247	0.15516	0.00452722	1
	Cluster-32097.0	--	--	Mus musculus adult male liver tumor cDNA, RIKEN full-length enriched library, clone:C730010K05 product:UDP-N-acetyl-alpha-D-galactosamine:polypeptide N-acetylgalactosaminyltransferase-like 2, full insert sequence	Ni_NBS	Fu_NBS	-1.93715	3.93932	0.00461597	1
	Cluster-39902.0	PREDICTED: coiled-coil domain-containing protein 57 isoform X3 [Rattus norvegicus]	--	PREDICTED: Rattus norvegicus coiled-coil domain containing 57 (Ccdc57), transcript variant X1, mRNA	Ni_NBS	Fu_NBS	-1.83615	1.50675	0.00466182	1
	Cluster-36206.1091	Integrin alpha 3 [Mus musculus]	ITGA3, CD49c	Mus musculus integrin alpha 3 (Itga3), transcript variant 2, mRNA	Ni_NBS	Fu_NBS	-2.712	6.62967	0.004836	1
	Cluster-40044.0	unnamed protein product [Mus musculus]	OSTALPHA, OSTA, SLC51A1	PREDICTED: Mus caroli solute carrier family 51 alpha subunit (Slc51a), mRNA	Ni_NBS	Fu_NBS	2.52192	0.849888	0.00493118	1
	Cluster-10746.0	semaphorin-3G [Mus caroli]	SEMA3	PREDICTED: Mus musculus sema domain, immunoglobulin domain (Ig), short basic domain, secreted, (semaphorin) 3G (Sema3g), transcript variant X1, mRNA	Ni_NBS	Fu_NBS	-2.25904	2.95413	0.00504346	1
	Cluster-30926.1	WAP four-disulfide core domain protein 6A isoform X1 [Mus musculus]	--	Mus musculus adult male epididymis cDNA, RIKEN full-length enriched library, clone:9230001F10 product:weakly similar to Eppin [Oryctolagus cuniculus], full insert sequence	Ni_NBS	Fu_NBS	1.6142	5.61663	0.00539202	1
	Cluster-36206.3942	hepatocyte cell adhesion molecule isoform X4 [Felis catus]	--	Mus musculus adult inner ear cDNA, RIKEN full-length enriched library, clone:F930049D15 product:hypothetical Immunoglobulin-like/Immunoglobulin C-2 type/Immunoglobulin subtype/Ig-like domain profile containing protein, full insert sequence	Ni_NBS	Fu_NBS	1.88836	1.07957	0.00543119	1
	Cluster-3927.0	mKIAA0644 protein, partial [Mus musculus]	--	Mus musculus mRNA for mKIAA0644 protein	Ni_NBS	Fu_NBS	-2.27473	2.35572	0.00545259	1
	Cluster-29138.0	EP300-interacting inhibitor of differentiation 2B [Mus caroli]	--	Mus musculus BAC clone RP23-89A16 from chromosome 7, complete sequence	Ni_NBS	Fu_NBS	-2.0433	0.541311	0.00577904	1
	Cluster-24311.0	--	--	Mus musculus targeted non-conditional, lacZ-tagged mutant allele Sec23b:tm1e(EUCOMM)Wtsi; transgenic	Ni_NBS	Fu_NBS	-2.1488	0.458728	0.00594905	1
	Cluster-36206.4712	HHIP-like protein 1 isoform X1 [Microtus ochrogaster]	--	Mus musculus melanocyte cDNA, RIKEN full-length enriched library, clone:G270133C15 product:similar to ARAR9245 [Homo sapiens], full insert sequence	Ni_NBS	Fu_NBS	-1.75198	1.56383	0.00598429	1
	Cluster-36206.14227	rCG20987 [Rattus norvegicus]	ACOT1_2_4	Mus musculus acyl-CoA thioesterase 4 (Acot4), mRNA	Ni_NBS	Fu_NBS	-2.60061	0.178565	0.00603357	1
	Cluster-36206.1236	mCG1030897, partial [Mus musculus]	--	Mus musculus chromosome 7, clone wi1-1755E18, complete sequence	Ni_NBS	Fu_NBS	2.13181	0.713462	0.006213	1
	Cluster-36206.6095	RGD1564177 (predicted), isoform CRA_b [Rattus norvegicus]	--	--	Ni_NBS	Fu_NBS	2.13387	6.42417	0.0062214	1
	Cluster-18974.0	--	--	Mus musculus predicted gene 13767 (Gm13767) pseudogene on chromosome 2 &amp;&amp; NG_008669.1 Mus musculus predicted gene 13768 (Gm13768) pseudogene on chromosome 2	Ni_NBS	Fu_NBS	2.53201	0.680193	0.00623973	1
	Cluster-36206.17590	--	--	Mus musculus targeted non-conditional, lacZ-tagged mutant allele Zmat1:tm1e(KOMP)Wtsi; transgenic	Ni_NBS	Fu_NBS	-2.10986	0.594313	0.00627595	1
	Cluster-36206.8387	WAP four-disulfide core domain 1, isoform CRA_d, partial [Mus musculus]	--	Mus musculus WAP four-disulfide core domain 1 (Wfdc1), mRNA	Ni_NBS	Fu_NBS	2.08108	2.1361	0.0063448	1
	Cluster-36206.3275	--	--	Mus musculus targeted KO-first, conditional ready, lacZ-tagged mutant allele Alas1:tm1a(EUCOMM)Hmgu; transgenic	Ni_NBS	Fu_NBS	3.17395	-0.0844511	0.00654139	1
	Cluster-25894.0	--	--	Mouse DNA sequence from clone RP23-430M12 on chromosome 4, complete sequence	Ni_NBS	Fu_NBS	2.13376	3.42737	0.0067145	1
	Cluster-36206.7930	unnamed protein product [Trypanosoma congolense IL3000]	--	Tokudaia muenninki PARN gene for poly(A)-specific ribonuclease (deadenylation nuclease), complete cds	Ni_NBS	Fu_NBS	2.16108	0.456212	0.00674171	1
	Cluster-40005.0	hypothetical protein DBR06_SOUSAS2810124, partial [Sousa chinensis]	FGF	Mus musculus fibroblast growth factor 11 (Fgf11), transcript variant 3, mRNA	Ni_NBS	Fu_NBS	1.3081	4.9201	0.00680998	1
	Cluster-36206.1673	ST3 beta-galactoside alpha-2,3-sialyltransferase 6, isoform CRA_b, partial [Mus musculus]	SIAT10, ST3GAL6	Mus musculus ST3 beta-galactoside alpha-2,3-sialyltransferase 6 (St3gal6), transcript variant 1, mRNA	Ni_NBS	Fu_NBS	-1.71606	4.08347	0.00685595	1
	Cluster-36206.14348	mCG147086 [Mus musculus]	--	Mus musculus targeted non-conditional, lacZ-tagged mutant allele P2ry2:tm1e(EUCOMM)Hmgu; transgenic	Ni_NBS	Fu_NBS	1.77006	0.801174	0.00689494	1
	Cluster-19028.0	--	--	Mouse DNA sequence from clone DN-200E13 on chromosome 4, complete sequence	Ni_NBS	Fu_NBS	-1.66481	1.08465	0.00690517	1
	Cluster-8696.0	uncharacterized protein LOC101056901 [Pan troglodytes]	--	Mus musculus BAC clone RP24-286I24 from chromosome 1, complete sequence	Ni_NBS	Fu_NBS	-1.7257	2.42036	0.00691216	1
	Cluster-15429.0	hydroxymethylglutaryl-CoA synthase [Cricetulus griseus]	E2.3.3.10	Mus musculus 3-hydroxy-3-methylglutaryl-Coenzyme A synthase 2 (Hmgcs2), mRNA	Ni_NBS	Fu_NBS	0.950855	8.92388	0.0070481	1
	Cluster-36206.1711	PREDICTED: ankyrin repeat and death domain-containing protein 1B [Rattus norvegicus]	--	PREDICTED: Mus caroli ankyrin repeat and death domain containing 1B (Ankdd1b), transcript variant X2, mRNA	Ni_NBS	Fu_NBS	-1.99336	2.27634	0.00706731	1
	Cluster-4997.0	--	--	Mus musculus chromosome 5, clone RP24-458L16, complete sequence	Ni_NBS	Fu_NBS	1.72467	1.2805	0.00707739	1
	Cluster-36206.9259	polyadenylate-binding protein-interacting protein 2, isoform CRA_b, partial [Mus musculus]	--	PREDICTED: Rattus norvegicus poly(A) binding protein interacting protein 2 (Paip2), transcript variant X5, mRNA	Ni_NBS	Fu_NBS	-1.64436	1.79619	0.00708293	1
	Cluster-36206.11904	--	--	PREDICTED: Rattus norvegicus zinc finger protein 295 (Zfp295), transcript variant X7, mRNA	Ni_NBS	Fu_NBS	2.35237	1.04631	0.00710578	1
	Cluster-3020.1	rho GTPase-activating protein 42 [Mus caroli]	ARHGAP42, GRAF3	Mus musculus RIKEN cDNA 9030420J04 gene, mRNA (cDNA clone MGC:169515 IMAGE:8860910), complete cds	Ni_NBS	Fu_NBS	1.86067	0.845065	0.00713277	1
	Cluster-36206.8819	cold shock domain-containing protein E1 isoform X3 [Mus pahari]	--	Mus musculus cold shock domain containing E1, RNA binding (Csde1), transcript variant 1, mRNA	Ni_NBS	Fu_NBS	-1.53692	2.99077	0.0073993	1
	Cluster-22293.0	--	--	Mus musculus targeted deletion, lacZ-tagged mutant allele Pcnp:tm1(KOMP)Ucd; transgenic	Ni_NBS	Fu_NBS	1.89952	0.550487	0.00740142	1
	Cluster-35993.0	mitochondrial calcium uniporter regulator 1 [Rattus norvegicus]	--	Mus musculus targeted KO-first, conditional ready, lacZ-tagged mutant allele Ccdc90a:tm1a(KOMP)Wtsi; transgenic	Ni_NBS	Fu_NBS	-2.71627	0.251625	0.00743505	1
	Cluster-36206.1080	cadherin-17 precursor [Rattus norvegicus]	CDH17	PREDICTED: Mus caroli cadherin 17 (Cdh17), mRNA	Ni_NBS	Fu_NBS	-1.57387	4.88037	0.00756408	1
	Cluster-7309.0	--	--	Mus musculus chromosome 15, clone RP24-132H17, complete sequence	Ni_NBS	Fu_NBS	2.03599	1.06976	0.00764576	1
	Cluster-10617.0	--	--	PREDICTED: Rattus norvegicus zinc finger with KRAB and SCAN domains 4 (Zkscan4), transcript variant X1, mRNA	Ni_NBS	Fu_NBS	2.62234	-0.0786531	0.00768904	1
	Cluster-36206.15624	interferon-induced protein with tetratricopeptide repeats 3 [Rattus norvegicus]	--	Rattus norvegicus interferon-induced protein with tetratricopeptide repeats 3 (Ifit3), mRNA &amp;&amp; BC079079.1 Rattus norvegicus interferon-induced protein with tetratricopeptide repeats 3, mRNA (cDNA clone MGC:94037 IMAGE:7122607), complete cds	Ni_NBS	Fu_NBS	2.1324	0.842968	0.00769853	1
	Cluster-24650.0	uromodulin-like 1 isoform X1 [Mus caroli]	--	PREDICTED: Mus musculus uromodulin-like 1 (Umodl1), transcript variant X1, mRNA	Ni_NBS	Fu_NBS	-1.82138	0.541404	0.0077995	1
	Cluster-27047.0	discoidin domain receptor family, member 1, isoform CRA_c, partial [Mus musculus]	DDR1, NEP, CD167a	Mus musculus discoidin domain receptor family, member 1 (Ddr1), transcript variant 4, mRNA	Ni_NBS	Fu_NBS	0.977038	8.3717	0.00789486	1
	Cluster-3518.0	--	--	PREDICTED: Rattus norvegicus collagen, type VI, alpha 2 (Col6a2), transcript variant X1, mRNA	Ni_NBS	Fu_NBS	2.21751	1.36674	0.00801902	1
	Cluster-27540.0	uncharacterized protein LOC111546370 [Piliocolobus tephrosceles]	--	Mus musculus targeted KO-first, conditional ready, lacZ-tagged mutant allele Ing1:tm1a(EUCOMM)Hmgu; transgenic	Ni_NBS	Fu_NBS	-2.40255	0.978174	0.00811186	1
	Cluster-21907.0	--	--	Rattus norvegicus stanniocalcin 1 (Stc1), mRNA &amp;&amp; BC078803.1 Rattus norvegicus stanniocalcin 1, mRNA (cDNA clone MGC:93378 IMAGE:7123665), complete cds	Ni_NBS	Fu_NBS	2.57443	0.712482	0.00840696	1
	Cluster-36206.13866	protein bicaudal C homolog 1 isoform X3 [Mus pahari]	--	Mus musculus BicC family RNA binding protein 1 (Bicc1), transcript variant 2, mRNA	Ni_NBS	Fu_NBS	-1.56973	1.16896	0.00858974	1
	Cluster-36206.15687	CCNB1 [Cricetulus griseus]	CCNB	Mus musculus 16 days embryo kidney cDNA, RIKEN full-length enriched library, clone:I920028K07 product:cyclin B1, full insert sequence	Ni_NBS	Fu_NBS	-1.5519	1.40239	0.00895707	1
	Cluster-32014.0	--	--	Mus musculus aryl-hydrocarbon receptor repressor (Ahrr), transcript variant 2, mRNA	Ni_NBS	Fu_NBS	-1.74892	2.66709	0.00896439	1
	Cluster-21750.0	guanine deaminase isoform X1 [Mus caroli]	E3.5.4.3, guaD	Mus musculus guanine deaminase (Gda), mRNA	Ni_NBS	Fu_NBS	2.04652	1.01699	0.00910222	1
	Cluster-17695.0	tumor necrosis factor receptor superfamily member 12A [Mus pahari]	TNFRSF12A, FN14, TWEAKR, CD266	Tokudaia muenninki THOC6 mRNA for THO complex 6, complete cds	Ni_NBS	Fu_NBS	1.48155	2.02845	0.00964854	1
	Cluster-20379.1	protein C-ets-2 isoform X1 [Pan troglodytes]	ETS, pnt	Mus musculus E26 avian leukemia oncogene 2, 3' domain (Ets2), mRNA	Ni_NBS	Fu_NBS	-1.67157	1.66471	0.00970965	1
	Cluster-32421.0	--	--	Mus musculus phosphodiesterase 4D, cAMP specific (Pde4d), mRNA	Ni_NBS	Fu_NBS	1.9299	0.957325	0.00973119	1
	Cluster-37220.0	metalloproteinase inhibitor 4 isoform X1 [Mus pahari]	--	Mus musculus tissue inhibitor of metalloproteinase 4 (Timp4), transcript variant 1, mRNA	Ni_NBS	Fu_NBS	-2.73219	0.233144	0.00991799	1
	Cluster-36206.7179	Cc2-5 [Rattus norvegicus]	--	Mus musculus 6 BAC RP24-467O4 (Roswell Park Cancer Institute (C57BL/6J Male) Mouse BAC Library) complete sequence	Ni_NBS	Fu_NBS	1.47715	0.970391	0.0100999	1
	Cluster-10789.0	RecName: Full=PDZ domain-containing protein 2; AltName: Full=PDZ domain-containing protein 3; AltName: Full=Plakophilin-related armadillo repeat protein-interacting PDZ protein; Contains: RecName: Full=Processed PDZ domain-containing protein 2	--	Rattus norvegicus PDZ domain containing 2 (Pdzd2), mRNA &amp;&amp; AF169411.1 Rattus norvegicus PAPIN mRNA, complete cds	Ni_NBS	Fu_NBS	2.48765	0.132657	0.0102618	1
	Cluster-36206.15652	--	--	Mus musculus thyroid hormone receptor alpha (Thra), transcript variant 2, mRNA	Ni_NBS	Fu_NBS	-2.22028	1.09831	0.0102961	1
	Cluster-15116.0	--	--	PREDICTED: Rattus norvegicus solute carrier family 35 member B3 (Slc35b3), transcript variant X6, mRNA &amp;&amp; XM_006253854.3 PREDICTED: Rattus norvegicus solute carrier family 35 member B3 (Slc35b3), transcript variant X6, mRNA	Ni_NBS	Fu_NBS	2.34792	0.227123	0.0104555	1
	Cluster-36206.8489	unnamed protein product [Mus musculus]	glnA, GLUL	Mus musculus glutamine synthetase (Glul) mRNA, complete cds	Ni_NBS	Fu_NBS	-1.23253	4.3763	0.0105757	1
	Cluster-11523.0	--	--	Mus musculus targeted KO-first, conditional ready, lacZ-tagged mutant allele Ipo4:tm1a(EUCOMM)Wtsi; transgenic	Ni_NBS	Fu_NBS	2.0831	0.424129	0.0106376	1
	Cluster-9957.0	storkhead-box protein 1 isoform X1 [Mus musculus]	--	Mus musculus storkhead box 1 (Stox1), transcript variant 1, mRNA	Ni_NBS	Fu_NBS	-1.71592	1.7379	0.0106507	1
	Cluster-21633.0	--	--	Mus musculus family with sequence similarity 107, member A (Fam107a), transcript variant 3, mRNA	Ni_NBS	Fu_NBS	-1.69804	1.6933	0.0109025	1
	Cluster-12375.0	PREDICTED: homeobox protein Hox-B9 [Peromyscus maniculatus bairdii]	HOX_9	Mus musculus homeobox B9 (Hoxb9), mRNA	Ni_NBS	Fu_NBS	-2.1412	1.68281	0.0109349	1
	Cluster-36206.16421	--	--	Mouse DNA sequence from clone RP23-396M19 on chromosome 11, complete sequence	Ni_NBS	Fu_NBS	-1.37091	2.01054	0.0110951	1
	Cluster-18118.0	leucine zipper putative tumor suppressor 3 isoform X3 [Octodon degus]	--	Mus musculus leucine zipper, putative tumor suppressor family member 3 (Lzts3), transcript variant 1, mRNA	Ni_NBS	Fu_NBS	-1.51327	1.38556	0.0112164	1
	Cluster-36206.1672	--	--	Mus musculus discoidin, CUB and LCCL domain containing 2 (Dcbld2), transcript variant 2, mRNA	Ni_NBS	Fu_NBS	-2.7089	-0.0188208	0.0112777	1
	Cluster-30872.0	potassium voltage-gated channel subfamily KQT member 5 isoform 3 [Mus musculus]	KCNQ5	Mus musculus potassium voltage-gated channel, subfamily Q, member 5 (Kcnq5), transcript variant 3, mRNA	Ni_NBS	Fu_NBS	1.46205	1.72956	0.0113959	1
	Cluster-17870.1	junctional sarcoplasmic reticulum protein 1 [Rattus norvegicus]	--	PREDICTED: Mus pahari junctional sarcoplasmic reticulum protein 1 (Jsrp1), mRNA	Ni_NBS	Fu_NBS	1.95822	1.54219	0.0114683	1
	Cluster-12858.2	hypothetical protein I79_012842 [Cricetulus griseus]	--	Mus musculus BAC clone RP24-86D16 from chromosome 17, complete sequence	Ni_NBS	Fu_NBS	1.53466	2.54028	0.0115675	1
	Cluster-21753.0	--	--	PREDICTED: Mus pahari IL2 inducible T cell kinase (Itk), transcript variant X4, mRNA	Ni_NBS	Fu_NBS	2.13288	0.256509	0.0116766	1
	Cluster-14186.0	TOG array regulator of axonemal microtubules protein 2 isoform X4 [Mus musculus]	--	PREDICTED: Mus musculus TOG array regulator of axonemal microtubules 2 (Togaram2), transcript variant X1, mRNA	Ni_NBS	Fu_NBS	2.21295	2.0997	0.0117875	1
	Cluster-31218.0	similar to Hypothetical protein MGC30714 (predicted) [Rattus norvegicus]	TSPAN33	PREDICTED: Rattus norvegicus tetraspanin 33 (Tspan33), transcript variant X1, mRNA	Ni_NBS	Fu_NBS	-2.44597	0.0825959	0.0118574	1
	Cluster-36206.9140	xaa-Pro aminopeptidase 1 isoform X1 [Physeter catodon]	pepP	Mus musculus X-prolyl aminopeptidase (aminopeptidase P) 1, soluble (Xpnpep1), transcript variant 1, mRNA	Ni_NBS	Fu_NBS	1.28243	2.42635	0.0118587	1
	Cluster-31799.0	--	--	Mus musculus BAC clone RP24-186D1 from chromosome 18, complete sequence	Ni_NBS	Fu_NBS	2.65306	1.02414	0.0120076	1
	Cluster-11583.0	ubiquitin-associated and SH3 domain-containing protein B isoform X1 [Mus caroli]	UBASH3, STS	Mus musculus ubiquitin associated and SH3 domain containing, B (Ubash3b), transcript variant 2, mRNA	Ni_NBS	Fu_NBS	1.83383	1.25707	0.0120933	1
	Cluster-36206.13650	--	--	PREDICTED: Rattus norvegicus ArfGAP with GTPase domain, ankyrin repeat and PH domain 3 (Agap3), transcript variant X8, mRNA	Ni_NBS	Fu_NBS	-2.60414	1.35347	0.0121226	1
	Cluster-41817.0	protein-glutamine gamma-glutamyltransferase 2 [Mus caroli]	TGM2	Mus musculus transglutaminase 2, C polypeptide (Tgm2), mRNA	Ni_NBS	Fu_NBS	1.22673	6.68673	0.0121556	1
	Cluster-38650.0	histidine ammonia lyase, isoform CRA_a [Rattus norvegicus]	hutH, HAL	Mus musculus histidine ammonia lyase, mRNA (cDNA clone MGC:67748 IMAGE:4211545), complete cds	Ni_NBS	Fu_NBS	2.05914	2.55539	0.0122085	1
	Cluster-36206.16546	--	--	--	Ni_NBS	Fu_NBS	-1.61409	1.24267	0.0122842	1
	Cluster-36206.12415	rCG56127, isoform CRA_a [Rattus norvegicus]	--	Mus musculus 6 BAC RP23-348K12 (Roswell Park Cancer Institute (C57BL/6J Female) Mouse BAC Library) complete sequence	Ni_NBS	Fu_NBS	1.57308	0.687709	0.0124923	1
	Cluster-41720.1	--	--	PREDICTED: Mus musculus N-deacetylase/N-sulfotransferase (heparan glucosaminyl) 3 (Ndst3), transcript variant X7, mRNA	Ni_NBS	Fu_NBS	1.26129	3.98889	0.0125883	1
	Cluster-3905.0	--	--	Mus musculus targeted KO-first, conditional ready, lacZ-tagged mutant allele AI646023:tm1a(KOMP)Ucd; transgenic	Ni_NBS	Fu_NBS	3.07093	0.455632	0.0127451	1
	Cluster-13206.1	Nuclear assembly factor 1 homolog (S. cerevisiae) [Rattus norvegicus]	NAF1	Rattus norvegicus nuclear assembly factor 1 ribonucleoprotein (Naf1), mRNA &amp;&amp; BC094302.1 Rattus norvegicus nuclear assembly factor 1 homolog (S. cerevisiae), mRNA (cDNA clone MGC:105580 IMAGE:7311858), complete cds	Ni_NBS	Fu_NBS	-1.80666	0.39655	0.0129437	1
	Cluster-5393.0	--	--	Mus musculus BAC clone RP23-440M11 from chromosome 12, complete sequence	Ni_NBS	Fu_NBS	-3.07647	1.13725	0.0130164	1
	Cluster-17183.0	immunoglobulin-binding protein 1 [Mus caroli]	IGBP1, TAP42	Mus musculus immunoglobulin (CD79A) binding protein 1 (Igbp1), mRNA	Ni_NBS	Fu_NBS	-1.58173	0.766396	0.0131803	1
	Cluster-10586.0	transmembrane protein 132C [Mus musculus]	TMEM132	Mus musculus transmembrane protein 132C (Tmem132c), mRNA	Ni_NBS	Fu_NBS	-2.39594	0.273337	0.0132259	1
	Cluster-30353.0	podocalyxin isoform X1 [Mus caroli]	PODXL	Mus musculus podocalyxin-like (Podxl), mRNA	Ni_NBS	Fu_NBS	-1.65902	1.75647	0.0135611	1
	Cluster-30399.0	--	--	Mus musculus BAC clone RP23-25J21 from 3, complete sequence	Ni_NBS	Fu_NBS	1.70489	1.43457	0.013902	1
	Cluster-6145.2	sickle tail protein isoform X8 [Mus musculus]	--	Mus musculus enhancer trap locus 4 (Etl4), transcript variant f, mRNA	Ni_NBS	Fu_NBS	1.16929	6.25148	0.0143196	1
	Cluster-36178.0	Rad50 protein [Mus musculus]	RAD50	Mus musculus BAC clone GS1-182G5 from UL, complete sequence	Ni_NBS	Fu_NBS	1.72458	0.843132	0.0143271	1
	Cluster-36206.7259	probable N-acetyltransferase CML1 isoform X2 [Mus caroli]	NAT8	PREDICTED: Microtus ochrogaster probable N-acetyltransferase CML1 (LOC101993852), transcript variant X3, mRNA	Ni_NBS	Fu_NBS	2.50508	0.297725	0.0144822	1
	Cluster-36206.13644	Als2 protein [Mus musculus]	--	Mus musculus targeted non-conditional, lacZ-tagged mutant allele Rpf1:tm1e(EUCOMM)Hmgu; transgenic	Ni_NBS	Fu_NBS	1.82284	1.60439	0.0145697	1
	Cluster-39250.0	--	--	Mus musculus targeted KO-first, conditional ready, lacZ-tagged mutant allele 2610318N02Rik:tm1a(EUCOMM)Wtsi; transgenic	Ni_NBS	Fu_NBS	2.76433	-0.0174954	0.0145741	1
	Cluster-36206.11190	PREDICTED: 5-oxoprolinase isoform X3 [Rattus norvegicus]	OPLAH, OXP1, oplAH	PREDICTED: Rattus norvegicus 5-oxoprolinase (ATP-hydrolysing) (Oplah), transcript variant X3, mRNA	Ni_NBS	Fu_NBS	0.857855	7.41855	0.0146193	1
	Cluster-8630.0	Rho GTPase activating protein 12, isoform CRA_c, partial [Mus musculus]	ARHGAP12_27	Mus musculus Rho GTPase activating protein 12 (Arhgap12), transcript variant 1, mRNA	Ni_NBS	Fu_NBS	-1.78162	0.708388	0.0148701	1
	Cluster-4949.0	--	--	Mus musculus BAC clone RP23-394C13 from chromosome 12, complete sequence	Ni_NBS	Fu_NBS	2.7044	0.205437	0.0149567	1
	Cluster-36206.4325	mCG1026625 [Mus musculus]	--	Mus musculus targeted non-conditional, lacZ-tagged mutant allele Cdk11b:tm1e(EUCOMM)Hmgu; transgenic	Ni_NBS	Fu_NBS	1.39985	2.64098	0.0149578	1
	Cluster-28083.0	PREDICTED: SAM and SH3 domain-containing protein 1 isoform X4 [Rattus norvegicus]	--	Mus musculus SAM and SH3 domain containing 1 (Sash1), mRNA	Ni_NBS	Fu_NBS	-1.20164	4.31032	0.0151044	1
	Cluster-4490.0	--	--	Mus musculus strain C57BL/6J clone rp23-329p1 map 14, complete sequence	Ni_NBS	Fu_NBS	-2.14783	0.467345	0.0153206	1
	Cluster-36206.1785	TSC22 domain family protein 3 isoform X2 [Cricetulus griseus]	--	PREDICTED: Rattus norvegicus TSC22 domain family, member 3 (Tsc22d3), transcript variant X3, mRNA	Ni_NBS	Fu_NBS	-1.01543	9.02913	0.0153877	1
	Cluster-26292.2	protein Niban isoform X1 [Mus caroli]	--	Mus musculus family with sequence similarity 129, member A (Fam129a), mRNA	Ni_NBS	Fu_NBS	2.32925	0.449399	0.0154524	1
	Cluster-34132.0	--	--	PREDICTED: Meriones unguiculatus stanniocalcin 1 (Stc1), mRNA	Ni_NBS	Fu_NBS	1.94142	4.24142	0.015457	1
	Cluster-36206.2111	--	--	Mus musculus targeted KO-first, conditional ready, lacZ-tagged mutant allele Vim:tm1a(EUCOMM)Wtsi; transgenic	Ni_NBS	Fu_NBS	2.25053	2.11705	0.015471	1
	Cluster-11755.2	mCG1045525, partial [Mus musculus]	--	Mus musculus chromosome 12 clone RP23-441E7, complete sequence	Ni_NBS	Fu_NBS	-1.55095	2.71809	0.0156551	1
	Cluster-22221.0	inositol 1,4,5-trisphosphate receptor type 2 isoform X1 [Mus pahari]	ITPR2	Mus musculus inositol 1,4,5-triphosphate receptor 2 (Itpr2), transcript variant 2, mRNA	Ni_NBS	Fu_NBS	-2.26118	0.340901	0.0156601	1
	Cluster-22917.0	serine protease HTRA4 [Mus pahari]	HTRA4	Mus musculus HtrA serine peptidase 4 (Htra4), mRNA	Ni_NBS	Fu_NBS	-3.18892	-0.0475719	0.0158812	1
	Cluster-8666.0	tubulointerstitial nephritis antigen-like precursor [Mus musculus]	--	Mus musculus tubulointerstitial nephritis antigen-like 1, mRNA (cDNA clone MGC:11828 IMAGE:3596560), complete cds	Ni_NBS	Fu_NBS	-1.3046	4.77662	0.0160465	1
	Cluster-4613.0	--	--	--	Ni_NBS	Fu_NBS	2.00364	0.618873	0.0161359	1
	Cluster-16389.0	--	--	Mus musculus BAC clone RP24-456H22 from chromosome 19, complete sequence	Ni_NBS	Fu_NBS	1.74186	1.53172	0.0163534	1
	Cluster-40362.0	RecName: Full=Adenomatous polyposis coli protein; Short=Protein APC; Short=mAPC	APC	Mus musculus APC, WNT signaling pathway regulator (Apc), transcript variant 2, mRNA	Ni_NBS	Fu_NBS	-1.53703	0.75732	0.0165528	1
	Cluster-35136.0	--	--	Rattus norvegicus solute carrier family 7 member 1 (Slc7a1), mRNA	Ni_NBS	Fu_NBS	5.70891	-0.277218	0.0165881	1
	Cluster-36206.10748	ubiquitin-associated and SH3 domain-containing protein B [Dasypus novemcinctus]	UBASH3, STS	Mus musculus NOD-derived CD11c +ve dendritic cells cDNA, RIKEN full-length enriched library, clone:F630048L11 product:NF-E2 inducible megakaryocyte specific protein, full insert sequence	Ni_NBS	Fu_NBS	1.39045	2.21116	0.0166428	1
	Cluster-36206.7649	LRRGT00065 [Rattus norvegicus]	--	Tokudaia muenninki PARN gene for poly(A)-specific ribonuclease (deadenylation nuclease), complete cds	Ni_NBS	Fu_NBS	1.4859	3.02597	0.0169056	1
	Cluster-36206.9266	cilia- and flagella-associated protein 100 isoform X2 [Mus musculus]	--	PREDICTED: Rattus norvegicus cilia and flagella associated protein 100 (Cfap100), transcript variant X1, mRNA	Ni_NBS	Fu_NBS	2.31414	3.02515	0.0169314	1
	Cluster-36206.2847	dolichyl-diphosphooligosaccharide--protein glycosyltransferase 48 kDa subunit isoform X1 [Neomonachus schauinslandi]	WBP1	Mus musculus targeted KO-first, conditional ready, lacZ-tagged mutant allele Pink1:tm1a(EUCOMM)Wtsi; transgenic	Ni_NBS	Fu_NBS	-1.65602	1.50022	0.0170379	1
	Cluster-36206.11064	collagen alpha-1(XVIII) chain isoform X1 [Mus caroli]	COL18A	PREDICTED: Mus pahari collagen type XVIII alpha 1 chain (Col18a1), transcript variant X5, mRNA	Ni_NBS	Fu_NBS	1.40436	8.87895	0.0170642	1
	Cluster-2823.0	--	--	Mus musculus chromosome 7, clone RP23-181P23, complete sequence	Ni_NBS	Fu_NBS	1.67587	0.444094	0.0170982	1
	Cluster-27388.0	--	--	PREDICTED: Rattus norvegicus transmembrane protein 119 (Tmem119), transcript variant X2, mRNA	Ni_NBS	Fu_NBS	1.33361	2.39617	0.0171494	1
	Cluster-36206.3926	PREDICTED: cohesin subunit SA-1 isoform X1 [Condylura cristata]	STAG1_2, SCC3, IRR1	PREDICTED: Rattus norvegicus stromal antigen 1 (Stag1), transcript variant X3, mRNA	Ni_NBS	Fu_NBS	-1.29296	2.04074	0.01717	1
	Cluster-36206.5085	CAP-Gly domain-containing linker protein 1 isoform X21 [Mus musculus]	CLIP1, RSN	Mus musculus CAP-GLY domain containing linker protein 1 (Clip1), transcript variant 1, mRNA	Ni_NBS	Fu_NBS	-1.86538	0.652773	0.0173147	1
	Cluster-19767.0	RecName: Full=Kinetochore protein Spc25	SPBC25, SPC25	Mus musculus SPC25, NDC80 kinetochore complex component, homolog (S. cerevisiae) (Spc25), transcript variant 2, mRNA	Ni_NBS	Fu_NBS	-3.11191	-0.0772168	0.0173546	1
	Cluster-36206.4377	--	--	Rattus norvegicus TL0AEA56YE16 mRNA sequence	Ni_NBS	Fu_NBS	1.46242	1.03307	0.017358	1
	Cluster-23142.0	mKIAA1344 protein, partial [Mus musculus]	--	PREDICTED: Rattus norvegicus thioredoxin domain containing 16 (Txndc16), transcript variant X3, mRNA	Ni_NBS	Fu_NBS	-2.09495	0.280233	0.0174534	1
	Cluster-14904.0	--	--	Mus musculus targeted non-conditional, lacZ-tagged mutant allele Myo1g:tm1e(EUCOMM)Wtsi; transgenic	Ni_NBS	Fu_NBS	2.02476	0.237256	0.0175422	1
	Cluster-36206.706	agouti-signaling protein isoform X3 [Mus musculus]	--	PREDICTED: Cricetulus griseus zinc finger protein 664-like (LOC100774062), transcript variant X1, misc_RNA	Ni_NBS	Fu_NBS	1.25168	3.83592	0.0177355	1
	Cluster-38661.0	unnamed protein product [Mus musculus]	COL15A	PREDICTED: Mus musculus collagen, type XV, alpha 1 (Col15a1), transcript variant X1, mRNA	Ni_NBS	Fu_NBS	1.32377	3.83745	0.0182151	1
	Cluster-36206.14428	CCR4-NOT transcription complex, subunit 4, isoform CRA_a, partial [Mus musculus]	CNOT4, NOT4, MOT2	Mus musculus CCR4-NOT transcription complex, subunit 4 (Cnot4), transcript variant 3, mRNA	Ni_NBS	Fu_NBS	-1.65655	1.73429	0.0184219	1
	Cluster-36206.16740	proliferation marker protein Ki-67 isoform X3 [Mus musculus]	MKI67	Mus musculus antigen identified by monoclonal antibody Ki 67 (Mki67), mRNA	Ni_NBS	Fu_NBS	-1.37894	1.29077	0.0184563	1
	Cluster-25065.0	interleukin-12 receptor subunit beta-1 [Mus pahari]	IL12RB1, CD212	Mus musculus targeted KO-first, conditional ready, lacZ-tagged mutant allele Il12rb1:tm1a(KOMP)Wtsi; transgenic	Ni_NBS	Fu_NBS	1.76981	0.498494	0.0185014	1
	Cluster-36206.15602	NEDD4, partial [Cricetulus griseus]	MYH	Mouse DNA sequence from clone RP23-396M19 on chromosome 11, complete sequence	Ni_NBS	Fu_NBS	-1.57814	3.84604	0.0185692	1
	Cluster-36206.17133	nucleoside diphosphate kinase 7 isoform X1 [Microtus ochrogaster]	ndk, NME	Mus musculus ATPase, Na+/K+ transporting, beta 1 polypeptide (Atp1b1), mRNA	Ni_NBS	Fu_NBS	0.885641	8.20089	0.0186471	1
	Cluster-36206.9641	smad nuclear-interacting protein 1 [Mus caroli]	SNIP1	Mus musculus Smad nuclear interacting protein 1 (Snip1), transcript variant 1, mRNA	Ni_NBS	Fu_NBS	-1.18274	2.10977	0.0187485	1
	Cluster-32340.1	ryanodine receptor 3 isoform X2 [Mus caroli]	--	Mus musculus ryanodine receptor 3 (Ryr3), mRNA	Ni_NBS	Fu_NBS	-5.36888	-0.450472	0.0188427	1
	Cluster-25563.0	mastermind-like domain-containing protein 1 isoform X2 [Mus musculus]	MAMLD1	Mus musculus mastermind-like domain containing 1 (Mamld1), transcript variant 1, mRNA	Ni_NBS	Fu_NBS	-1.72304	0.764634	0.0189174	1
	Cluster-36206.16760	THUMP domain-containing protein 2 [Mus pahari]	--	Mus musculus THUMP domain containing 2 (Thumpd2), mRNA	Ni_NBS	Fu_NBS	-1.14946	4.78668	0.0189328	1
	Cluster-41197.0	--	--	Mus musculus targeted KO-first, conditional ready, lacZ-tagged mutant allele N6amt1:tm1a(EUCOMM)Wtsi; transgenic	Ni_NBS	Fu_NBS	1.74216	0.977041	0.0190532	1
	Cluster-41939.0	deleted in malignant brain tumors 1 protein, partial [Numida meleagris]	--	Mus musculus lectin, galactoside-binding, soluble, 3 binding protein (Lgals3bp), mRNA	Ni_NBS	Fu_NBS	1.83053	0.523732	0.0194095	1
	Cluster-10538.0	--	--	Mouse DNA sequence from clone RP23-76C16 on chromosome 11, complete sequence	Ni_NBS	Fu_NBS	2.43488	0.279854	0.0195446	1
	Cluster-9257.1	--	--	--	Ni_NBS	Fu_NBS	1.97518	0.185114	0.0195623	1
	Cluster-25549.0	receptor for retinol uptake STRA6 isoform X2 [Mus musculus]	--	Mus musculus stimulated by retinoic acid gene 6 (Stra6), transcript variant 1, mRNA	Ni_NBS	Fu_NBS	1.21937	6.45991	0.019646	1
	Cluster-34870.0	RecName: Full=Dimethylaniline monooxygenase [N-oxide-forming] 1; AltName: Full=Dimethylaniline oxidase 1; AltName: Full=Hepatic flavin-containing monooxygenase 1; Short=FMO 1	FMO	Mus musculus flavin containing monooxygenase 1 (Fmo1), transcript variant 1, mRNA	Ni_NBS	Fu_NBS	-1.31444	3.33564	0.0196761	1
	Cluster-4338.0	--	--	Mus musculus targeted non-conditional, lacZ-tagged mutant allele Stradb:tm1e(KOMP)Wtsi; transgenic	Ni_NBS	Fu_NBS	-2.53283	0.106024	0.0198091	1
	Cluster-36206.908	methyl-CpG-binding domain protein 2 isoform X1 [Meriones unguiculatus]	MBD2	PREDICTED: Marmota flaviventris methyl-CpG binding domain protein 2 (Mbd2), transcript variant X2, misc_RNA	Ni_NBS	Fu_NBS	-1.52226	1.21202	0.0199051	1
	Cluster-36206.11122	TIMP metallopeptidase inhibitor 2 [Rattus norvegicus]	--	Mus musculus 16 days embryo head cDNA, RIKEN full-length enriched library, clone:C130030K05 product:tissue inhibitor of metalloproteinase 2, full insert sequence	Ni_NBS	Fu_NBS	0.984261	10.15	0.019908	1
	Cluster-18687.0	--	--	Mus musculus chromosome 1, clone RP24-395F2, complete sequence	Ni_NBS	Fu_NBS	2.46064	0.466914	0.0199527	1
	Cluster-18827.0	protein TOPAZ1 isoform X1 [Cricetulus griseus]	--	Mus musculus targeted non-conditional, lacZ-tagged mutant allele D9Ertd402e:tm1e(EUCOMM)Wtsi tm1e(EUCOMM)Hmgu; transgenic	Ni_NBS	Fu_NBS	1.67293	1.32386	0.0202795	1
	Cluster-36206.3960	Enhancer of polycomb homolog 1 (Drosophila) [Mus musculus]	EPC	PREDICTED: Rattus norvegicus enhancer of polycomb homolog 1 (Epc1), transcript variant X1, mRNA	Ni_NBS	Fu_NBS	-1.22022	1.94508	0.0202916	1
	Cluster-36206.17145	cullin-5 [Mus caroli]	CUL5	PREDICTED: Cricetulus griseus cullin 5 (Cul5), transcript variant X2, mRNA	Ni_NBS	Fu_NBS	-1.17953	2.12456	0.0203202	1
	Cluster-32069.0	--	--	Mus musculus targeted non-conditional, lacZ-tagged mutant allele Fkbp10:tm1e(EUCOMM)Wtsi; transgenic	Ni_NBS	Fu_NBS	2.1757	0.148541	0.0203215	1
	Cluster-34802.0	PREDICTED: immunoglobulin superfamily containing leucine-rich repeat protein 2 [Monodelphis domestica]	--	PREDICTED: Mus musculus immunoglobulin superfamily containing leucine-rich repeat 2 (Islr2), transcript variant X1, mRNA	Ni_NBS	Fu_NBS	-1.61058	5.7699	0.0203473	1
	Cluster-27092.0	hairy/enhancer-of-split related with YRPW motif protein 1 [Microtus ochrogaster]	HEY	Mus musculus hairy/enhancer-of-split related with YRPW motif 1 (Hey1), mRNA	Ni_NBS	Fu_NBS	1.28613	5.14171	0.0204886	1
	Cluster-36206.3308	mitochondrial ribosomal protein L20, isoform CRA_a [Mus musculus]	--	Mus musculus chromosome 1, clone RP23-302H1, complete sequence	Ni_NBS	Fu_NBS	2.74766	0.216752	0.0204933	1
	Cluster-36206.568	neurturin isoform X1 [Cricetulus griseus]	--	Mus musculus neurturin (Nrtn), mRNA	Ni_NBS	Fu_NBS	-1.15448	4.34307	0.0205893	1
	Cluster-36726.0	--	--	Mus musculus 10 BAC RP23-426B18 (Roswell Park Cancer Institute (C57BL/6J Female) Mouse BAC Library) complete sequence	Ni_NBS	Fu_NBS	1.34545	2.03962	0.0206048	1
	Cluster-36206.13422	unnamed protein product [Mus musculus]	SLC29A1_2_3, ENT1_2_3	Mus musculus solute carrier family 29 (nucleoside transporters), member 1, mRNA (cDNA clone MGC:6467 IMAGE:2631728), complete cds	Ni_NBS	Fu_NBS	0.817273	7.48614	0.020706	1
	Cluster-28503.0	transforming growth factor-beta-induced protein ig-h3 [Mesocricetus auratus]	TGFBI, BIGH3	Mus musculus transforming growth factor, beta induced (Tgfbi), transcript variant 1, mRNA	Ni_NBS	Fu_NBS	-1.70325	1.38629	0.0207569	1
	Cluster-36206.17042	--	--	--	Ni_NBS	Fu_NBS	-1.90448	0.447228	0.0208179	1
	Cluster-15857.1	--	--	Mus musculus targeted non-conditional, lacZ-tagged mutant allele Rcor3:tm1e(EUCOMM)Hmgu; transgenic	Ni_NBS	Fu_NBS	-1.62756	0.491836	0.0209154	1
	Cluster-26267.0	PREDICTED: polypeptide N-acetylgalactosaminyltransferase 1 isoform X1 [Galeopterus variegatus]	GALNT	Mus musculus polypeptide N-acetylgalactosaminyltransferase 1 (Galnt1), transcript variant 3, mRNA	Ni_NBS	Fu_NBS	-1.40512	0.675095	0.0210949	1
	Cluster-36206.1588	calcium homeostasis modulator protein 5 [Rattus norvegicus]	--	Mus musculus 16 days neonate heart cDNA, RIKEN full-length enriched library, clone:D830010L11 product:hypothetical protein, full insert sequence	Ni_NBS	Fu_NBS	1.00381	6.10191	0.0211854	1
	Cluster-4673.0	--	--	Mouse DNA sequence from clone RP24-80C21 on chromosome 2, complete sequence	Ni_NBS	Fu_NBS	2.02876	0.602916	0.0212061	1
	Cluster-17796.0	PREDICTED: laforin, isoform 9-like [Chlorocebus sabaeus]	--	Mus musculus trinucleotide repeat containing 18 (Tnrc18), transcript variant A, mRNA	Ni_NBS	Fu_NBS	-1.60645	2.04076	0.0212541	1
	Cluster-28077.0	nesprin-1 isoform X9 [Mus musculus]	SYNE1	PREDICTED: Mus musculus spectrin repeat containing, nuclear envelope 1 (Syne1), transcript variant X20, mRNA	Ni_NBS	Fu_NBS	1.40012	2.72372	0.0213298	1
	Cluster-1462.0	--	--	Mouse DNA sequence from clone RP23-163A2 on chromosome X, complete sequence	Ni_NBS	Fu_NBS	1.51745	1.12366	0.0214296	1
	Cluster-36206.646	--	--	--	Ni_NBS	Fu_NBS	2.43579	2.58082	0.0215762	1
	Cluster-41964.0	--	--	Mus musculus targeted KO-first, conditional ready, lacZ-tagged mutant allele Epb4.1l4a:tm1a(KOMP)Ucd; transgenic	Ni_NBS	Fu_NBS	1.59695	1.8834	0.0219434	1
	Cluster-36206.15380	PREDICTED: VPS10 domain-containing receptor SorCS1 isoform X1 [Peromyscus maniculatus bairdii]	--	Mus musculus BAC clone RP23-289F7 from 7, complete sequence	Ni_NBS	Fu_NBS	2.71081	0.25954	0.0219728	1
	Cluster-36206.5014	probable hydrolase PNKD isoform X2 [Mus pahari]	--	PREDICTED: Mus pahari PNKD metallo-beta-lactamase domain containing (Pnkd), transcript variant X2, mRNA	Ni_NBS	Fu_NBS	1.15285	5.58689	0.0222608	1
	Cluster-23739.1	LARGE xylosyl- and glucuronyltransferase 2 isoform X2 [Mus pahari]	LARGE	Mus musculus LARGE xylosyl- and glucuronyltransferase 2 (Large2), transcript variant 1, mRNA	Ni_NBS	Fu_NBS	-2.20044	0.725298	0.0224427	1
	Cluster-36206.13977	extended synaptotagmin-3 [Mus caroli]	--	Mus musculus extended synaptotagmin-like protein 3 (Esyt3), mRNA	Ni_NBS	Fu_NBS	0.893046	6.73348	0.0224945	1
	Cluster-36206.2965	--	--	Mus musculus targeted KO-first, conditional ready, lacZ-tagged mutant allele Mrpl16:tm1a(EUCOMM)Wtsi; transgenic	Ni_NBS	Fu_NBS	1.68245	1.24904	0.0225466	1
	Cluster-33787.0	--	--	Rattus norvegicus semaphorin 3G (Sema3g), mRNA	Ni_NBS	Fu_NBS	-1.56069	2.18396	0.022595	1
	Cluster-36206.2945	sodium- and chloride-dependent glycine transporter 1 isoform 2 [Mus musculus]	SLC6A5S	Mus musculus solute carrier family 6 (neurotransmitter transporter, glycine), member 9 (Slc6a9), transcript variant 4, mRNA	Ni_NBS	Fu_NBS	-1.07472	4.66105	0.0226988	1
	Cluster-20694.0	--	--	Mus musculus targeted deletion, lacZ-tagged mutant allele Tmod4:tm1(KOMP)Wtsi; transgenic	Ni_NBS	Fu_NBS	1.28349	1.03907	0.0229313	1
	Cluster-24982.0	--	--	Rattus norvegicus 14 BAC CH230-253H12 (Children's Hospital Oakland Research Institute) complete sequence	Ni_NBS	Fu_NBS	1.42833	2.00173	0.0229521	1
	Cluster-41166.0	--	--	Mus musculus ENAH actin regulator (Enah), transcript variant 4, mRNA	Ni_NBS	Fu_NBS	-1.66779	0.409686	0.0229701	1
	Cluster-36206.15547	--	--	Mus musculus BAC clone RP23-71A1 from chromosome 14, complete sequence	Ni_NBS	Fu_NBS	-2.0874	0.574157	0.0229864	1
	Cluster-36206.8881	structural maintenance of chromosomes protein 3 isoform X1 [Mus pahari]	SMC3, CSPG6	Mus musculus structural maintenance of chromosomes 3 (Smc3), mRNA	Ni_NBS	Fu_NBS	-1.25407	3.07598	0.0230007	1
	Cluster-7237.1	--	--	Mouse DNA sequence from clone RP23-451C8 on chromosome X, complete sequence	Ni_NBS	Fu_NBS	-2.36724	0.228256	0.0230254	1
	Cluster-21146.0	--	--	PREDICTED: Mus musculus sidekick cell adhesion molecule 2 (Sdk2), transcript variant X3, mRNA	Ni_NBS	Fu_NBS	1.34392	2.03493	0.0230788	1
	Cluster-11301.0	C1QTNF5, partial [Cricetulus griseus]	--	PREDICTED: Rattus norvegicus C1q and tumor necrosis factor related protein 5 (C1qtnf5), transcript variant X1, mRNA	Ni_NBS	Fu_NBS	-2.25963	1.88901	0.0231623	1
	Cluster-24286.0	CAST1/ERC2 splicing variant-4 [Mus musculus]	ERC2, CAST	Mus musculus ELKS/RAB6-interacting/CAST family member 2 (Erc2), transcript variant 1, mRNA	Ni_NBS	Fu_NBS	-1.6352	1.03258	0.0232177	1
	Cluster-2147.0	mCG146153, partial [Mus musculus]	--	Mus musculus targeted KO-first, conditional ready, lacZ-tagged mutant allele Cyb5r3:tm1a(KOMP)Wtsi; transgenic	Ni_NBS	Fu_NBS	2.69478	0.24018	0.0232908	1
	Cluster-33155.0	protein NOXP20 isoform X1 [Mus caroli]	--	PREDICTED: Rattus norvegicus family with sequence similarity 114, member A1 (Fam114a1), transcript variant X3, mRNA	Ni_NBS	Fu_NBS	1.34633	4.90813	0.023536	1
	Cluster-40563.0	--	--	Mus musculus targeted non-conditional, lacZ-tagged mutant allele Dyrk1b:tm1e(EUCOMM)Hmgu; transgenic	Ni_NBS	Fu_NBS	1.35099	0.733435	0.0236212	1
	Cluster-36206.14468	nucleolar protein 58 isoform X1 [Mus pahari]	NOP58	PREDICTED: Mus caroli NOP58 ribonucleoprotein (Nop58), transcript variant X1, mRNA	Ni_NBS	Fu_NBS	-1.27695	1.99728	0.0236414	1
	Cluster-36206.16819	PREDICTED: uncharacterized protein LOC501507 isoform X1 [Rattus norvegicus]	--	Mus musculus targeted non-conditional, lacZ-tagged mutant allele Rhox1:tm1e(KOMP)Wtsi; transgenic	Ni_NBS	Fu_NBS	-2.1564	0.29781	0.0237389	1
	Cluster-36206.8822	neurocalcin-delta [Cavia porcellus]	NCALD	Mus musculus neurocalcin delta (Ncald), transcript variant 5, mRNA	Ni_NBS	Fu_NBS	-2.02181	2.61954	0.0238147	1
	Cluster-41717.1	PREDICTED: histone-lysine N-methyltransferase 2D isoform X8 [Rattus norvegicus]	MLL2, ALR	PREDICTED: Rattus norvegicus lysine methyltransferase 2D (Kmt2d), transcript variant X8, mRNA	Ni_NBS	Fu_NBS	-1.19053	2.20009	0.023899	1
	Cluster-36206.15701	thymidylate synthase, isoform CRA_a, partial [Mus musculus]	thyA, TYMS	Mus musculus thymidylate synthase (Tyms), transcript variant 1, mRNA	Ni_NBS	Fu_NBS	-1.91251	0.69984	0.0241786	1
	Cluster-20769.0	probable G-protein coupled receptor 88 [Cricetulus griseus]	GPR88	Mus musculus BAC clone RP23-93F11 from chromosome 3, complete sequence	Ni_NBS	Fu_NBS	-1.1008	4.7673	0.0242904	1
	Cluster-36206.9289	protein DBF4 homolog A [Rattus norvegicus]	ASK, DBF4	Mus musculus DBF4 zinc finger (Dbf4), transcript variant 1, mRNA	Ni_NBS	Fu_NBS	-1.67992	1.09756	0.0243272	1
	Cluster-39561.2	PREDICTED: zinc finger protein 82 homolog [Callithrix jacchus]	--	Mus musculus zinc finger protein 82 (Zfp82), transcript variant 2, mRNA	Ni_NBS	Fu_NBS	-2.90711	1.26401	0.024389	1
	Cluster-36206.6279	heparanase [Mus pahari]	HPSE	PREDICTED: Mus caroli heparanase (Hpse), transcript variant X1, mRNA	Ni_NBS	Fu_NBS	1.49617	1.71545	0.0245826	1
	Cluster-8400.0	brother of CDO isoform X2 [Mesocricetus auratus]	BOC	PREDICTED: Rattus norvegicus BOC cell adhesion associated, oncogene regulated (Boc), transcript variant X5, mRNA &amp;&amp; XM_017598160.1 PREDICTED: Rattus norvegicus BOC cell adhesion associated, oncogene regulated (Boc), transcript variant X5, mRNA	Ni_NBS	Fu_NBS	-1.45715	0.599285	0.0247066	1
	Cluster-18543.0	--	--	Mus musculus epidermal growth factor receptor pathway substrate 15-like 1, mRNA (cDNA clone MGC:18416 IMAGE:4238768), complete cds	Ni_NBS	Fu_NBS	1.26757	3.11798	0.0248284	1
	Cluster-29127.0	PREDICTED: guanine nucleotide-binding protein G(i) subunit alpha-1 isoform X1 [Bison bison bison]	GNAI	Mus musculus chromosome 5, clone RP24-302O2, complete sequence	Ni_NBS	Fu_NBS	-1.49416	2.50373	0.0248737	1
	Cluster-3681.0	--	--	--	Ni_NBS	Fu_NBS	1.70415	0.33296	0.0248788	1
	Cluster-27550.1	PREDICTED: liver carboxylesterase 1-like isoform X2 [Peromyscus maniculatus bairdii]	CES1	PREDICTED: Mus caroli liver carboxylesterase 1 (LOC110300014), mRNA	Ni_NBS	Fu_NBS	1.81282	5.12508	0.0249306	1
	Cluster-36206.16901	ACSBG1, partial [Cricetulus griseus]	ACSBG	Mus musculus targeted non-conditional, lacZ-tagged mutant allele Acsbg1:tm1e(EUCOMM)Hmgu; transgenic	Ni_NBS	Fu_NBS	4.58999	0.351568	0.025079	1
	Cluster-10111.0	hypothetical protein I79_000360 [Cricetulus griseus]	--	Mus musculus BAC RP23-406J21 (Roswell Park Cancer Institute (C57BL/6J Female) Mouse BAC Library) complete sequence	Ni_NBS	Fu_NBS	0.873729	7.51876	0.0253896	1
	Cluster-12859.0	RecName: Full=Polynucleotide 5'-hydroxyl-kinase NOL9; AltName: Full=Nucleolar protein 9	GRC3, NOL9	Mus musculus nucleolar protein 9 (Nol9), transcript variant 1, mRNA	Ni_NBS	Fu_NBS	-1.44397	2.09618	0.0255097	1
	Cluster-36206.3344	nuclear factor 1 X-type isoform X2 [Mus pahari]	NFIX	PREDICTED: Cricetulus griseus nuclear factor I X (Nfix), transcript variant X4, mRNA	Ni_NBS	Fu_NBS	-1.05897	7.32022	0.0255835	1
	Cluster-28514.0	RecName: Full=Nuclear receptor subfamily 4 group A member 3; AltName: Full=Neuron-derived orphan receptor 1/2; AltName: Full=Nuclear hormone receptor NOR-1/NOR-2	NR4A3, NOR1	PREDICTED: Rattus norvegicus nuclear receptor subfamily 4, group A, member 3 (Nr4a3), transcript variant X3, mRNA	Ni_NBS	Fu_NBS	2.59136	0.182556	0.0256461	1
	Cluster-36206.11362	deltex 2 homolog (Drosophila), isoform CRA_c, partial [Mus musculus]	DTX	Mus musculus deltex 2, E3 ubiquitin ligase (Dtx2), transcript variant 1, mRNA	Ni_NBS	Fu_NBS	-1.57107	1.72571	0.0257599	1
	Cluster-36206.13814	TPA: pleiomorphic adenoma gene-like 2, partial [Bos taurus]	PLAGL2	Mus musculus mRNA for mKIAA0198 protein	Ni_NBS	Fu_NBS	-1.48909	1.0146	0.025995	1
	Cluster-32336.1	--	--	Mus musculus protein tyrosine phosphatase, receptor type, B (Ptprb), mRNA	Ni_NBS	Fu_NBS	2.64741	0.449133	0.0260244	1
	Cluster-30185.0	PREDICTED: interleukin-4 receptor subunit alpha isoform X1 [Rattus norvegicus]	IL4R, CD124	Mus musculus osteoclast-like cell cDNA, RIKEN full-length enriched library, clone:I420018N18 product:interleukin 4 receptor, alpha, full insert sequence	Ni_NBS	Fu_NBS	-1.35907	0.654466	0.0262373	1
	Cluster-6777.0	cytochrome P450, family 11, subfamily a, polypeptide 1 [Rattus norvegicus]	CYP11A	PREDICTED: Mus caroli cholesterol side-chain cleavage enzyme, mitochondrial (LOC110301893), mRNA	Ni_NBS	Fu_NBS	4.86639	1.6353	0.0262787	1
	Cluster-11588.0	--	--	Mus musculus targeted non-conditional, lacZ-tagged mutant allele Cdk11b:tm1e(EUCOMM)Hmgu; transgenic	Ni_NBS	Fu_NBS	1.38562	1.90702	0.02629	1
	Cluster-36206.10358	doublesex- and mab-3-related transcription factor B1 [Rattus norvegicus]	DMRT6, DMRTB	Rattus norvegicus DMRT-like family B with proline-rich C-terminal, 1 (Dmrtb1), mRNA	Ni_NBS	Fu_NBS	-1.02179	7.04724	0.0262965	1
	Cluster-36206.12693	uncharacterized protein KIAA0895-like isoform X1 [Mus musculus]	--	PREDICTED: Rattus norvegicus hypothetical protein LOC688736 (Kiaa0895l), transcript variant X1, mRNA	Ni_NBS	Fu_NBS	2.33445	1.34006	0.0263072	1
	Cluster-36206.1294	protein phosphatase 1 regulatory subunit 35 [Rattus norvegicus]	PPP1R35	Mus musculus protein phosphatase 1, regulatory subunit 35 (Ppp1r35), transcript variant 1, mRNA	Ni_NBS	Fu_NBS	-1.12902	2.4536	0.0266241	1
	Cluster-36206.9227	ornithine decarboxylase antizyme 3, partial [Mus musculus]	OAZ3	Mus musculus targeted non-conditional, lacZ-tagged mutant allele Tdrkh:tm1e(KOMP)Wtsi; transgenic	Ni_NBS	Fu_NBS	1.16919	4.54405	0.0266957	1
	Cluster-39829.0	N-acetyl galactosaminidase, alpha, isoform CRA_c [Mus musculus]	NAGA	Mus musculus N-acetyl galactosaminidase, alpha (Naga), transcript variant 1, mRNA	Ni_NBS	Fu_NBS	-0.950829	6.24673	0.026987	1
	Cluster-29324.0	peroxiredoxin-like 2A isoform X1 [Mus caroli]	--	Mus musculus peroxiredoxin like 2A (Prxl2a), transcript variant 7, mRNA	Ni_NBS	Fu_NBS	0.773029	7.56499	0.0270445	1
	Cluster-36206.2970	--	--	PREDICTED: Rattus norvegicus uncharacterized LOC108352066 (LOC108352066), ncRNA &amp;&amp; XR_001840124.1 PREDICTED: Rattus norvegicus uncharacterized LOC108352066 (LOC108352066), ncRNA	Ni_NBS	Fu_NBS	-1.38327	3.80156	0.0271113	1
	Cluster-3021.0	uncharacterized protein LOC113837095 [Cricetulus griseus]	--	Mus musculus strain C57BL6/J chromosome 6 clone RP23-446E21, complete sequence	Ni_NBS	Fu_NBS	-1.84935	2.02517	0.0272799	1
	Cluster-36206.17349	hypothetical protein A6R68_17164 [Neotoma lepida]	PPP1R12C, MBS85	PREDICTED: Mus pahari protein phosphatase 1 regulatory subunit 12C (Ppp1r12c), transcript variant X2, mRNA	Ni_NBS	Fu_NBS	1.3042	4.62571	0.027327	1
	Cluster-9015.0	--	--	Mouse DNA sequence from clone RP23-266O8 on chromosome 4, complete sequence	Ni_NBS	Fu_NBS	1.19355	2.69254	0.0273295	1
	Cluster-36206.7155	mKIAA4026 protein, partial [Mus musculus]	STK10, LOK	Tokudaia muenninki STK10 mRNA for serine/threonine kinase 10, complete cds	Ni_NBS	Fu_NBS	0.901401	5.72558	0.0275281	1
	Cluster-29641.0	trimethylguanosine synthase [Mus caroli]	TGS1	Mus musculus trimethylguanosine synthase 1 (Tgs1), mRNA	Ni_NBS	Fu_NBS	-1.44983	0.685006	0.0276462	1
	Cluster-26653.2	--	--	PREDICTED: Mus musculus muscleblind like splicing factor 3 (Mbnl3), transcript variant X11, mRNA	Ni_NBS	Fu_NBS	1.02162	7.25068	0.0277861	1
	Cluster-30307.0	mKIAA0849 protein, partial [Mus musculus]	CYLD, USLP2	Mus musculus mRNA for mKIAA0849 protein	Ni_NBS	Fu_NBS	-1.57971	0.802416	0.0281146	1
	Cluster-20209.0	--	--	Mus musculus targeted deletion, lacZ-tagged mutant allele Card6:tm1(KOMP)Ucd; transgenic	Ni_NBS	Fu_NBS	1.56427	2.03975	0.0281208	1
	Cluster-36206.16731	--	--	--	Ni_NBS	Fu_NBS	1.38041	1.65166	0.0282605	1
	Cluster-37215.0	--	--	--	Ni_NBS	Fu_NBS	1.52528	0.635361	0.0283278	1
	Cluster-38989.0	TRIM63, partial [Cricetulus griseus]	TRIM63, MURF1	Mus musculus tripartite motif-containing 63 (Trim63), transcript variant 1, mRNA	Ni_NBS	Fu_NBS	-1.59388	3.07843	0.0283803	1
	Cluster-36206.3498	RecName: Full=EH domain-binding protein 1-like protein 1; AltName: Full=Tangerin	--	Mus musculus tangerin A mRNA, complete cds, alternatively spliced	Ni_NBS	Fu_NBS	1.92875	0.443667	0.0284205	1
	Cluster-12994.0	--	--	Mus musculus protocadherin 11 X-linked (Pcdh11x), transcript variant 4, non-coding RNA	Ni_NBS	Fu_NBS	1.20669	1.93466	0.0284917	1
	Cluster-35609.0	--	--	Mus musculus BAC clone RP23-8G7 from 13, complete sequence	Ni_NBS	Fu_NBS	-1.7327	2.00201	0.0285131	1
	Cluster-1625.0	--	--	Mus musculus BAC clone RP23-237P18 from chromosome 13, complete sequence	Ni_NBS	Fu_NBS	2.85752	-0.300307	0.0285917	1
	Cluster-14626.0	--	--	Mouse DNA sequence from clone RP23-313O9 on chromosome 4, complete sequence	Ni_NBS	Fu_NBS	1.56228	0.610267	0.0286063	1
	Cluster-16688.0	annexin VIII [Mus musculus]	ANXA8	Mus musculus annexin A8 (Anxa8), transcript variant 2, mRNA	Ni_NBS	Fu_NBS	3.70965	0.976299	0.0290905	1
	Cluster-22657.0	RecName: Full=Microtubule cross-linking factor 1; AltName: Full=Coiled-coil domain-containing protein 165; AltName: Full=PAR-1-interacting protein; AltName: Full=SOGA family member 2	--	Mus musculus microtubule crosslinking factor 1 (Mtcl1), transcript variant 1, mRNA	Ni_NBS	Fu_NBS	-2.19167	-0.0399297	0.0293066	1
	Cluster-36206.7887	--	--	PREDICTED: Mus caroli L-2-hydroxyglutarate dehydrogenase (L2hgdh), transcript variant X1, mRNA	Ni_NBS	Fu_NBS	1.31027	2.94101	0.029509	1
	Cluster-40056.0	claudin-23 [Mus musculus]	CLDN	Mus musculus BAC clone RP24-134N2 from 8, complete sequence	Ni_NBS	Fu_NBS	1.05707	5.72686	0.0295182	1
	Cluster-36206.14526	V-type proton ATPase subunit e 1 [Cricetulus griseus]	ATPeV0E, ATP6H	Mus musculus ATPase, H+ transporting, lysosomal V0 subunit E, mRNA (cDNA clone MGC:35788 IMAGE:5374017), complete cds	Ni_NBS	Fu_NBS	1.36701	1.01351	0.0295725	1
	Cluster-42009.0	interferon-induced protein with tetratricopeptide repeats 3 [Mus pahari]	--	Mus musculus interferon-induced protein with tetratricopeptide repeats 3B (Ifit3b), mRNA	Ni_NBS	Fu_NBS	1.80647	1.05844	0.0296424	1
	Cluster-36206.2427	PREDICTED: glutathione S-transferase A3 [Chlorocebus sabaeus]	GST, gst	Mus musculus predicted gene, 21909 (Gm21909) pseudogene on chromosome 1	Ni_NBS	Fu_NBS	-1.8347	0.640218	0.0296807	1
	Cluster-36206.10459	LRRGT00176 [Rattus norvegicus]	--	Mus musculus BAC clone RP23-478G5 from chromosome 14, complete sequence	Ni_NBS	Fu_NBS	1.46422	2.86386	0.0297569	1
	Cluster-36206.12516	kinesin-like protein KIF1A isoform b [Mus musculus]	KIF1	Mus musculus kinesin family member 1A (Kif1a), transcript variant 4, mRNA	Ni_NBS	Fu_NBS	1.00548	7.60356	0.030023	1
	Cluster-7376.1	kinesin-like protein KIF21A isoform 5 [Mus musculus]	KIF4_21_27	Mus musculus kinesin family member 21A (Kif21a), transcript variant 5, mRNA	Ni_NBS	Fu_NBS	0.834292	7.32124	0.0300477	1
	Cluster-716.0	--	--	Mus musculus BAC clone RP23-78N5 from chromosome 9, complete sequence	Ni_NBS	Fu_NBS	1.62557	0.520648	0.0301696	1
	Cluster-32980.0	--	--	Mus musculus Na+/K+ transporting ATPase interacting 2 (Nkain2), transcript variant 1, mRNA	Ni_NBS	Fu_NBS	-1.52758	0.647763	0.0302524	1
	Cluster-36206.14606	mCG17767, isoform CRA_b [Mus musculus]	--	Mus musculus stress-associated endoplasmic reticulum protein family member 2, mRNA (cDNA clone IMAGE:30918787), complete cds	Ni_NBS	Fu_NBS	-1.44775	1.20206	0.0302744	1
	Cluster-36206.6368	--	--	Mus musculus strain C57BL6/J chromosome 6 clone RP23-13A15, complete sequence	Ni_NBS	Fu_NBS	1.15515	5.65898	0.0304173	1
	Cluster-36206.1216	LRRGT00034 [Rattus norvegicus]	--	Tokudaia muenninki PDXDC1 gene for pyridoxal-dependent decarboxylase domain containing 1, complete cds, chromosome X	Ni_NBS	Fu_NBS	1.3936	2.09627	0.0304377	1
	Cluster-36206.495	histone deacetylase complex subunit SAP30L [Mesocricetus auratus]	--	PREDICTED: Mus caroli SAP30 like (Sap30l), mRNA	Ni_NBS	Fu_NBS	-1.02968	4.65893	0.0304988	1
	Cluster-36206.12350	granulocyte-macrophage colony-stimulating factor receptor subunit alpha [Mus pahari]	CSF2RA, GMCSFR, CD116	Mus musculus predicted gene 20679 (Gm20679) pseudogene on chromosome 7	Ni_NBS	Fu_NBS	1.34822	2.46155	0.0306061	1
	Cluster-534.0	--	--	Mus musculus targeted non-conditional, lacZ-tagged mutant allele Rilpl1:tm1e(EUCOMM)Hmgu; transgenic	Ni_NBS	Fu_NBS	1.63492	1.23102	0.0307327	1
	Cluster-36206.13760	spermatogenesis-associated protein 9 [Cricetulus griseus]	--	Mus musculus BAC clone RP23-147P2 from chromosome 13, complete sequence	Ni_NBS	Fu_NBS	1.27022	2.09874	0.0307774	1
	Cluster-36206.17117	Eukaryotic translation initiation factor 3 subunit C [Cricetulus griseus]	EIF3C	Mus musculus BAC clone RP23-407J24 from chromosome 7, complete sequence	Ni_NBS	Fu_NBS	2.96738	-0.250451	0.0308263	1
	Cluster-27176.0	potassium voltage-gated channel subfamily KQT member 5 isoform 3 [Mus musculus]	KCNQ5	Mus musculus potassium voltage-gated channel, subfamily Q, member 5 (Kcnq5), transcript variant 3, mRNA	Ni_NBS	Fu_NBS	1.6379	1.26721	0.0308918	1
	Cluster-32187.0	--	--	Mus musculus targeted non-conditional, lacZ-tagged mutant allele Gstm1:tm1e(EUCOMM)Hmgu; transgenic	Ni_NBS	Fu_NBS	2.22155	0.131914	0.030952	1
	Cluster-36206.3589	rho GTPase-activating protein SYDE1 [Rattus norvegicus]	SYDE	PREDICTED: Mus pahari synapse defective Rho GTPase homolog 1 (Syde1), mRNA	Ni_NBS	Fu_NBS	-1.58226	4.47388	0.0311189	1
	Cluster-36206.10125	mKIAA3013 protein, partial [Mus musculus]	--	PREDICTED: Meriones unguiculatus SR-related CTD associated factor 11 (Scaf11), transcript variant X2, mRNA	Ni_NBS	Fu_NBS	-1.14299	3.52988	0.0314458	1
	Cluster-34324.2	PREDICTED: histone deacetylase 4 isoform X2 [Rattus norvegicus]	HDAC4_5	PREDICTED: Rattus norvegicus histone deacetylase 4 (Hdac4), transcript variant X4, mRNA	Ni_NBS	Fu_NBS	-2.16973	0.400403	0.0314973	1
	Cluster-32461.0	PREDICTED: excitatory amino acid transporter 4 isoform X1 [Rattus norvegicus]	SLC1A6, EAAT4	Mus musculus solute carrier family 1 (high affinity aspartate/glutamate transporter), member 6, mRNA (cDNA clone MGC:169744 IMAGE:8861139), complete cds &amp;&amp; BC138140.1 Mus musculus solute carrier family 1 (high affinity aspartate/glutamate transporter), member 6, mRNA (cDNA clone MGC:169764 IMAGE:8861159), complete cds	Ni_NBS	Fu_NBS	-3.73017	0.633634	0.0315585	1
	Cluster-36206.2861	mCG1045525, partial [Mus musculus]	NEDD4, RSP5	Mus musculus chromosome 14, clone RP24-226L18, complete sequence	Ni_NBS	Fu_NBS	1.21671	1.84111	0.0318912	1
	Cluster-36206.12757	Rraga protein, partial [Mus musculus]	RRAGA_B	Mus musculus Ras-related GTP binding A (Rraga), mRNA	Ni_NBS	Fu_NBS	-1.48942	0.321628	0.0322558	1
	Cluster-29848.0	B-cell lymphoma 6 protein [Microcebus murinus]	BCL6	Rattus norvegicus B-cell CLL/lymphoma 6, mRNA (cDNA clone MGC:187400 IMAGE:7097735), complete cds	Ni_NBS	Fu_NBS	-1.09798	4.03355	0.0323033	1
	Cluster-36206.2806	tubulin beta-3 chain [Zalophus californianus]	TUBB	Rattus norvegicus neuron-specific class III beta-tubulin mRNA, complete cds	Ni_NBS	Fu_NBS	1.13947	6.84801	0.0323269	1
	Cluster-36206.17018	--	--	Rattus norvegicus sarcoglycan, beta (Sgcb), mRNA	Ni_NBS	Fu_NBS	1.22975	1.94936	0.0325016	1
	Cluster-41534.1	H2A histone family, member Y2 [Mus musculus]	H2A	Mus musculus 10 days neonate cerebellum cDNA, RIKEN full-length enriched library, clone:6530401H03 product:MACROH2A2, full insert sequence	Ni_NBS	Fu_NBS	1.08404	4.38667	0.0326662	1
	Cluster-9709.0	mCG1045525, partial [Mus musculus]	--	Mus musculus chromosome 7, clone RP24-64B10, complete sequence	Ni_NBS	Fu_NBS	1.26996	1.02388	0.0326769	1
	Cluster-36206.8496	--	--	Mus musculus BAC clone RP24-230N16 from chromosome 5, complete sequence	Ni_NBS	Fu_NBS	-1.56257	0.356722	0.0327227	1
	Cluster-22505.0	--	--	Mus musculus targeted non-conditional, lacZ-tagged mutant allele Actn4:tm1e(EUCOMM)Wtsi; transgenic	Ni_NBS	Fu_NBS	2.02632	0.73138	0.0328251	1
	Cluster-9482.0	Niemann-Pick C1 protein precursor [Rattus norvegicus]	NPC1	Mus musculus NPC1 (Npc1) mRNA, complete cds	Ni_NBS	Fu_NBS	-1.12003	2.04706	0.033067	1
	Cluster-38707.0	mu-calpain large subunit [Rattus norvegicus]	CAPN1	Rattus norvegicus calpain 1 (Capn1), mRNA &amp;&amp; BC061880.1 Rattus norvegicus calpain 1, mRNA (cDNA clone MGC:72486 IMAGE:5599301), complete cds	Ni_NBS	Fu_NBS	1.13828	4.27763	0.0330832	1
	Cluster-35889.0	--	--	Mus musculus ankyrin repeat and SOCS box-containing 3 (Asb3), mRNA	Ni_NBS	Fu_NBS	1.44281	1.12083	0.03326	1
	Cluster-23523.0	--	--	Mouse DNA sequence from clone RP23-54E16 on chromosome 2, complete sequence	Ni_NBS	Fu_NBS	1.50234	0.760958	0.033605	1
	Cluster-9962.0	somatostatin receptor type 3 [Mus pahari]	SSTR3	PREDICTED: Rattus norvegicus somatostatin receptor 3 (Sstr3), transcript variant X1, mRNA	Ni_NBS	Fu_NBS	2.24725	0.140807	0.033757	1
	Cluster-36206.4624	--	--	PREDICTED: Mus pahari nuclear receptor coactivator 2 (Ncoa2), transcript variant X1, mRNA	Ni_NBS	Fu_NBS	-2.00093	0.0564349	0.0337767	1
	Cluster-36206.14792	--	--	Mus musculus low density lipoprotein receptor-related protein 8, apolipoprotein e receptor (Lrp8), transcript variant 7, mRNA	Ni_NBS	Fu_NBS	1.81198	2.60519	0.0340969	1
	Cluster-34031.0	PR domain zinc finger protein 10 [Mus caroli]	--	Mus musculus PR domain containing 10 (Prdm10), transcript variant 1, mRNA	Ni_NBS	Fu_NBS	1.90787	-0.0215192	0.0345686	1
	Cluster-22573.0	--	--	Mus musculus Phgdh gene for 3-phosphoglycerate dehydrogenase, complete cds	Ni_NBS	Fu_NBS	-2.78628	0.585835	0.0346686	1
	Cluster-15633.0	integrin alpha-11 [Mus pahari]	ITGA11	Mus musculus integrin alpha 11 (Itga11), mRNA	Ni_NBS	Fu_NBS	1.56495	1.25674	0.0346863	1
	Cluster-31011.1	myotubularin-related protein 10 isoform X1 [Mus pahari]	MTMR10_11_12	Mus musculus myotubularin related protein 10 (Mtmr10), mRNA	Ni_NBS	Fu_NBS	-1.29671	1.3394	0.0346997	1
	Cluster-33930.2	--	--	Mus musculus zinc finger and BTB domain containing 16 (Zbtb16), transcript variant 1, mRNA	Ni_NBS	Fu_NBS	-1.51521	4.06013	0.0347343	1
	Cluster-3674.0	--	--	Mus musculus targeted non-conditional, lacZ-tagged mutant allele Tgif2:tm1e(EUCOMM)Wtsi; transgenic	Ni_NBS	Fu_NBS	2.17958	0.106705	0.0348172	1
	Cluster-6972.0	--	--	Mus musculus tubby like protein 4, mRNA (cDNA clone MGC:169649 IMAGE:8861044), complete cds	Ni_NBS	Fu_NBS	1.99452	1.07244	0.0348348	1
	Cluster-36206.4210	podoplanin [Mus caroli]	PDPN	PREDICTED: Mus caroli podoplanin (Pdpn), mRNA	Ni_NBS	Fu_NBS	-2.04167	1.42632	0.0348547	1
	Cluster-14583.0	--	--	Mus musculus chromosome 3, clone RP23-48L9, complete sequence	Ni_NBS	Fu_NBS	1.58625	0.597724	0.0350237	1
	Cluster-38492.1	PREDICTED: structural maintenance of chromosomes protein 2 isoform X1 [Rattus norvegicus]	SMC2	PREDICTED: Rattus norvegicus structural maintenance of chromosomes 2 (Smc2), transcript variant X1, mRNA	Ni_NBS	Fu_NBS	-1.21851	1.12657	0.035027	1
	Cluster-36206.3018	succinate dehydrogenase complex, subunit B, iron sulfur (Ip), isoform CRA_c [Mus musculus]	--	Mus musculus targeted KO-first, conditional ready, lacZ-tagged mutant allele Man2c1:tm1a(KOMP)Wtsi; transgenic &amp;&amp; JN958052.1 Mus musculus targeted KO-first, conditional ready, lacZ-tagged mutant allele Man2c1:tm2a(KOMP)Wtsi; transgenic	Ni_NBS	Fu_NBS	-1.28843	2.33974	0.0351601	1
	Cluster-14213.0	--	--	Mus musculus protocadherin 11 X-linked (Pcdh11x), transcript variant 4, non-coding RNA	Ni_NBS	Fu_NBS	1.08002	3.63926	0.0352968	1
	Cluster-208.0	mCG6595, isoform CRA_d [Mus musculus]	MYO15	PREDICTED: Mus pahari myosin XVB (Myo15b), mRNA	Ni_NBS	Fu_NBS	2.1241	1.05054	0.0353377	1
	Cluster-11284.0	treslin [Mus caroli]	--	PREDICTED: Mus caroli TOPBP1 interacting checkpoint and replication regulator (Ticrr), mRNA	Ni_NBS	Fu_NBS	-1.30646	1.28876	0.0356883	1
	Cluster-36206.12526	E3 ubiquitin-protein ligase RING2 isoform X1 [Heterocephalus glaber]	RNF1_2	Mus musculus ring finger protein 2 (Rnf2), transcript variant 3, mRNA	Ni_NBS	Fu_NBS	-1.16397	1.51739	0.035702	1
	Cluster-36206.8391	PREDICTED: protein DEK isoform X1 [Oryctolagus cuniculus]	DEK	PREDICTED: Mus pahari DEK proto-oncogene (Dek), mRNA	Ni_NBS	Fu_NBS	-1.25789	1.87156	0.0357711	1
	Cluster-10256.0	--	--	--	Ni_NBS	Fu_NBS	1.42127	1.13172	0.0358951	1
	Cluster-37930.2	alpha-mannosidase 2 [Mus musculus]	MAN2	Rattus norvegicus mannosidase, alpha, class 2A, member 1 (Man2a1), mRNA	Ni_NBS	Fu_NBS	0.718882	7.98158	0.0359014	1
	Cluster-36206.8359	phosphatase and actin regulator 1 isoform X2 [Mus musculus]	--	PREDICTED: Microtus ochrogaster phosphatase and actin regulator 1 (Phactr1), transcript variant X3, mRNA	Ni_NBS	Fu_NBS	0.916102	5.83914	0.0361968	1
	Cluster-12344.0	--	--	--	Ni_NBS	Fu_NBS	2.26585	0.153884	0.036231	1
	Cluster-11811.0	GTP-binding protein REM 1 [Rattus norvegicus]	REM1	Mus musculus rad and gem related GTP binding protein 1 (Rem1), mRNA	Ni_NBS	Fu_NBS	1.24896	3.50059	0.0365246	1
	Cluster-2865.0	brain-specific serine protease 4 precursor [Mus musculus]	PRSS22, BSSP4	PREDICTED: Mus musculus protease, serine 22 (Prss22), transcript variant X2, mRNA	Ni_NBS	Fu_NBS	1.66091	3.47707	0.0366183	1
	Cluster-40799.0	mCG1051046 [Mus musculus]	--	Mus musculus BAC clone RP24-395P13 from chromosome 9, complete sequence	Ni_NBS	Fu_NBS	-1.9882	0.174546	0.0366649	1
	Cluster-8825.0	--	--	--	Ni_NBS	Fu_NBS	1.86215	0.677321	0.0366871	1
	Cluster-36206.1445	hypothetical protein BSL78_22114 [Apostichopus japonicus]	--	Mus musculus BAC clone RP24-510K1 from chromosome 7, complete sequence	Ni_NBS	Fu_NBS	-1.41943	1.16796	0.0366942	1
	Cluster-40734.1	unconventional myosin-Ie [Mesocricetus auratus]	MYO1	Rattus norvegicus myosin IE (Myo1e), mRNA &amp;&amp; X74815.1 R.norvegicus myr3 mRNA for myosin I heavy chain	Ni_NBS	Fu_NBS	-2.12709	0.617269	0.0368789	1
	Cluster-17112.0	chemokine (C-C motif) ligand 24, isoform CRA_a, partial [Mus musculus]	CCL24	PREDICTED: Mus musculus chemokine (C-C motif) ligand 24 (Ccl24), transcript variant X1, mRNA	Ni_NBS	Fu_NBS	-1.92287	0.45889	0.0369096	1
	Cluster-35077.0	Solute carrier family 25 (mitochondrial carrier), member 18 [Mus musculus]	SLC25A18_22, GC	Mus musculus solute carrier family 25 (mitochondrial carrier), member 18 (Slc25a18), mRNA &amp;&amp; BC116828.1 Mus musculus solute carrier family 25 (mitochondrial carrier), member 18, mRNA (cDNA clone MGC:151205 IMAGE:40126147), complete cds &amp;&amp; BC137603.1 Mus musculus solute carrier family 25 (mitochondrial carrier), member 18, mRNA (cDNA clone MGC:169227 IMAGE:8860622), complete cds	Ni_NBS	Fu_NBS	1.17774	3.63627	0.0369962	1
	Cluster-23447.0	hypothetical protein A6R68_10465, partial [Neotoma lepida]	VEGFA	Rattus norvegicus vascular endothelial growth factor A (Vegfa), transcript variant 2, mRNA &amp;&amp; NM_001287108.1 Rattus norvegicus vascular endothelial growth factor A (Vegfa), transcript variant 2, mRNA &amp;&amp; NM_001317043.1 Rattus norvegicus vascular endothelial growth factor A (Vegfa), transcript variant 2, mRNA	Ni_NBS	Fu_NBS	1.04305	4.28642	0.0372807	1
	Cluster-9006.1	ectonucleotide pyrophosphatase/phosphodiesterase family member 5 [Mus caroli]	ENPP5	Mus musculus ectonucleotide pyrophosphatase/phosphodiesterase 5 (Enpp5), transcript variant 1, mRNA	Ni_NBS	Fu_NBS	-1.63763	0.900408	0.0373929	1
	Cluster-36206.3020	pyridine nucleotide-disulfide oxidoreductase domain-containing protein 2 isoform X2 [Mus caroli]	--	Mus musculus pyridine nucleotide-disulphide oxidoreductase domain 2 (Pyroxd2), mRNA	Ni_NBS	Fu_NBS	1.96291	0.180433	0.0377403	1
	Cluster-42027.0	--	--	Mus musculus targeted non-conditional, lacZ-tagged mutant allele Fam102b:tm1e(KOMP)Wtsi; transgenic	Ni_NBS	Fu_NBS	-1.10162	2.39336	0.0378673	1
	Cluster-17401.0	--	--	Mouse DNA sequence from clone RP23-50E4 on chromosome 11, complete sequence	Ni_NBS	Fu_NBS	1.43263	0.413771	0.0379447	1
	Cluster-36206.11106	amyloid beta precursor protein (cytoplasmic tail) binding protein 2 [Mus musculus]	--	Rattus norvegicus amyloid beta precursor protein binding protein 2 (Appbp2), mRNA	Ni_NBS	Fu_NBS	-1.01204	2.49542	0.0379644	1
	Cluster-36206.16444	--	--	Mus musculus targeted deletion, lacZ-tagged mutant allele Sub1:tm1(KOMP)Wtsi; transgenic	Ni_NBS	Fu_NBS	1.26122	0.927381	0.0384751	1
	Cluster-36206.11993	LOW QUALITY PROTEIN: uncharacterized protein LOC110288513, partial [Mus caroli]	--	Mus musculus BAC clone RP23-359A23 from chromosome 16, complete sequence	Ni_NBS	Fu_NBS	1.35901	1.70948	0.038505	1
	Cluster-36206.3023	--	--	Mus musculus signal sequence receptor, alpha (Ssr1), transcript variant 1, mRNA	Ni_NBS	Fu_NBS	-1.14483	3.64755	0.038654	1
	Cluster-36206.17016	--	--	PREDICTED: Rattus norvegicus post-GPI attachment to proteins 2 (Pgap2), transcript variant X10, mRNA	Ni_NBS	Fu_NBS	1.19577	3.11571	0.038708	1
	Cluster-34486.0	--	--	Mus musculus BAC clone RP23-362B7 from chromosome 17, complete sequence	Ni_NBS	Fu_NBS	1.83118	0.393737	0.0388069	1
	Cluster-36206.13610	PREDICTED: lysM and putative peptidoglycan-binding domain-containing protein 4 isoform X2 [Rattus norvegicus]	--	PREDICTED: Rattus norvegicus LysM domain containing 4 (Lysmd4), transcript variant X3, mRNA	Ni_NBS	Fu_NBS	1.03832	3.33708	0.0388542	1
	Cluster-36206.387	--	--	Mus musculus myelin protein zero-like 3 (Mpzl3), mRNA	Ni_NBS	Fu_NBS	1.15456	1.98362	0.0388657	1
	Cluster-36206.10488	PREDICTED: nucleolar GTP-binding protein 1 [Peromyscus maniculatus bairdii]	NOG1	PREDICTED: Mus pahari GTP binding protein 4 (Gtpbp4), mRNA	Ni_NBS	Fu_NBS	-1.0204	1.92358	0.0388682	1
	Cluster-17186.0	RIKEN cDNA 1200009I06, isoform CRA_b, partial [Mus musculus]	--	PREDICTED: Mus musculus exocyst complex component 3-like 4 (Exoc3l4), transcript variant X1, mRNA	Ni_NBS	Fu_NBS	1.30512	1.45603	0.0388736	1
	Cluster-36906.0	amphoterin-induced protein 3 precursor [Rattus norvegicus]	--	PREDICTED: Cricetulus griseus adhesion molecule with Ig like domain 3 (Amigo3), transcript variant X2, mRNA	Ni_NBS	Fu_NBS	1.17159	1.59498	0.038912	1
	Cluster-36206.925	PREDICTED: protein SREK1IP1 [Rousettus aegyptiacus]	--	PREDICTED: Rattus norvegicus CG3918-like (LOC100362980), transcript variant X2, mRNA	Ni_NBS	Fu_NBS	1.0134	4.29251	0.0389683	1
	Cluster-36206.17752	--	--	Mus musculus targeted non-conditional, lacZ-tagged mutant allele Tdrkh:tm1e(KOMP)Wtsi; transgenic	Ni_NBS	Fu_NBS	1.24266	3.05796	0.0391048	1
	Cluster-14429.2	nuclear receptor ROR-alpha isoform X2 [Cricetulus griseus]	NR1F1, RORA	Mus musculus RAR-related orphan receptor alpha (Rora), transcript variant 2, mRNA	Ni_NBS	Fu_NBS	0.874278	5.58769	0.0391182	1
	Cluster-36206.9512	spermatogenesis-associated protein 3 isoform X5 [Mus caroli]	--	Mus musculus adult male testis cDNA, RIKEN full-length enriched library, clone:1700011N12 product:hypothetical Proline-rich region containing protein, full insert sequence	Ni_NBS	Fu_NBS	1.75821	1.8976	0.0392235	1
	Cluster-36206.10644	RecName: Full=Serine/threonine-protein kinase 31	STK31, TDRD8	PREDICTED: Mus musculus serine threonine kinase 31 (Stk31), transcript variant X3, mRNA	Ni_NBS	Fu_NBS	-1.12807	1.7506	0.0392562	1
	Cluster-650.0	cytotoxic T lymphocyte-associated protein 2 beta precursor, partial [Mus musculus]	CTSL	PREDICTED: Mus caroli protein CTLA-2-beta (LOC115029033), transcript variant X2, mRNA	Ni_NBS	Fu_NBS	-1.37043	5.77739	0.0392831	1
	Cluster-39172.0	AF4/FMR2 family member 3 isoform X4 [Mus musculus]	AFF3	Mus musculus AF4/FMR2 family, member 3 (Aff3), mRNA	Ni_NBS	Fu_NBS	-1.87611	-0.0118775	0.0394255	1
	Cluster-36206.17791	--	--	Mus musculus targeted KO-first, conditional ready, lacZ-tagged mutant allele Fbxo22:tm1a(EUCOMM)Wtsi; transgenic	Ni_NBS	Fu_NBS	-1.4814	0.537482	0.039517	1
	Cluster-39023.1	mKIAA1329 protein, partial [Mus musculus]	--	Mus musculus sortilin-related VPS10 domain containing receptor 2 (Sorcs2), mRNA	Ni_NBS	Fu_NBS	-1.01034	4.17936	0.0395304	1
	Cluster-41887.0	--	--	Mus musculus chromosome 5, clone RP23-325M7, complete sequence	Ni_NBS	Fu_NBS	1.94433	0.77769	0.0398493	1
	Cluster-36794.0	uncharacterized protein C14orf37 homolog [Rattus norvegicus]	--	Mus musculus armadillo-like helical domain containing 4 (Armh4), transcript variant 1, mRNA	Ni_NBS	Fu_NBS	-1.22813	2.01198	0.0401797	1
	Cluster-37737.0	atrial natriuretic peptide receptor 2 isoform X2 [Mesocricetus auratus]	ANPRB, NPR2	Mus musculus natriuretic peptide receptor 2 (Npr2), transcript variant 1, mRNA	Ni_NBS	Fu_NBS	-2.22357	-0.0847104	0.0402884	1
	Cluster-36206.11314	aldehyde dehydrogenase family 3 member B1 [Mus caroli]	E1.2.1.5	PREDICTED: Rattus norvegicus aldehyde dehydrogenase 3 family, member B1 (Aldh3b1), transcript variant X2, mRNA	Ni_NBS	Fu_NBS	1.41274	4.76897	0.0403591	1
	Cluster-36206.7320	low-density lipoprotein receptor-related protein 8 isoform X4 [Mus musculus]	LRP8, APOER2	PREDICTED: Rattus norvegicus LDL receptor related protein 8 (Lrp8), transcript variant X4, mRNA	Ni_NBS	Fu_NBS	2.13355	0.586135	0.0404821	1
	Cluster-35509.0	mKIAA1348 protein, partial [Mus musculus]	PDP	Mus musculus pyruvate dehyrogenase phosphatase catalytic subunit 2 (Pdp2), mRNA	Ni_NBS	Fu_NBS	1.02577	1.91795	0.040582	1
	Cluster-15752.0	--	--	Mus musculus targeted non-conditional, lacZ-tagged mutant allele Cdv3:tm1e(EUCOMM)Hmgu; transgenic	Ni_NBS	Fu_NBS	1.21829	1.11649	0.0406118	1
	Cluster-8556.0	mCG147456 [Mus musculus]	--	Mus musculus adult male hippocampus cDNA, RIKEN full-length enriched library, clone:C630004L07 product:hypothetical protein, full insert sequence	Ni_NBS	Fu_NBS	1.70418	0.19547	0.040705	1
	Cluster-15166.0	--	--	Mus musculus BAC clone RP23-249B22 from 10, complete sequence	Ni_NBS	Fu_NBS	-1.14324	2.04036	0.040708	1
	Cluster-28702.6	unnamed protein product, partial [Mus musculus]	--	Mus musculus spen family transcription repressor (Spen), transcript variant 2, mRNA	Ni_NBS	Fu_NBS	-1.4743	0.741201	0.0409628	1
	Cluster-37808.0	--	--	Mus musculus targeted deletion, lacZ-tagged mutant allele Zfp462:tm1(KOMP)Ucd; transgenic	Ni_NBS	Fu_NBS	2.84605	-0.285516	0.040988	1
	Cluster-9735.0	--	--	PREDICTED: Mus musculus syntaxin binding protein 5-like (Stxbp5l), transcript variant X8, mRNA	Ni_NBS	Fu_NBS	1.76086	1.26934	0.041237	1
	Cluster-16055.2	--	--	Mouse DNA sequence from clone RP23-349P20 on chromosome 2, complete sequence	Ni_NBS	Fu_NBS	1.76232	0.345625	0.0413526	1
	Cluster-16598.0	myxovirus (influenza virus) resistance 2 [Apodemus agrarius]	MX1	Apodemus agrarius myxovirus (influenza virus) resistance 2 (Mx2) mRNA, complete cds	Ni_NBS	Fu_NBS	1.8565	1.7186	0.0414097	1
	Cluster-34798.1	PREDICTED: general transcription factor IIF subunit 2 isoform X1 [Chlorocebus sabaeus]	TFIIF2, GTF2F2, TFG2	Mus musculus lung RCB-0558 LLC cDNA, RIKEN full-length enriched library, clone:G730044I06 product:general transcription factor IIF, polypeptide 2, full insert sequence	Ni_NBS	Fu_NBS	-1.41778	1.25965	0.0414379	1
	Cluster-36206.8883	cytochrome b, partial (mitochondrion) [Apodemus argenteus]	--	Apodemus argenteus mitochondrial cytb gene for cytochrome b, partial cds, isolate: HS36	Ni_NBS	Fu_NBS	1.40407	5.28541	0.0414749	1
	Cluster-41177.0	PREDICTED: spermatogenesis-associated protein 1 [Hipposideros armiger]	--	Mus musculus targeted non-conditional, lacZ-tagged mutant allele Ctbs:tm1e(EUCOMM)Wtsi; transgenic	Ni_NBS	Fu_NBS	1.87203	0.498042	0.0415221	1
	Cluster-17372.0	PREDICTED: protein sidekick-2 [Peromyscus maniculatus bairdii]	SDK	Mus musculus sidekick cell adhesion molecule 2 (Sdk2), mRNA	Ni_NBS	Fu_NBS	2.32677	-0.0331345	0.0417556	1
	Cluster-7798.0	--	--	Mus musculus phosphoribosyl pyrophosphate synthetase 1-like 3 (Prps1l3), mRNA	Ni_NBS	Fu_NBS	1.63288	0.854462	0.0418763	1
	Cluster-36206.348	--	--	Mus musculus chromosome 8, clone RP23-47L13, complete sequence	Ni_NBS	Fu_NBS	4.43509	0.711581	0.0419653	1
	Cluster-27293.1	NEDD4-binding protein 2-like 2 isoform 2 [Mus musculus]	--	Mus musculus NEDD4 binding protein 2-like 2 (N4bp2l2), transcript variant 2, mRNA	Ni_NBS	Fu_NBS	-1.86183	0.269188	0.0421491	1
	Cluster-36206.10873	Nubp1 protein [Mus musculus]	--	Tokudaia muenninki NUBP1 mRNA for nucleotide binding protein 1, complete cds	Ni_NBS	Fu_NBS	-1.40589	1.68283	0.0422506	1
	Cluster-14429.0	--	--	PREDICTED: Peromyscus maniculatus bairdii RAR related orphan receptor A (Rora), transcript variant X3, mRNA	Ni_NBS	Fu_NBS	0.888301	5.0673	0.0423412	1
	Cluster-1845.0	--	--	Mus musculus BAC clone RP23-167L5 from chromosome 3, complete sequence	Ni_NBS	Fu_NBS	-1.30415	1.68192	0.042554	1
	Cluster-36629.0	--	--	Mouse DNA sequence from clone RP23-119N24 on chromosome 11, complete sequence	Ni_NBS	Fu_NBS	-1.35333	0.930868	0.0426719	1
	Cluster-36206.2112	DDRGK domain containing 1 [Mus musculus]	--	Homo sapiens clone DNA96881 VGPW2523 (UNQ2523) mRNA, complete cds	Ni_NBS	Fu_NBS	-1.07303	2.28994	0.0427451	1
	Cluster-10559.0	--	--	Mus musculus targeted KO-first, conditional ready, lacZ-tagged mutant allele Aloxe3:tm1a(KOMP)Wtsi; transgenic	Ni_NBS	Fu_NBS	-1.54029	0.4819	0.0428023	1
	Cluster-36206.13924	leucine repeat adapter protein 25 isoform X2 [Bubalus bubalis]	--	Mus musculus targeted KO-first, conditional ready, lacZ-tagged mutant allele Ehbp1l1:tm1a(EUCOMM)Wtsi; transgenic	Ni_NBS	Fu_NBS	1.21952	1.0313	0.0431271	1
	Cluster-36206.9054	delta-1-pyrroline-5-carboxylate synthase isoform X1 [Mus caroli]	ALDH18A1, P5CS	PREDICTED: Mus pahari aldehyde dehydrogenase 18 family member A1 (Aldh18a1), transcript variant X1, mRNA	Ni_NBS	Fu_NBS	1.18783	6.23036	0.0431365	1
	Cluster-36206.17038	PREDICTED: BTB/POZ domain-containing protein KCTD14 [Peromyscus maniculatus bairdii]	--	Mus musculus targeted KO-first, conditional ready, lacZ-tagged mutant allele Kctd14:tm1a(EUCOMM)Wtsi; transgenic	Ni_NBS	Fu_NBS	0.94693	5.79323	0.0432573	1
	Cluster-11200.0	spermatogenesis-associated protein 13 isoform X3 [Mus pahari]	ARHGEF4_29, ASEF1_2	Mus musculus spermatogenesis associated 13 (Spata13), transcript variant 1, mRNA	Ni_NBS	Fu_NBS	1.32438	0.639162	0.0433202	1
	Cluster-17320.0	PREDICTED: collagen alpha-1(XXIV) chain isoform X1 [Peromyscus maniculatus bairdii]	COL5AS	Mus musculus cDNA clone IMAGE:9054108	Ni_NBS	Fu_NBS	-3.12286	-0.0700752	0.0433571	1
	Cluster-39978.0	guanylate-binding protein 6-like isoform X2 [Mus caroli]	GBP6	PREDICTED: Mus musculus guanylate-binding protein 8 (Gbp8), transcript variant X7, mRNA	Ni_NBS	Fu_NBS	1.63021	2.41808	0.0434724	1
	Cluster-10237.0	unnamed protein product [Mus musculus]	SHIP1, INPP5D	PREDICTED: Mus musculus inositol polyphosphate-5-phosphatase D (Inpp5d), transcript variant X5, misc_RNA	Ni_NBS	Fu_NBS	-1.60496	0.419057	0.0437059	1
	Cluster-28699.0	protein tyrosine phosphatase, receptor type, U, isoform CRA_b [Mus musculus]	--	PREDICTED: Mus pahari protein tyrosine phosphatase receptor type U (Ptpru), transcript variant X5, mRNA	Ni_NBS	Fu_NBS	-1.00753	3.75543	0.0438458	1
	Cluster-36206.3213	electron transfer flavoprotein subunit beta [Mus pahari]	fixA, etfB	PREDICTED: Mus pahari electron transfer flavoprotein subunit beta (Etfb), mRNA	Ni_NBS	Fu_NBS	-1.32137	1.00952	0.0439957	1
	Cluster-36206.16867	mCG1039009 [Mus musculus]	--	Mus musculus targeted KO-first, conditional ready, lacZ-tagged mutant allele Ccdc150:tm1a(KOMP)Wtsi; transgenic	Ni_NBS	Fu_NBS	2.75901	2.7987	0.0440121	1
	Cluster-25903.0	PREDICTED: muscleblind-like protein 3 isoform X2 [Rattus norvegicus]	MBNL	PREDICTED: Mus musculus muscleblind like splicing factor 3 (Mbnl3), transcript variant X1, mRNA	Ni_NBS	Fu_NBS	0.968944	6.26301	0.0441823	1
	Cluster-36206.16288	--	--	Mus musculus BAC clone RP24-196J17 from 13, complete sequence	Ni_NBS	Fu_NBS	1.37942	0.594455	0.0443127	1
	Cluster-20514.0	PREDICTED: mediator of RNA polymerase II transcription subunit 30 isoform X1 [Rattus norvegicus]	MED30	Mus musculus CRL-1722 L5178Y-R cDNA, RIKEN full-length enriched library, clone:I730042E14 product:thyroid hormone receptor associated protein 6, full insert sequence	Ni_NBS	Fu_NBS	-1.16972	1.1673	0.0443285	1
	Cluster-6515.1	PREDICTED: potassium channel subfamily K member 1 isoform X1 [Rattus norvegicus]	KCNK1	Mus musculus potassium channel, subfamily K, member 1, mRNA (cDNA clone MGC:5789 IMAGE:3592756), complete cds	Ni_NBS	Fu_NBS	-1.43586	2.19686	0.0443459	1
	Cluster-20782.0	--	--	PREDICTED: Rattus norvegicus Rab7b, member RAS oncogene family (Rab7b), transcript variant X4, mRNA	Ni_NBS	Fu_NBS	1.4799	0.570554	0.0444257	1
	Cluster-36206.11282	testis-expressed protein 15 isoform X1 [Mus musculus]	--	PREDICTED: Mus musculus testis expressed gene 15 (Tex15), transcript variant X4, mRNA	Ni_NBS	Fu_NBS	-1.15266	2.80539	0.0446165	1
	Cluster-36206.957	rCG63686 [Rattus norvegicus]	NEDD4, RSP5	Mus musculus targeted non-conditional, lacZ-tagged mutant allele Adi1:tm1e(EUCOMM)Wtsi; transgenic	Ni_NBS	Fu_NBS	2.37069	0.0410739	0.0447142	1
	Cluster-17703.0	--	--	Mus musculus BAC clone RP23-193O18 from chromosome 18, complete sequence	Ni_NBS	Fu_NBS	-1.87656	0.141978	0.0447413	1
	Cluster-23432.0	serine beta-lactamase-like protein LACTB, mitochondrial [Microtus ochrogaster]	LACTB	PREDICTED: Mus caroli lactamase beta (Lactb), transcript variant X1, mRNA	Ni_NBS	Fu_NBS	0.851446	5.65134	0.0448945	1
	Cluster-33930.1	--	--	PREDICTED: Microtus ochrogaster zinc finger and BTB domain-containing protein 16 (LOC106143776), mRNA	Ni_NBS	Fu_NBS	-1.93677	2.85067	0.0449944	1
	Cluster-22194.0	mCG146236, partial [Mus musculus]	--	Mus musculus chromosome 17, clone RP23-345D6, complete sequence	Ni_NBS	Fu_NBS	-1.1833	3.66884	0.0450139	1
	Cluster-36206.3187	Decorin [Mus musculus]	DCN	Mus musculus decorin (Dcn), transcript variant 1, mRNA	Ni_NBS	Fu_NBS	-0.801819	8.12235	0.045026	1
	Cluster-36206.2151	--	--	Mus musculus BAC clone RP24-245L7 from chromosome 13, complete sequence	Ni_NBS	Fu_NBS	1.09174	2.32584	0.0451926	1
	Cluster-36206.7557	methionine-R-sulfoxide reductase B3 isoform X1 [Cricetulus griseus]	msrB	PREDICTED: Rattus norvegicus methionine sulfoxide reductase B3 (Msrb3), transcript variant X5, mRNA &amp;&amp; XM_008765427.2 PREDICTED: Rattus norvegicus methionine sulfoxide reductase B3 (Msrb3), transcript variant X5, mRNA	Ni_NBS	Fu_NBS	-1.14928	1.62113	0.045228	1
	Cluster-36206.795	small integral membrane protein 20 [Meriones unguiculatus]	--	Mus musculus small integral membrane protein 20 (Smim20), mRNA	Ni_NBS	Fu_NBS	-1.03115	3.8897	0.0452391	1
	Cluster-39193.2	forkhead box protein N3 isoform X1 [Mus musculus]	FOXN	PREDICTED: Rattus norvegicus forkhead box N3 (Foxn3), transcript variant X1, mRNA	Ni_NBS	Fu_NBS	-1.21807	1.81772	0.0454271	1
	Cluster-22546.0	--	--	Mus musculus 0 day neonate head cDNA, RIKEN full-length enriched library, clone:4831406E07 product:unclassifiable, full insert sequence	Ni_NBS	Fu_NBS	1.30141	4.7194	0.0454379	1
	Cluster-16297.1	low-density lipoprotein receptor-related protein 4 isoform X1 [Mus caroli]	LRP4, MEGF7	Mus musculus low density lipoprotein receptor-related protein 4 (Lrp4), transcript variant 1, mRNA	Ni_NBS	Fu_NBS	-1.16449	3.80448	0.045619	1
	Cluster-25353.0	suppressor APC domain-containing protein 2 [Rattus norvegicus]	--	Mus musculus suppressor APC domain containing 2 (Sapcd2), transcript variant 2, mRNA	Ni_NBS	Fu_NBS	-1.26017	3.10857	0.0456902	1
	Cluster-36206.11812	putative ATP-dependent RNA helicase DHX57 isoform 1 [Mus musculus]	DHX57	PREDICTED: Mus pahari DExH-box helicase 57 (Dhx57), transcript variant X4, mRNA	Ni_NBS	Fu_NBS	0.778971	6.1091	0.0457457	1
	Cluster-28826.0	polyserase-2 isoform X2 [Mus caroli]	PRSS36	PREDICTED: Mus pahari serine protease 36 (Prss36), transcript variant X2, mRNA	Ni_NBS	Fu_NBS	1.07602	2.60531	0.0457502	1
	Cluster-35418.1	--	--	Mus musculus 3'-phosphoadenosine 5'-phosphosulfate synthase 2 (Papss2), transcript variant 3, mRNA	Ni_NBS	Fu_NBS	1.18079	1.89434	0.0457682	1
	Cluster-18250.0	--	--	Mus musculus clone TCONS_00049171 alncRNA-EC56 lncRNA, complete sequence	Ni_NBS	Fu_NBS	1.49883	1.62774	0.0459668	1
	Cluster-36206.6170	RCSD domain containing 1 [Mus musculus]	RCSD1, CAPZIP	Mus musculus RCSD domain containing 1 (Rcsd1), transcript variant 1, mRNA	Ni_NBS	Fu_NBS	1.02199	6.60463	0.0459725	1
	Cluster-36206.17273	Gag polyprotein [Mus musculus]	--	Mus musculus chromosome 5, clone RP23-336F4, complete sequence	Ni_NBS	Fu_NBS	1.50084	1.58538	0.0460836	1
	Cluster-36206.11325	PREDICTED: probable C-mannosyltransferase DPY19L3 isoform X3 [Rattus norvegicus]	--	PREDICTED: Mus caroli dpy-19 like C-mannosyltransferase 3 (Dpy19l3), transcript variant X1, mRNA	Ni_NBS	Fu_NBS	1.82541	0.96478	0.0460936	1
	Cluster-36206.12132	--	--	Mus musculus DRG (dorsal root ganglion) regulatory region upstream of Runx3 (LOC109851611) on chromosome 4	Ni_NBS	Fu_NBS	1.48699	4.83598	0.0461578	1
	Cluster-36206.35	ubiquitin-conjugating enzyme E2 C isoform X1 [Callorhinus ursinus]	UBE2C, UBC11	Rattus norvegicus TL0ADA23YA06 mRNA sequence	Ni_NBS	Fu_NBS	-1.3208	0.719942	0.0462747	1
	Cluster-2021.0	nephrocystin-3-like, partial [Nannospalax galili]	NPHP3	Mus musculus chromosome 9, clone RP23-380A10, complete sequence	Ni_NBS	Fu_NBS	-1.52634	0.876211	0.046341	1
	Cluster-11730.0	--	--	Mus musculus chromosome 8, clone RP23-418L5, complete sequence	Ni_NBS	Fu_NBS	1.67801	0.160522	0.0463985	1
	Cluster-36206.9828	PREDICTED: T-complex protein 1 subunit beta [Fukomys damarensis]	CCT2	Mus musculus chaperonin containing Tcp1, subunit 2 (beta) (Cct2), transcript variant 1, mRNA	Ni_NBS	Fu_NBS	-1.02042	2.96958	0.0464388	1
	Cluster-22345.0	guanine deaminase [Mus spretus]	--	Mus spretus guanine deaminase (Gda) mRNA, Gda-e allele, complete cds	Ni_NBS	Fu_NBS	1.29164	1.56359	0.0464755	1
	Cluster-22401.0	molybdenum cofactor biosynthesis protein 1 isoform X1 [Mus caroli]	MOCS1	Mus musculus molybdenum cofactor synthesis 1 (Mocs1), transcript variant 2, mRNA	Ni_NBS	Fu_NBS	-1.01882	4.73295	0.0467076	1
	Cluster-8082.0	--	--	--	Ni_NBS	Fu_NBS	-2.16319	0.275658	0.0467795	1
	Cluster-13409.0	--	--	PREDICTED: Mus musculus cytochrome b-561 domain containing 1 (Cyb561d1), transcript variant X2, mRNA	Ni_NBS	Fu_NBS	1.39553	0.398564	0.0468049	1
	Cluster-20426.0	RIKEN cDNA B230317C12 [Mus musculus]	--	Mus musculus RIKEN cDNA B230317C12 gene, mRNA (cDNA clone IMAGE:40126098)	Ni_NBS	Fu_NBS	-2.13498	0.158914	0.0469169	1
	Cluster-42051.4	--	--	Mus musculus targeted deletion, lacZ-tagged mutant allele Golga2:tm1(KOMP)Wtsi; transgenic	Ni_NBS	Fu_NBS	-1.28557	0.783906	0.04716	1
	Cluster-35816.1	protein FAM117A [Mus caroli]	--	Mus musculus family with sequence similarity 117, member A (Fam117a), mRNA	Ni_NBS	Fu_NBS	-1.35372	0.536794	0.0472231	1
	Cluster-36206.4122	DNA-directed RNA polymerases I, II, and III subunit RPABC2 [Rattus norvegicus]	RPB6, POLR2F	PREDICTED: Rattus norvegicus polymerase (RNA) II subunit F (Polr2f), transcript variant X1, misc_RNA	Ni_NBS	Fu_NBS	-1.13985	2.88993	0.0472766	1
	Cluster-22268.0	RecName: Full=Zinc finger protein 25; AltName: Full=Zinc finger protein KOX19	KRAB	Mus musculus zinc finger protein 9 (Zfp9), mRNA	Ni_NBS	Fu_NBS	1.91279	0.174324	0.0474437	1
	Cluster-36206.8	--	--	--	Ni_NBS	Fu_NBS	1.20701	1.21384	0.0474766	1
	Cluster-36206.15379	cytochrome b, partial (mitochondrion) [Apodemus speciosus]	--	Apodemus chevrieri mitochondrion, complete genome	Ni_NBS	Fu_NBS	0.767698	11.5109	0.047544	1
	Cluster-30040.0	mKIAA1595 protein, partial [Mus musculus]	DDX55, SPB4	Mus musculus DEAD (Asp-Glu-Ala-Asp) box polypeptide 55 (Ddx55), transcript variant 2, mRNA	Ni_NBS	Fu_NBS	-1.34492	1.12217	0.0476989	1
	Cluster-12101.0	kinesin-like protein KIF1B isoform X11 [Mus musculus]	KIF1	PREDICTED: Mus musculus kinesin family member 1B (Kif1b), transcript variant X11, mRNA	Ni_NBS	Fu_NBS	0.987182	1.83675	0.0480337	1
	Cluster-38672.0	enhancer of mRNA-decapping protein 3 [Mus pahari]	EDC3	Mus musculus enhancer of mRNA decapping 3 (Edc3), mRNA	Ni_NBS	Fu_NBS	-1.35672	0.907238	0.0480475	1
	Cluster-11216.0	--	--	Mus musculus targeted non-conditional, lacZ-tagged mutant allele Tnip2:tm1e(EUCOMM)Wtsi; transgenic	Ni_NBS	Fu_NBS	1.78811	1.12864	0.048219	1
	Cluster-36206.9399	sialate O-acetylesterase isoform X2 [Mus caroli]	SIAE	Rattus norvegicus sialic acid acetylesterase (Siae), mRNA	Ni_NBS	Fu_NBS	0.932073	6.02268	0.048364	1
	Cluster-36231.0	--	--	Mus musculus BAC clone RP23-358K1 from chromosome 7, complete sequence	Ni_NBS	Fu_NBS	-2.11043	2.63223	0.0484981	1
	Cluster-36206.13943	growth arrest-specific protein 7 isoform X5 [Cricetulus griseus]	GAS7	PREDICTED: Rattus norvegicus growth arrest specific 7 (Gas7), transcript variant X4, mRNA	Ni_NBS	Fu_NBS	0.706716	8.08832	0.0485424	1
	Cluster-13967.0	RecName: Full=Ankyrin repeat and SOCS box protein 2; Short=ASB-2	ASB2	PREDICTED: Mus pahari ankyrin repeat and SOCS box containing 2 (Asb2), transcript variant X1, mRNA	Ni_NBS	Fu_NBS	1.03511	3.95401	0.0486286	1
	Cluster-36206.3724	sororin [Mus caroli]	CDCA5	PREDICTED: Rattus norvegicus cell division cycle associated 5 (Cdca5), transcript variant X1, mRNA	Ni_NBS	Fu_NBS	-1.37474	0.482878	0.0486373	1
	Cluster-13861.1	--	--	Genomic sequence from Mouse 9, complete sequence	Ni_NBS	Fu_NBS	0.951291	4.4207	0.0489664	1
	Cluster-10720.0	actin-associated protein FAM107A isoform 2 [Mus musculus]	--	Mus musculus adult male hypothalamus cDNA, RIKEN full-length enriched library, clone:A230020A16 product:unclassifiable, full insert sequence	Ni_NBS	Fu_NBS	-1.37205	2.26641	0.0489946	1
	Cluster-32183.0	--	--	PREDICTED: Rattus norvegicus NF-kappa-B-repressing factor-like (LOC100910054), transcript variant X2, mRNA	Ni_NBS	Fu_NBS	0.957579	2.17459	0.0491127	1
	Cluster-4991.0	--	--	Mus musculus targeted non-conditional, lacZ-tagged mutant allele H47:tm1e(EUCOMM)Wtsi; transgenic	Ni_NBS	Fu_NBS	-1.53244	0.0950083	0.0491361	1
	Cluster-25957.2	thyroid transcription factor 1-associated protein 26 [Cricetulus griseus]	--	Mus musculus 16 days neonate cerebellum cDNA, RIKEN full-length enriched library, clone:9630058I18 product:weakly similar to BR22 TTF-1 ASSOCIATED PROTEIN [Homo sapiens], full insert sequence	Ni_NBS	Fu_NBS	0.983769	3.44962	0.0492804	1
	Cluster-17679.0	galectin-3-binding protein [Mus pahari]	LGALS3BP	Rattus norvegicus lectin, galactoside-binding, soluble, 3 binding protein, mRNA (cDNA clone MGC:93166 IMAGE:7123606), complete cds	Ni_NBS	Fu_NBS	1.21949	3.64177	0.0494585	1
	Cluster-5833.0	glycoprotein endo-alpha-1,2-mannosidase [Mus caroli]	MANEA	Mus musculus targeted non-conditional, lacZ-tagged mutant allele Manea:tm1e(EUCOMM)Wtsi; transgenic	Ni_NBS	Fu_NBS	1.83024	1.18375	0.0495003	1
	Cluster-38046.0	mKIAA4074 protein, partial [Mus musculus]	SIPA1	Mus musculus signal-induced proliferation associated gene 1 (Sipa1), transcript variant 5, mRNA	Ni_NBS	Fu_NBS	0.822149	6.56776	0.0496509	1
	Cluster-28711.0	HEAT repeat-containing protein 3 [Mus caroli]	--	PREDICTED: Mus caroli HEAT repeat containing 3 (Heatr3), mRNA	Ni_NBS	Fu_NBS	-1.229	1.4474	0.0497794	1
	Cluster-15111.0	PREDICTED: LOW QUALITY PROTEIN: CAP-GLY domain containing linker protein 2 [Chrysochloris asiatica]	CLIP2, CYLN2	Mus musculus CAP-GLY domain containing linker protein 2 (Clip2), transcript variant 2, mRNA	Ni_NBS	Fu_NBS	-1.27134	2.30472	0.0498709	1
	Cluster-36206.14108	ataxin-2 isoform X15 [Mus musculus]	--	Mus musculus chromosome 5, clone RP23-431M7, complete sequence	Ni_NBS	Fu_NBS	1.33248	2.53484	0.0500117	1
	Cluster-36206.10713	matrin-3 isoform X1 [Mus pahari]	MATR3	Mus musculus matrin 3 (Matr3), mRNA	Ni_NBS	Fu_NBS	-1.05827	3.82729	0.0500427	1
	Cluster-36206.2505	solute carrier organic anion transporter family member 1A5 [Mus musculus]	SLCO1A	Mus musculus solute carrier organic anion transporter family, member 1a5 (Slco1a5), transcript variant 2, mRNA	Ni_NBS	Fu_NBS	1.44235	3.56579	0.0501241	1
	Cluster-36665.1	striated muscle-specific serine/threonine-protein kinase isoform X17 [Mus musculus]	SPEG	PREDICTED: Mus musculus SPEG complex locus (Speg), transcript variant X19, mRNA	Ni_NBS	Fu_NBS	1.44627	2.81299	0.0501705	1
	Cluster-36206.267	cytochrome P450, family 26, subfamily b, polypeptide 1, isoform CRA_b, partial [Mus musculus]	CYP26B	PREDICTED: Mus caroli cytochrome P450 26B1 (LOC110296452), mRNA	Ni_NBS	Fu_NBS	1.01736	2.53257	0.0502151	1
	Cluster-22083.0	--	--	Mus musculus chemokine (C-C motif) ligand 27A (Ccl27a), transcript variant 6, non-coding RNA	Ni_NBS	Fu_NBS	1.01905	3.62352	0.0503058	1
	Cluster-32151.0	probable bifunctional methylenetetrahydrofolate dehydrogenase/cyclohydrolase 2 isoform X2 [Mus musculus]	--	Mus musculus adult male hippocampus cDNA, RIKEN full-length enriched library, clone:C630010D07 product:unclassifiable, full insert sequence	Ni_NBS	Fu_NBS	-1.28692	2.32584	0.0503488	1
	Cluster-36206.17555	--	--	Mus musculus targeted non-conditional, lacZ-tagged mutant allele Cnpy3:tm1e(EUCOMM)Hmgu; transgenic	Ni_NBS	Fu_NBS	2.54933	-0.137943	0.0505595	1
	Cluster-25141.0	ecto-ADP-ribosyltransferase 4 [Mus caroli]	ART4, DO, CD297	Rattus norvegicus ADP-ribosyltransferase 4 (Dombrock blood group) (Art4), mRNA	Ni_NBS	Fu_NBS	1.04023	4.39855	0.0509028	1
	Cluster-34563.0	BMP-2-inducible protein kinase isoform X1 [Mus musculus]	BMP2K, BIKE	PREDICTED: Mus caroli BMP2 inducible kinase (Bmp2k), mRNA	Ni_NBS	Fu_NBS	-1.40346	0.513775	0.051398	1
	Cluster-26837.0	TNF receptor-associated factor 4 [Mus caroli]	TRAF4	Mus musculus TNF receptor associated factor 4 (Traf4), mRNA	Ni_NBS	Fu_NBS	1.38323	0.873689	0.0514182	1
	Cluster-1209.0	--	--	PREDICTED: Mus pahari interleukin 12 receptor subunit beta 1 (Il12rb1), mRNA	Ni_NBS	Fu_NBS	0.987811	1.76859	0.0516632	1
	Cluster-24613.0	Ephrin A1 [Rattus norvegicus]	EFNA	Rattus norvegicus ephrin A1 (Efna1), mRNA &amp;&amp; BC070514.1 Rattus norvegicus ephrin A1, mRNA (cDNA clone MGC:91567 IMAGE:7100462), complete cds	Ni_NBS	Fu_NBS	-1.05712	3.22906	0.0516655	1
	Cluster-6036.0	--	--	Mus musculus Rieske (Fe-S) domain containing (Rfesd), transcript variant 2, mRNA	Ni_NBS	Fu_NBS	1.79062	0.483396	0.0518882	1
	Cluster-23917.0	ketohexokinase isoform 3 [Mus musculus]	KHK	Mus musculus ketohexokinase (Khk), transcript variant 3, mRNA	Ni_NBS	Fu_NBS	-2.27216	-0.0440491	0.0519699	1
	Cluster-9855.0	--	--	Mus musculus 6-phosphofructo-2-kinase/fructose-2,6-biphosphatase 3 (Pfkfb3), transcript variant 8, mRNA	Ni_NBS	Fu_NBS	0.905701	4.91772	0.0520778	1
	Cluster-6711.0	--	--	PREDICTED: Mus musculus TBC1 domain family, member 2 (Tbc1d2), transcript variant X6, mRNA	Ni_NBS	Fu_NBS	-1.40625	1.63468	0.0521309	1
	Cluster-36206.2871	translin, partial [Mus musculus]	--	PREDICTED: Mus caroli translin (Tsn), mRNA	Ni_NBS	Fu_NBS	-1.29616	1.26843	0.0521526	1
	Cluster-36206.10300	LOW QUALITY PROTEIN: cullin-4B-like [Microtus ochrogaster]	CUL4	Mus musculus cullin 4B (Cul4b), transcript variant 1, mRNA	Ni_NBS	Fu_NBS	-1.32208	1.28453	0.0521856	1
	Cluster-29972.0	NADH dehydrogenase (ubiquinone) Fe-S protein 8 [Mus musculus]	NDUFS8	Mus musculus NADH:ubiquinone oxidoreductase core subunit S8 (Ndufs8), transcript variant 2, mRNA	Ni_NBS	Fu_NBS	-1.02365	1.71222	0.0522567	1
	Cluster-36206.16778	PREDICTED: low-density lipoprotein receptor-related protein 6 isoform X1 [Rattus norvegicus]	LRP5_6	Mus musculus low density lipoprotein receptor-related protein 6 (Lrp6), mRNA	Ni_NBS	Fu_NBS	-1.33072	1.92458	0.0524222	1
	Cluster-39803.1	UPF0688 protein C1orf174 homolog isoform X2 [Mus caroli]	--	PREDICTED: Mus caroli chromosome 4 C1orf174 homolog (C4H1orf174), transcript variant X2, mRNA	Ni_NBS	Fu_NBS	-1.34134	1.31673	0.0526234	1
	Cluster-29544.2	unnamed protein product [Trypanosoma congolense IL3000]	--	Mus musculus BAC clone RP23-96F6 from chromosome 7, complete sequence	Ni_NBS	Fu_NBS	1.62396	1.29501	0.0526376	1
	Cluster-21745.1	WAP four-disulfide core domain protein 13 [Microtus ochrogaster]	--	Mus musculus WAP13B precursor (Wfdc13) mRNA, complete cds	Ni_NBS	Fu_NBS	2.87173	1.50075	0.0527354	1
	Cluster-37831.1	endothelin receptor type B precursor [Rattus norvegicus]	EDNRB	PREDICTED: Rattus norvegicus endothelin receptor type B (Ednrb), transcript variant X2, mRNA	Ni_NBS	Fu_NBS	-1.03218	3.4851	0.0528451	1
	Cluster-4374.0	--	--	PREDICTED: Mus musculus Rho-related BTB domain containing 1 (Rhobtb1), transcript variant X7, mRNA	Ni_NBS	Fu_NBS	1.28092	1.31104	0.0528584	1
	Cluster-36206.4171	--	--	Mus musculus chromosome 5, clone RP24-161C20, complete sequence	Ni_NBS	Fu_NBS	1.30053	0.9926	0.052944	1
	Cluster-36206.16875	PAP associated domain containing 4, isoform CRA_a [Rattus norvegicus]	PAPD4, GLD2	Mus musculus BAC clone RP23-237P18 from chromosome 13, complete sequence	Ni_NBS	Fu_NBS	2.14908	-0.126283	0.0529543	1
	Cluster-36206.16047	rCG50226, isoform CRA_a [Rattus norvegicus]	PTPRF, LAR	Mus musculus protein tyrosine phosphatase, receptor type, F (Ptprf), mRNA	Ni_NBS	Fu_NBS	-0.977903	4.96371	0.0531721	1
	Cluster-36206.11989	LOW QUALITY PROTEIN: uncharacterized protein LOC110213703 [Phascolarctos cinereus]	--	PREDICTED: Phascolarctos cinereus uncharacterized LOC110197110 (LOC110197110), mRNA	Ni_NBS	Fu_NBS	-1.16304	1.35422	0.0531912	1
	Cluster-30835.0	--	--	Mus musculus targeted deletion, lacZ-tagged mutant allele Fam83c:tm1(KOMP)Ucd; transgenic	Ni_NBS	Fu_NBS	1.59152	0.407144	0.0532194	1
	Cluster-36206.5869	unnamed protein product, partial [Mus musculus]	--	Mus musculus AT hook containing transcription factor 1 (Ahctf1), mRNA	Ni_NBS	Fu_NBS	-1.27179	1.21946	0.0532818	1
	Cluster-36206.17499	Leucine-rich repeat-containing protein KIAA0644 [Cricetulus griseus]	--	Mus musculus mRNA for mKIAA0644 protein	Ni_NBS	Fu_NBS	-1.46663	3.87118	0.0533624	1
	Cluster-36206.9211	basal body-orientation factor 1 [Mus musculus]	ENTPD5_6	Mus musculus ectonucleoside triphosphate diphosphohydrolase 5 (Entpd5), transcript variant 2, mRNA	Ni_NBS	Fu_NBS	0.699169	7.19203	0.0533811	1
	Cluster-36206.81	--	--	Mus musculus BAC clone RP23-191I16 from chromosome 7, complete sequence	Ni_NBS	Fu_NBS	-1.26294	1.69581	0.053446	1
	Cluster-36206.12031	PREDICTED: serine/threonine-protein kinase BRSK1 isoform X1 [Peromyscus maniculatus bairdii]	BRSK	Mus musculus BR serine/threonine kinase 1 (Brsk1), transcript variant 1, mRNA	Ni_NBS	Fu_NBS	0.904878	6.03744	0.0535183	1
	Cluster-27013.0	insulin-like 3 [Mus pahari]	RLN	Rattus norvegicus insulin-like 3, mRNA (cDNA clone MGC:112595 IMAGE:7386551), complete cds	Ni_NBS	Fu_NBS	2.32682	4.8687	0.0536209	1
	Cluster-36206.8923	RecName: Full=BTB/POZ domain-containing protein 10; AltName: Full=Glucose metabolism-related protein 1	BTBD10	PREDICTED: Rattus norvegicus BTB domain containing 10 (Btbd10), transcript variant X2, mRNA	Ni_NBS	Fu_NBS	-1.42892	1.3487	0.0538799	1
	Cluster-35701.0	--	--	Mus musculus BAC clone RP24-446C11 from chromosome 14, complete sequence	Ni_NBS	Fu_NBS	-1.79845	0.286755	0.05392	1
	Cluster-41028.1	stonin-2 isoform X2 [Nannospalax galili]	STON1_2	PREDICTED: Mus musculus stonin 2 (Ston2), transcript variant X3, mRNA	Ni_NBS	Fu_NBS	-1.12397	4.83993	0.053953	1
	Cluster-36206.15537	PREDICTED: platelet-derived growth factor receptor alpha [Peromyscus maniculatus bairdii]	PDGFRA, CD140A	Mus musculus platelet derived growth factor receptor, alpha polypeptide (Pdgfra), transcript variant 2, mRNA	Ni_NBS	Fu_NBS	-1.26262	1.47362	0.0541255	1
	Cluster-36206.9598	heterogeneous nuclear ribonucleoprotein H1, isoform CRA_c, partial [Mus musculus]	HNRNPF_H	Mus musculus heterogeneous nuclear ribonucleoprotein H1, mRNA (cDNA clone IMAGE:5376279), **** WARNING: chimeric clone ****	Ni_NBS	Fu_NBS	0.638459	8.68284	0.0544082	1
	Cluster-39028.1	PREDICTED: heparan sulfate 2-O-sulfotransferase 1 isoform X2 [Peromyscus maniculatus bairdii]	HS2ST1	PREDICTED: Mus caroli heparan sulfate 2-O-sulfotransferase 1 (Hs2st1), transcript variant X2, mRNA	Ni_NBS	Fu_NBS	-1.36461	1.16594	0.0544179	1
	Cluster-36206.2781	ADP-ribosylation factor-binding protein GGA2 [Rattus norvegicus]	GGA	Mus musculus golgi associated, gamma adaptin ear containing, ARF binding protein 2 (Gga2), mRNA	Ni_NBS	Fu_NBS	-1.07699	2.67509	0.0544666	1
	Cluster-17702.0	--	--	Mus musculus chromosome X clone xcat-28-97f16, complete sequence	Ni_NBS	Fu_NBS	1.35867	0.755654	0.0544841	1
	Cluster-36206.2695	hypothetical protein A6R68_15494 [Neotoma lepida]	--	PREDICTED: Mus pahari ChaC cation transport regulator homolog 2 (Chac2), transcript variant X1, mRNA	Ni_NBS	Fu_NBS	1.06439	3.99548	0.0545545	1
	Cluster-22964.0	coagulation factor XIII A chain [Mus caroli]	F13A1	Mus musculus cDNA clone IMAGE:4013001, containing frame-shift errors	Ni_NBS	Fu_NBS	1.39576	0.946433	0.0558493	1
	Cluster-36206.4349	partitioning defective 3 homolog B [Mus pahari]	--	Mus musculus par-3 family cell polarity regulator beta (Pard3b), mRNA	Ni_NBS	Fu_NBS	-1.0174	3.40197	0.0560542	1
	Cluster-38659.0	rCG54821 [Rattus norvegicus]	--	Mus musculus small regulatory polypeptide of amino acid response (Spaar), mRNA	Ni_NBS	Fu_NBS	1.00507	5.03115	0.0564533	1
	Cluster-24234.0	carbohydrate sulfotransferase 13 [Mus pahari]	CHST13	Mus musculus targeted non-conditional, lacZ-tagged mutant allele Chst13:tm1e(EUCOMM)Hmgu; transgenic	Ni_NBS	Fu_NBS	-1.20944	1.62868	0.0568994	1
	Cluster-40591.0	protein unc-93 homolog B1 isoform X1 [Mus pahari]	--	Mus musculus unc-93 homolog B1, TLR signaling regulator (Unc93b1), transcript variant 2, mRNA	Ni_NBS	Fu_NBS	0.995365	2.54603	0.0569615	1
	Cluster-18390.0	leucine-rich repeat serine/threonine-protein kinase 2 isoform X1 [Cricetulus griseus]	LRRK2	Mus musculus leucine-rich repeat kinase 2 (Lrrk2), mRNA	Ni_NBS	Fu_NBS	1.02116	5.25399	0.0571383	1
	Cluster-36206.7593	hypothetical protein A6R68_12073 [Neotoma lepida]	--	PREDICTED: Mus pahari UBA like domain containing 2 (Ubald2), mRNA	Ni_NBS	Fu_NBS	-1.07052	2.58656	0.057194	1
	Cluster-15204.0	protein SCO1 homolog, mitochondrial [Mus pahari]	SCO1_2	Rattus norvegicus synthesis of cytochrome C oxidase 1 (Sco1), mRNA	Ni_NBS	Fu_NBS	-1.2288	0.945687	0.0575682	1
	Cluster-12519.0	--	--	PREDICTED: Mus caroli solute carrier family 2 member 9 (Slc2a9), transcript variant X7, mRNA	Ni_NBS	Fu_NBS	1.25451	2.4003	0.0577669	1
	Cluster-36206.3994	zinc finger BED domain-containing protein 3 [Mus caroli]	--	PREDICTED: Mus caroli zinc finger BED-type containing 3 (Zbed3), transcript variant X1, mRNA	Ni_NBS	Fu_NBS	-0.944139	4.03439	0.0577884	1
	Cluster-36206.15518	--	--	Mus musculus targeted non-conditional, lacZ-tagged mutant allele 1700019L03Rik:tm1e(EUCOMM)Hmgu; transgenic	Ni_NBS	Fu_NBS	2.15753	-0.125932	0.0580039	1
	Cluster-36206.15730	pleckstrin homology domain-containing family A member 3 [Mus pahari]	PLEKHA3, FAPP1	PREDICTED: Mesocricetus auratus pleckstrin homology domain containing A3 (Plekha3), mRNA	Ni_NBS	Fu_NBS	-1.3762	0.8151	0.0581089	1
	Cluster-29353.2	pappalysin-1 [Mus caroli]	--	Mus musculus pregnancy-associated plasma protein A (Pappa), mRNA	Ni_NBS	Fu_NBS	2.37895	1.48105	0.0581367	1
	Cluster-36206.15638	--	--	Mus musculus targeted non-conditional, lacZ-tagged mutant allele Sirt3:tm1e(EUCOMM)Wtsi; transgenic	Ni_NBS	Fu_NBS	1.42807	0.666041	0.0584568	1
	Cluster-36206.5564	PREDICTED: uncharacterized protein LOC108677211 [Hyalella azteca]	--	PREDICTED: Mus musculus phosphoinositide kinase, FYVE type zinc finger containing (Pikfyve), transcript variant X1, mRNA	Ni_NBS	Fu_NBS	3.63396	-0.375325	0.0585843	1
	Cluster-36206.5993	probable palmitoyltransferase ZDHHC1 isoform X1 [Cricetulus griseus]	ZDHHC1_11	PREDICTED: Mus musculus zinc finger, DHHC domain containing 1 (Zdhhc1), transcript variant X1, mRNA	Ni_NBS	Fu_NBS	-1.76257	0.663631	0.0587739	1
	Cluster-33213.0	mCG1030897, partial [Mus musculus]	--	Mus musculus targeted non-conditional, lacZ-tagged mutant allele Jmjd4:tm1e(EUCOMM)Wtsi; transgenic	Ni_NBS	Fu_NBS	1.22835	0.928739	0.0588397	1
	Cluster-17636.0	PREDICTED: HEAT repeat-containing protein 5A isoform X1 [Rattus norvegicus]	--	PREDICTED: Mus musculus HEAT repeat containing 5A (Heatr5a), transcript variant X2, mRNA	Ni_NBS	Fu_NBS	1.21248	2.02589	0.0589802	1
	Cluster-12705.0	--	--	--	Ni_NBS	Fu_NBS	1.74949	0.203511	0.0591007	1
	Cluster-36206.955	--	--	PREDICTED: Rattus norvegicus ly6/PLAUR domain-containing protein 4-like (LOC100910410), transcript variant X2, mRNA	Ni_NBS	Fu_NBS	-1.77886	-0.0517672	0.0591553	1
	Cluster-23278.0	ER degradation-enhancing alpha-mannosidase-like protein 2 [Bubalus bubalis]	EDEM2	Mus musculus ER degradation enhancer, mannosidase alpha-like 2 (Edem2), mRNA	Ni_NBS	Fu_NBS	-1.212	0.729689	0.0592101	1
	Cluster-3625.0	--	--	Mus musculus BAC clone RP23-78N5 from chromosome 9, complete sequence	Ni_NBS	Fu_NBS	1.69072	0.755862	0.0592219	1
	Cluster-27522.0	mitogen-activated protein kinase kinase kinase 6 [Mus caroli]	MAP3K6, ASK2	Mus musculus mitogen-activated protein kinase kinase kinase 6, mRNA (cDNA clone MGC:159280 IMAGE:40130092), complete cds	Ni_NBS	Fu_NBS	-1.49613	1.27294	0.0592735	1
	Cluster-36206.16364	--	--	Mus musculus targeted KO-first, conditional ready, lacZ-tagged mutant allele Otos:tm1a(EUCOMM)Wtsi; transgenic	Ni_NBS	Fu_NBS	-1.70068	0.157538	0.05949	1
	Cluster-36206.11417	kinesin-like protein KIFC3 isoform X3 [Mus musculus]	KIFC2_3	PREDICTED: Rattus norvegicus kinesin family member C3 (Kifc3), transcript variant X7, mRNA	Ni_NBS	Fu_NBS	-0.797236	6.64889	0.059498	1
	Cluster-36206.12858	LOW QUALITY PROTEIN: OTU domain-containing protein 1 isoform X2 [Cricetulus griseus]	OTUD1	Mus musculus chromosome 2, clone ResGen-169L23 strain 129/Sv, complete sequence	Ni_NBS	Fu_NBS	-1.03671	4.82205	0.0595015	1
	Cluster-36206.1051	nuclear factor erythroid 2-related factor 3 [Mus musculus]	NFE2L1_3	Mus musculus nuclear factor, erythroid derived 2, like 3 (Nfe2l3), mRNA	Ni_NBS	Fu_NBS	1.06145	3.45556	0.0596087	1
	Cluster-36206.2979	PREDICTED: growth hormone receptor isoform X2 [Rattus norvegicus]	GHR	Mus musculus growth hormone receptor (Ghr), transcript variant 1, mRNA	Ni_NBS	Fu_NBS	-0.917402	6.8601	0.0596142	1
	Cluster-8935.0	--	--	Mus musculus targeted KO-first, conditional ready, lacZ-tagged mutant allele Rpl39:tm1a(EUCOMM)Wtsi; transgenic	Ni_NBS	Fu_NBS	1.20863	2.40284	0.0596432	1
	Cluster-30542.0	ILC [Mus musculus]	CCL27	Mouse DNA sequence from clone RP23-167I12 on chromosome 4, complete sequence	Ni_NBS	Fu_NBS	1.04502	4.148	0.0597029	1
	Cluster-36206.3398	partitioning defective 6 homolog gamma isoform X1 [Mus caroli]	PARD6	Mus musculus par-6 partitioning defective 6 homolog gamma (C. elegans), mRNA (cDNA clone MGC:47087 IMAGE:3483559), complete cds	Ni_NBS	Fu_NBS	-1.45069	3.27423	0.0598843	1
	Cluster-30469.1	--	--	Mouse DNA sequence from clone RP23-106P7 on chromosome X, complete sequence	Ni_NBS	Fu_NBS	1.54048	1.40678	0.0599042	1
	Cluster-12419.0	--	--	--	Ni_NBS	Fu_NBS	1.37486	0.26782	0.0601689	1
	Cluster-36206.3	reversion-inducing cysteine-rich protein with Kazal motifs isoform X4 [Macaca mulatta]	RECK, ST15	Mus musculus reversion-inducing-cysteine-rich protein with kazal motifs (Reck), mRNA	Ni_NBS	Fu_NBS	-1.18315	1.11382	0.0602207	1
	Cluster-36206.14081	solute carrier family 10 member 6 isoform X1 [Mus musculus]	SLC10A6, SOAT	Mus musculus solute carrier family 10 (sodium/bile acid cotransporter family), member 6 (Slc10a6), mRNA	Ni_NBS	Fu_NBS	-1.24362	1.72997	0.0602866	1
	Cluster-38307.0	mCG7513 [Mus musculus]	--	Mus musculus retinoic acid induced 2 (Rai2), transcript variant 1, mRNA	Ni_NBS	Fu_NBS	-1.28241	3.0948	0.0605157	1
	Cluster-21586.0	CCAAT/enhancer-binding protein beta [Microtus ochrogaster]	CEBPB	Mus musculus CCAAT/enhancer binding protein (C/EBP), beta (Cebpb), transcript variant 1, mRNA &amp;&amp; NM_009883.4 Mus musculus CCAAT/enhancer binding protein (C/EBP), beta (Cebpb), transcript variant 1, mRNA &amp;&amp; NM_001287739.1 Mus musculus CCAAT/enhancer binding protein (C/EBP), beta (Cebpb), transcript variant 1, mRNA	Ni_NBS	Fu_NBS	-1.11895	4.2183	0.0605388	1
	Cluster-36206.1789	connexin 45 [Rattus norvegicus]	GJA7, CX45	Mus musculus gap junction protein, gamma 1 (Gjc1), transcript variant 1, mRNA	Ni_NBS	Fu_NBS	-1.2408	1.07233	0.0606698	1
	Cluster-5345.0	--	--	--	Ni_NBS	Fu_NBS	1.84476	0.310134	0.0607693	1
	Cluster-31498.0	nephrocystin-4 [Mus musculus]	NPHP4	Mus musculus nephronophthisis 4 (juvenile) homolog (human) (Nphp4), transcript variant 3, mRNA	Ni_NBS	Fu_NBS	0.946834	5.07116	0.0608738	1
	Cluster-36206.1956	vascular endothelial zinc finger 1 isoform X4 [Mus caroli]	--	Mus musculus vascular endothelial zinc finger 1 (Vezf1) mRNA, complete cds	Ni_NBS	Fu_NBS	-1.18583	1.73082	0.0611161	1
	Cluster-34692.1	--	--	Mus musculus chromosome 9, clone RP23-361O11, complete sequence	Ni_NBS	Fu_NBS	2.48096	0.0798473	0.0611213	1
	Cluster-7821.0	mCG8473 [Mus musculus]	--	PREDICTED: Mus musculus RIKEN cDNA 2610027F03 gene (2610027F03Rik), transcript variant X12, ncRNA	Ni_NBS	Fu_NBS	1.40498	1.60818	0.0612993	1
	Cluster-36206.3460	disintegrin and metalloproteinase domain-containing protein 8 [Cricetulus griseus]	--	Mus musculus chromosome 7, clone RP23-182C11, complete sequence	Ni_NBS	Fu_NBS	1.76699	2.36651	0.0614052	1
	Cluster-14112.0	PREDICTED: zinc finger protein 726 [Rattus norvegicus]	KRAB	PREDICTED: Mus caroli zinc finger protein 420-like (LOC110297897), mRNA	Ni_NBS	Fu_NBS	0.951056	2.2366	0.0615052	1
	Cluster-36206.18208	--	--	Mus musculus frizzled class receptor 3 (Fzd3), mRNA	Ni_NBS	Fu_NBS	1.04965	1.28491	0.0615503	1
	Cluster-36206.2063	mRNA export factor [Cricetulus griseus]	RAE1, GLE2	PREDICTED: Mus pahari ribonucleic acid export 1 (Rae1), mRNA	Ni_NBS	Fu_NBS	-1.03445	2.95016	0.0617112	1
	Cluster-36206.7297	aspartoacylase (aminoacylase) 2, isoform CRA_b [Mus musculus]	ASPA, aspA	PREDICTED: Rattus norvegicus aspartoacylase (Aspa), transcript variant X1, mRNA	Ni_NBS	Fu_NBS	1.55079	2.05771	0.0617695	1
	Cluster-36206.5383	anion exchange transporter isoform X1 [Mus musculus]	SLC26A7, SUT2	PREDICTED: Peromyscus maniculatus bairdii solute carrier family 26 member 7 (Slc26a7), transcript variant X1, mRNA	Ni_NBS	Fu_NBS	0.987087	6.85406	0.0617939	1
	Cluster-36206.12971	mitochondrial ribosomal protein L20, isoform CRA_a [Mus musculus]	--	Mus musculus NADPH dependent diflavin oxidoreductase 1 (Ndor1), transcript variant 3, mRNA	Ni_NBS	Fu_NBS	1.2542	0.687289	0.06194	1
	Cluster-36206.6938	HAUS augmin-like complex subunit 6 [Mus pahari]	HAUS6	Mus musculus bone marrow macrophage cDNA, RIKEN full-length enriched library, clone:G530020M02 product:erythrocyte protein band 7.2, full insert sequence	Ni_NBS	Fu_NBS	0.740028	7.80038	0.0620371	1
	Cluster-33654.0	--	--	PREDICTED: Rattus norvegicus zinc finger homeobox 3 (Zfhx3), transcript variant X1, mRNA	Ni_NBS	Fu_NBS	2.41977	-0.218161	0.0621423	1
	Cluster-36206.148	cysteine-rich motor neuron 1 protein isoform X1 [Mus caroli]	--	Mus musculus cysteine rich transmembrane BMP regulator 1 (chordin like) (Crim1), mRNA	Ni_NBS	Fu_NBS	-0.937778	6.2747	0.0623027	1
	Cluster-36206.3800	PREDICTED: S-adenosylmethionine synthase isoform type-2 [Picoides pubescens]	metK	Mus musculus methionine adenosyltransferase II, alpha (Mat2a), transcript variant 2, mRNA	Ni_NBS	Fu_NBS	0.664357	10.1249	0.0623174	1
	Cluster-36206.16568	--	--	Mus musculus targeted deletion, lacZ-tagged mutant allele 1700011M02Rik:tm1(KOMP)Wtsi; transgenic	Ni_NBS	Fu_NBS	1.78652	5.71676	0.0624081	1
	Cluster-24685.0	fibroblast growth factor 13 isoform X2 [Equus caballus]	FGF	PREDICTED: Rattus norvegicus fibroblast growth factor 13 (Fgf13), transcript variant X3, mRNA	Ni_NBS	Fu_NBS	-0.873433	5.89514	0.0624708	1
	Cluster-19199.0	PREDICTED: transcription factor 24 isoform X2 [Rattus norvegicus]	--	PREDICTED: Mus pahari transcription factor 24 (Tcf24), mRNA	Ni_NBS	Fu_NBS	-1.29838	1.3181	0.062479	1
	Cluster-36206.6814	NEDD4, partial [Cricetulus griseus]	--	Mus musculus targeted non-conditional, lacZ-tagged mutant allele Med19:tm1e(EUCOMM)Wtsi; transgenic	Ni_NBS	Fu_NBS	0.837528	5.08638	0.0625393	1
	Cluster-36206.5911	PREDICTED: phosphoribosyl pyrophosphate synthase-associated protein 1 isoform X1 [Hipposideros armiger]	--	PREDICTED: Mus caroli phosphoribosyl pyrophosphate synthetase associated protein 1 (Prpsap1), transcript variant X3, mRNA	Ni_NBS	Fu_NBS	-1.16713	2.95136	0.0626229	1
	Cluster-7034.1	kelch domain-containing protein 8A [Cricetulus griseus]	--	Mus musculus kelch domain containing 8A (Klhdc8a), mRNA	Ni_NBS	Fu_NBS	1.24641	1.74284	0.0626488	1
	Cluster-38335.1	insulin-induced gene 1 protein [Mus pahari]	--	Mus musculus 2 days neonate thymus thymic cells cDNA, RIKEN full-length enriched library, clone:E430014F13 product:INSULIN-INDUCED PROTEIN 1 (INSULIN-INDUCED GROWTH RESPONSE PROTEIN CL- 6) (IMMEDIATE-EARLY PROTEIN CL-6) homolog [Rattus norvegicus], full insert sequence	Ni_NBS	Fu_NBS	-0.886079	6.61152	0.0626661	1
	Cluster-17816.0	--	--	Mus musculus targeted non-conditional, lacZ-tagged mutant allele Zbtb41:tm1e(EUCOMM)Hmgu; transgenic	Ni_NBS	Fu_NBS	-1.60882	0.947155	0.0627446	1
	Cluster-36206.12227	LACE1 [Cricetulus griseus]	KRAB	Mus musculus targeted KO-first, conditional ready, lacZ-tagged mutant allele Bbs7:tm1a(EUCOMM)Wtsi; transgenic	Ni_NBS	Fu_NBS	1.15729	1.64468	0.0627511	1
	Cluster-14330.0	--	--	Mus musculus targeted non-conditional, lacZ-tagged mutant allele Zfand5:tm1e(EUCOMM)Hmgu; transgenic	Ni_NBS	Fu_NBS	-1.8668	0.581883	0.0627807	1
	Cluster-18768.0	--	--	Mus musculus adult male tongue cDNA, RIKEN full-length enriched library, clone:2310045O21 product:hypothetical protein, full insert sequence	Ni_NBS	Fu_NBS	1.32451	1.65277	0.0628094	1
	Cluster-36206.11602	nuclear receptor subfamily 0 group B member 1 [Mus pahari]	NR0B1, DAX1	PREDICTED: Mus pahari nuclear receptor subfamily 0 group B member 1 (Nr0b1), mRNA	Ni_NBS	Fu_NBS	0.82048	6.69066	0.062918	1
	Cluster-13743.1	--	--	Mus musculus phosphatidylinositol-3,4,5-trisphosphate-dependent Rac exchange factor 2 (Prex2), transcript variant 2, mRNA	Ni_NBS	Fu_NBS	-1.79292	0.547509	0.0629718	1
	Cluster-17167.0	PREDICTED: ammonium transporter Rh type B isoform X1 [Rattus norvegicus]	SLC42A, RHAG, RHBG, RHCG, CD241	Mus musculus Rhesus blood group-associated B glycoprotein (Rhbg), mRNA	Ni_NBS	Fu_NBS	1.1144	1.66564	0.0630493	1
	Cluster-36206.8440	PREDICTED: synaptonemal complex protein 3-like [Rattus norvegicus]	SYCP3	PREDICTED: Rattus norvegicus similar to synaptonemal complex protein 3 (RGD1563270), mRNA &amp;&amp; XM_217535.6 PREDICTED: Rattus norvegicus similar to synaptonemal complex protein 3 (RGD1563270), mRNA	Ni_NBS	Fu_NBS	-1.92886	1.09359	0.0631307	1
	Cluster-36206.1379	PDZ domain containing 11, isoform CRA_c, partial [Mus musculus]	--	Mus musculus PDZ domain containing 11, mRNA (cDNA clone IMAGE:4224683), with apparent retained intron	Ni_NBS	Fu_NBS	0.756378	7.97887	0.0634035	1
	Cluster-12072.0	--	--	Mus musculus recombination breakpoint containing region	Ni_NBS	Fu_NBS	-1.57245	0.898937	0.0635891	1
	Cluster-23300.0	D-aminoacyl-tRNA deacylase 2 [Mus pahari]	--	Mus musculus adult male olfactory brain cDNA, RIKEN full-length enriched library, clone:6430508B19 product:hypothetical alpha/beta-Hydrolases structure containing protein, full insert sequence	Ni_NBS	Fu_NBS	-1.42311	0.282185	0.0636341	1
	Cluster-13029.0	--	--	Mus musculus chromosome 18, clone RP24-490M12, complete sequence	Ni_NBS	Fu_NBS	-1.24073	0.991701	0.0639615	1
	Cluster-9411.0	Necab2 protein, partial [Mus musculus]	--	Mus musculus N-terminal EF-hand calcium binding protein 2 (Necab2), mRNA	Ni_NBS	Fu_NBS	-1.82699	1.96885	0.0643178	1
	Cluster-30173.0	neuronal membrane glycoprotein M6-b isoform X4 [Meriones unguiculatus]	--	Mus musculus glycoprotein m6b (Gpm6b), transcript variant 8, mRNA	Ni_NBS	Fu_NBS	0.657715	6.95964	0.0644454	1
	Cluster-36206.13793	ubiquitin-conjugating enzyme E2 H [Anas platyrhynchos]	UBE2H, UBC8	Mus musculus ubiquitin-conjugating enzyme E2H (Ube2h), transcript variant 1, mRNA	Ni_NBS	Fu_NBS	-0.948241	2.83997	0.0644783	1
	Cluster-29458.0	inhibitory PAS domain protein, partial [Mus musculus]	--	Mus musculus hypoxia inducible factor 3, alpha subunit (Hif3a), transcript variant 1, mRNA	Ni_NBS	Fu_NBS	-2.93808	0.205844	0.0645968	1
	Cluster-37546.0	--	--	PREDICTED: Mus musculus mitochondrial ribosomal protein L11 (Mrpl11), transcript variant X1, mRNA	Ni_NBS	Fu_NBS	0.929057	2.28594	0.0649698	1
	Cluster-36206.2879	PREDICTED: heterogeneous nuclear ribonucleoprotein A0 [Oryctolagus cuniculus]	HNRNPA0	PREDICTED: Rattus norvegicus hypothetical protein LOC681410 (LOC681410), transcript variant X1, mRNA	Ni_NBS	Fu_NBS	-0.67217	8.85194	0.0651371	1
	Cluster-16232.0	Forkhead box protein P1 [Cricetulus griseus]	FOXP	PREDICTED: Rattus norvegicus forkhead box P1 (Foxp1), transcript variant X10, mRNA	Ni_NBS	Fu_NBS	-1.11096	1.18324	0.0651748	1
	Cluster-36206.4012	PREDICTED: condensin complex subunit 3 [Rattus norvegicus]	YCG1, CAPG	Mus musculus non-SMC condensin I complex, subunit G (Ncapg), mRNA	Ni_NBS	Fu_NBS	-1.71387	0.216857	0.0652797	1
	Cluster-522.0	--	--	Mus musculus chromosome 7, clone RP23-24N16, complete sequence	Ni_NBS	Fu_NBS	0.897291	4.28793	0.0652986	1
	Cluster-26464.1	cyclin-dependent kinase inhibitor 1 [Mus pahari]	CDKN1A, P21, CIP1	Mus musculus cyclin-dependent kinase inhibitor 1A (P21) (Cdkn1a), transcript variant 1, mRNA	Ni_NBS	Fu_NBS	-1.66671	2.91431	0.0653064	1
	Cluster-36206.17720	forkhead box protein O1 [Rattus norvegicus]	FOXO1	PREDICTED: Mus caroli forkhead box O1 (Foxo1), transcript variant X1, mRNA	Ni_NBS	Fu_NBS	-1.23457	3.63333	0.0653808	1
	Cluster-36206.12957	RecName: Full=Sodium channel modifier 1	--	Mus musculus predicted gene 9726 (Gm9726) pseudogene on chromosome 12	Ni_NBS	Fu_NBS	0.825448	5.0689	0.0659018	1
	Cluster-36206.8076	Reverse transcriptase (RNA-dependent DNA polymerase), putative, partial [Plasmodium berghei]	--	Tokudaia muenninki DNA, SRY, EIF2S3Y pseudogenes, TSPY, UTY, DDX3Y genes, USP9Y pseudogene	Ni_NBS	Fu_NBS	0.994909	3.81468	0.0660395	1
	Cluster-36206.4007	rCG47468, isoform CRA_c [Rattus norvegicus]	SAC3D1, SHD1	Mus musculus SAC3 domain containing 1 (Sac3d1), mRNA	Ni_NBS	Fu_NBS	-0.765296	6.32918	0.0660486	1
	Cluster-36206.2241	rCG36979 [Rattus norvegicus]	TRIM52	Mus musculus piebald deletion region complete sequence	Ni_NBS	Fu_NBS	-1.07856	2.54203	0.0663121	1
	Cluster-323.0	--	--	Mus musculus chromosome 6, clone RP23-296I18, complete sequence	Ni_NBS	Fu_NBS	2.02418	1.39337	0.0665715	1
	Cluster-36206.9012	BTB/POZ domain-containing protein 3 [Cricetulus griseus]	BTBD3_6	PREDICTED: Mus pahari BTB domain containing 3 (Btbd3), transcript variant X2, mRNA	Ni_NBS	Fu_NBS	-1.36004	0.336767	0.0666021	1
	Cluster-36206.9452	cytochrome c oxidase subunit 1 (mitochondrion) [Apodemus peninsulae]	--	Apodemus latronum mitochondrion, complete genome	Ni_NBS	Fu_NBS	0.720747	13.1582	0.0667891	1
	Cluster-36206.1532	PREDICTED: pseudopodium-enriched atypical kinase 1 isoform X1 [Rattus norvegicus]	PEAK1, SGK269	PREDICTED: Rattus norvegicus pseudopodium-enriched atypical kinase 1 (Peak1), transcript variant X3, mRNA	Ni_NBS	Fu_NBS	-1.22039	1.68332	0.0668096	1
	Cluster-36206.14234	--	--	PREDICTED: Rattus norvegicus protein phosphatase 1, regulatory subunit 9A (Ppp1r9a), transcript variant X8, mRNA	Ni_NBS	Fu_NBS	0.867921	4.99762	0.0669647	1
	Cluster-20651.0	--	--	Mus musculus BAC clone RP24-571H12 from chromosome 9, complete sequence	Ni_NBS	Fu_NBS	1.83428	0.534477	0.0670331	1
	Cluster-39660.0	--	--	Mus musculus chromosome 17, clone RP23-338H10, complete sequence	Ni_NBS	Fu_NBS	-1.31564	2.46322	0.0673087	1
	Cluster-34919.0	protein PIMREG isoform X1 [Mus musculus]	--	PREDICTED: Mus caroli PICALM interacting mitotic regulator (Pimreg), mRNA	Ni_NBS	Fu_NBS	-1.51152	1.27299	0.0673526	1
	Cluster-36206.15906	RecName: Full=Cat eye syndrome critical region protein 2 homolog	--	Mus musculus CECR2, histone acetyl-lysine reader (Cecr2), transcript variant 2, mRNA	Ni_NBS	Fu_NBS	-1.06285	2.45443	0.0674255	1
	Cluster-31109.0	complement C2 precursor [Rattus norvegicus]	C2	Mus musculus complement component 2 (within H-2S) (C2), mRNA	Ni_NBS	Fu_NBS	0.848795	4.70015	0.0674884	1
	Cluster-35474.0	--	--	--	Ni_NBS	Fu_NBS	-1.69019	0.390255	0.0675077	1
	Cluster-25222.0	PREDICTED: coiled-coil-helix-coiled-coil-helix domain-containing protein 8 isoform X1 [Rattus norvegicus]	COA4	PREDICTED: Rattus norvegicus cytochrome c oxidase assembly factor 4 homolog (Coa4), transcript variant X2, mRNA	Ni_NBS	Fu_NBS	1.53081	0.653611	0.0676896	1
	Cluster-36206.10007	UDP-galactose translocator isoform 2 [Mus musculus]	SLC35A1_2_3	Mus musculus targeted KO-first, conditional ready, lacZ-tagged mutant allele Timm17b:tm1a(KOMP)Wtsi; transgenic	Ni_NBS	Fu_NBS	0.908202	4.94448	0.0676983	1
	Cluster-37144.0	PREDICTED: myotubularin-related protein 11 isoform X3 [Rattus norvegicus]	MTMR10_11_12	Mus musculus myotubularin related protein 11 (Mtmr11), mRNA	Ni_NBS	Fu_NBS	-1.70175	0.0363942	0.0677027	1
	Cluster-36206.14555	retinoblastoma-like protein 2 [Mus caroli]	RBL2	Mus musculus RB transcriptional corepressor like 2 (Rbl2), transcript variant 1, mRNA	Ni_NBS	Fu_NBS	-0.62196	7.86006	0.0677614	1
	Cluster-36206.13490	PREDICTED: zinc finger protein 473 isoform X2 [Rattus norvegicus]	--	PREDICTED: Rattus norvegicus zinc finger protein 473 (Zfp473), transcript variant X3, mRNA &amp;&amp; XM_006229187.2 PREDICTED: Rattus norvegicus zinc finger protein 473 (Zfp473), transcript variant X3, mRNA	Ni_NBS	Fu_NBS	1.03713	4.87393	0.0678554	1
	Cluster-19172.0	MPN domain-containing protein [Mus pahari]	--	PREDICTED: Mus caroli MPN domain containing (Mpnd), mRNA	Ni_NBS	Fu_NBS	1.01208	4.18621	0.06799	1
	Cluster-9234.0	glutaredoxin-like protein C5orf63 homolog isoform X2 [Meriones unguiculatus]	--	Mus musculus RIKEN cDNA C330018D20 gene (C330018D20Rik), mRNA	Ni_NBS	Fu_NBS	0.967499	3.62931	0.0680684	1
	Cluster-23761.0	Cytochrome P450, family 4, subfamily a, polypeptide 10 [Mus musculus]	CYP4A	Mus musculus cytochrome P450, family 4, subfamily a, polypeptide 10 (Cyp4a10), mRNA	Ni_NBS	Fu_NBS	1.44123	1.4485	0.0682157	1
	Cluster-35929.0	NEDD4, partial [Cricetulus griseus]	--	Mus musculus chromosome X clones RP21-19N11, RP21-667A15, RP21-395M8 complete sequence	Ni_NBS	Fu_NBS	1.31709	2.71041	0.0683015	1
	Cluster-37401.0	PREDICTED: protein Wiz isoform X9 [Rattus norvegicus]	--	PREDICTED: Rattus norvegicus widely-interspaced zinc finger motifs (Wiz), transcript variant X16, mRNA	Ni_NBS	Fu_NBS	-1.40109	1.72855	0.0683593	1
	Cluster-36206.13574	--	--	Mus musculus targeted non-conditional, lacZ-tagged mutant allele Hnrnpa3:tm1e(EUCOMM)Wtsi; transgenic	Ni_NBS	Fu_NBS	1.39018	0.603526	0.0684312	1
	Cluster-42021.0	--	--	Mus musculus targeted KO-first, conditional ready, lacZ-tagged mutant allele Pop1:tm1a(KOMP)Wtsi; transgenic	Ni_NBS	Fu_NBS	1.45146	0.588601	0.0684989	1
	Cluster-36206.3642	actin-related protein 2/3 complex subunit 3 [Mus pahari]	ARPC3	PREDICTED: Mus pahari actin related protein 2/3 complex subunit 3 (Arpc3), mRNA	Ni_NBS	Fu_NBS	-1.13622	1.29581	0.068734	1
	Cluster-31321.0	--	--	Rattus norvegicus hypothetical protein LOC691807 (LOC691807), mRNA	Ni_NBS	Fu_NBS	-0.95475	3.62813	0.0689106	1
	Cluster-10110.0	FYVE, RhoGEF and PH domain-containing protein 2 [Mus pahari]	FGD2	Mus musculus strain B10.D2 FGD2 (Fgd2) mRNA, complete cds	Ni_NBS	Fu_NBS	1.8263	1.04373	0.0693211	1
	Cluster-15180.0	unnamed protein product [Homo sapiens]	MYBPC1	Mus musculus myosin binding protein C, slow-type (Mybpc1), transcript variant 2, mRNA	Ni_NBS	Fu_NBS	-0.935627	1.86762	0.0693892	1
	Cluster-15172.0	PREDICTED: midkine [Bison bison bison]	MDK	Mus musculus midkine (Mdk), transcript variant 1, mRNA	Ni_NBS	Fu_NBS	0.986773	2.6453	0.0694687	1
	Cluster-41018.0	class II histocompatibility antigen, M alpha chain [Mus caroli]	MHC2	Mus musculus NOD-derived CD11c +ve dendritic cells cDNA, RIKEN full-length enriched library, clone:F630003F13 product:histocompatibility 2, class II, locus DMa, full insert sequence	Ni_NBS	Fu_NBS	1.26797	3.02812	0.0694774	1
	Cluster-36206.3868	carboxypeptidase D [Mus pahari]	CPD	Mus musculus carboxypeptidase D (Cpd), mRNA	Ni_NBS	Fu_NBS	-1.16115	1.44315	0.0695576	1
	Cluster-24240.0	caspase recruitment domain-containing protein 10 [Mus caroli]	CARD10	Mus musculus caspase recruitment domain family, member 10 (Card10), mRNA &amp;&amp; BC060203.1 Mus musculus caspase recruitment domain family, member 10, mRNA (cDNA clone MGC:73485 IMAGE:6855024), complete cds	Ni_NBS	Fu_NBS	1.62638	0.171679	0.0697577	1
	Cluster-38712.0	PREDICTED: carbonic anhydrase 7 isoform X2 [Rattus norvegicus]	CA	PREDICTED: Mus musculus carbonic anhydrase 7 (Car7), transcript variant X4, mRNA	Ni_NBS	Fu_NBS	1.73214	2.34293	0.0698051	1
	Cluster-36206.17920	--	--	Mus musculus argonaute RISC catalytic subunit 4 (Ago4), mRNA	Ni_NBS	Fu_NBS	1.93321	1.64594	0.0698076	1
	Cluster-36206.13669	nucleosome assembly protein 1-like 4, isoform CRA_d, partial [Mus musculus]	NAP1L4, NAP2	Mus musculus nucleosome assembly protein 1-like 4 (Nap1l4), transcript variant 2, mRNA	Ni_NBS	Fu_NBS	-0.956578	3.27784	0.0698434	1
	Cluster-36206.2334	flightless I homolog (Drosophila), isoform CRA_d, partial [Mus musculus]	--	Mus musculus targeted non-conditional, lacZ-tagged mutant allele Flii:tm1e(KOMP)Ucd; transgenic	Ni_NBS	Fu_NBS	1.49255	0.188101	0.0699985	1
	Cluster-36206.9965	SWI/SNF-related matrix-associated actin-dependent regulator of chromatin subfamily A member 5 [Homo sapiens]	SMARCA5, SNF2H, ISWI	Mus musculus SWI/SNF related, matrix associated, actin dependent regulator of chromatin, subfamily a, member 5 (Smarca5), mRNA &amp;&amp; BC053069.1 Mus musculus SWI/SNF related, matrix associated, actin dependent regulator of chromatin, subfamily a, member 5, mRNA (cDNA clone MGC:62411 IMAGE:6409140), complete cds	Ni_NBS	Fu_NBS	-0.967925	3.62956	0.070105	1
	Cluster-5458.0	mCG148039 [Mus musculus]	--	Mus musculus BAC clone RP23-264B6 from chromosome 15, complete sequence	Ni_NBS	Fu_NBS	1.38311	0.470766	0.0701163	1
	Cluster-36206.3839	uncharacterized protein LOC242747 isoform 1 [Mus musculus]	--	Mus musculus zinc finger protein 933 (Zfp933), transcript variant 2, mRNA	Ni_NBS	Fu_NBS	1.39546	1.31015	0.0703292	1
	Cluster-36206.2049	insulin-like growth factor-binding protein 3 [Mus caroli]	IGFBP3	Mus musculus insulin-like growth factor binding protein 3, mRNA (cDNA clone MGC:65287 IMAGE:6487655), complete cds	Ni_NBS	Fu_NBS	-1.34559	2.3455	0.0704024	1
	Cluster-30082.0	solute carrier organic anion transporter family member 2B1 isoform X1 [Nannospalax galili]	SLCO2B	PREDICTED: Mus caroli solute carrier organic anion transporter family member 2B1 (Slco2b1), transcript variant X4, mRNA	Ni_NBS	Fu_NBS	-0.990388	3.62676	0.0706321	1
	Cluster-36206.15852	RecName: Full=Cation-transporting ATPase 13A2	ATP13A2	PREDICTED: Rattus norvegicus ATPase 13A2 (Atp13a2), transcript variant X5, mRNA	Ni_NBS	Fu_NBS	0.649001	8.20043	0.0706992	1
	Cluster-28025.0	PREDICTED: UPF0450 protein C17orf58 homolog isoform X1 [Rattus norvegicus]	--	PREDICTED: Mus pahari chromosome 14 C17orf58 homolog (C14H17orf58), transcript variant X1, mRNA	Ni_NBS	Fu_NBS	-1.29095	1.89871	0.0708117	1
	Cluster-36206.422	--	--	Mus musculus chromosome 15, clone RP23-128J3, complete sequence	Ni_NBS	Fu_NBS	-1.20117	0.589185	0.0708299	1
	Cluster-13738.0	--	--	PREDICTED: Mus musculus teneurin transmembrane protein 3 (Tenm3), transcript variant X16, mRNA	Ni_NBS	Fu_NBS	-1.35028	0.639138	0.0708833	1
	Cluster-36206.1104	mCG140597, partial [Mus musculus]	--	Mus musculus zinc finger protein 930 (Zfp930), mRNA	Ni_NBS	Fu_NBS	1.50151	0.0438371	0.0709548	1
	Cluster-33063.0	--	--	Mouse DNA sequence from clone RP23-211O3 on chromosome 2, complete sequence	Ni_NBS	Fu_NBS	1.17499	1.95764	0.0710081	1
	Cluster-36206.3041	UMP-CMP kinase [Mus pahari]	--	Mus musculus cytidine monophosphate (UMP-CMP) kinase 1 (Cmpk1), mRNA	Ni_NBS	Fu_NBS	-1.19107	0.790127	0.0710412	1
	Cluster-22308.2	--	--	Mus musculus BAC clone RP23-430O17 from chromosome 13, complete sequence	Ni_NBS	Fu_NBS	1.60017	2.96937	0.0710555	1
	Cluster-39319.0	nuclear factor 1 X-type isoform X3 [Enhydra lutris kenyoni]	NFIX	Mesocricetus auratus nuclear factor I X (Nfix), mRNA &amp;&amp; J04123.1 Hamster nuclear factor 1-like protein (NF1) mRNA, complete cds, clone pNF1/X	Ni_NBS	Fu_NBS	-2.04883	-0.167265	0.0710763	1
	Cluster-41303.0	--	--	Mus musculus targeted KO-first, conditional ready, lacZ-tagged mutant allele Rps27l:tm1a(EUCOMM)Wtsi; transgenic	Ni_NBS	Fu_NBS	2.31478	-0.253421	0.0712222	1
	Cluster-32223.0	PREDICTED: aldehyde dehydrogenase family 1 member A3 isoform X2 [Erinaceus europaeus]	E1.2.1.5	Mus musculus aldehyde dehydrogenase family 1, subfamily A3 (Aldh1a3), mRNA	Ni_NBS	Fu_NBS	0.982296	1.76291	0.0712722	1
	Cluster-36206.5785	--	--	Mus musculus BAC clone RP23-28L24 from chromosome 1, complete sequence	Ni_NBS	Fu_NBS	0.994929	3.37451	0.0715073	1
	Cluster-36206.2305	--	--	Mus musculus targeted KO-first, conditional ready, lacZ-tagged mutant allele Lgals1:tm1a(KOMP)Ucd; transgenic	Ni_NBS	Fu_NBS	-1.30407	0.737543	0.0715501	1
	Cluster-7045.0	--	--	Tokudaia muenninki MARF1 gene for meiosis arrest female 1, complete cds, chromosome X	Ni_NBS	Fu_NBS	1.30567	0.438397	0.0715591	1
	Cluster-37562.2	--	--	--	Ni_NBS	Fu_NBS	2.24524	-0.240564	0.0716364	1
	Cluster-17467.1	--	--	Mouse DNA sequence from clone RP23-390M8 on chromosome 4, complete sequence	Ni_NBS	Fu_NBS	1.20745	1.70413	0.0716503	1
	Cluster-36206.13090	PREDICTED: selenocysteine-specific elongation factor isoform X1 [Rattus norvegicus]	selB, EEFSEC	Mus musculus eukaryotic elongation factor, selenocysteine-tRNA-specific (Eefsec), transcript variant 1, mRNA	Ni_NBS	Fu_NBS	-1.53326	0.717864	0.0717432	1
	Cluster-36206.17595	--	--	Mouse DNA sequence from clone RP23-28I8 on chromosome 4, complete sequence	Ni_NBS	Fu_NBS	1.8817	0.602497	0.0717675	1
	Cluster-36206.11464	--	--	PREDICTED: Mesocricetus auratus family with sequence similarity 173 member B (Fam173b), mRNA	Ni_NBS	Fu_NBS	1.11011	1.16477	0.0721234	1
	Cluster-1847.0	--	--	PREDICTED: Mus pahari ring finger protein 227 (Rnf227), mRNA	Ni_NBS	Fu_NBS	0.976769	2.25655	0.0721329	1
	Cluster-7116.0	--	--	Mus musculus chromosome 17, clone RP23-402P8, complete sequence	Ni_NBS	Fu_NBS	-1.34519	0.497522	0.0722412	1
	Cluster-29544.0	--	--	Mus musculus chromosome 1, clone wi1-1101A21, complete sequence	Ni_NBS	Fu_NBS	-0.885558	4.47977	0.0724248	1
	Cluster-36206.4936	40S ribosomal protein S3 [Equus caballus]	RP-S3e, RPS3	Mus musculus ribosomal protein S3 (Rps3), mRNA	Ni_NBS	Fu_NBS	-0.933418	4.08734	0.0727791	1
	Cluster-36206.17274	unnamed protein product [Trypanosoma congolense IL3000]	--	Mus musculus targeted KO-first, conditional ready, lacZ-tagged mutant allele Cdc5l:tm1a(KOMP)Wtsi; transgenic	Ni_NBS	Fu_NBS	1.11515	4.54289	0.0728794	1
	Cluster-33892.0	leucine zipper putative tumor suppressor 1 [Mus pahari]	--	Mus musculus leucine zipper, putative tumor suppressor 1, mRNA (cDNA clone MGC:170979 IMAGE:8862374), complete cds &amp;&amp; BC139350.1 Mus musculus leucine zipper, putative tumor suppressor 1, mRNA (cDNA clone MGC:170977 IMAGE:8862372), complete cds	Ni_NBS	Fu_NBS	1.1006	2.56261	0.0728806	1
	Cluster-36206.12550	B7-H3 [Rattus norvegicus]	B7H3, CD276	Mus musculus CD276 antigen precursor (Cd276) mRNA, complete cds	Ni_NBS	Fu_NBS	-1.09891	1.00282	0.0729129	1
	Cluster-36206.7196	--	--	Mus musculus mammary gland RCB-0526 Jyg-MC(A) cDNA, RIKEN full-length enriched library, clone:G830047A17 product:actin, beta, cytoplasmic, full insert sequence	Ni_NBS	Fu_NBS	0.679244	8.21965	0.0730883	1
	Cluster-36206.2617	developmental pluripotency associated 4 [Mus musculus]	--	Mus musculus developmental pluripotency associated 4 (Dppa4), transcript variant 1, mRNA	Ni_NBS	Fu_NBS	-1.11538	6.04873	0.0730912	1
	Cluster-3192.0	--	--	Mouse DNA sequence from clone RP23-459K15 on chromosome X, complete sequence	Ni_NBS	Fu_NBS	1.47716	0.565057	0.0731246	1
	Cluster-23024.1	telomerase associated protein 1 [Mus musculus]	TEP1	Mus musculus telomerase associated protein 1 (Tep1), mRNA	Ni_NBS	Fu_NBS	0.858487	4.16015	0.0731678	1
	Cluster-7866.0	--	--	Mus musculus BAC clone RP23-441H20 from chromosome 16, complete sequence	Ni_NBS	Fu_NBS	1.87859	0.781896	0.0732961	1
	Cluster-25212.1	--	--	Mus musculus targeted KO-first, conditional ready, lacZ-tagged mutant allele Ston2:tm1a(KOMP)Wtsi; transgenic	Ni_NBS	Fu_NBS	-1.04174	5.05697	0.0735007	1
	Cluster-28581.0	probable carboxypeptidase X1 isoform X1 [Nannospalax galili]	CPXM1	PREDICTED: Mus pahari carboxypeptidase X, M14 family member 1 (Cpxm1), mRNA	Ni_NBS	Fu_NBS	-1.04314	6.00819	0.0736151	1
	Cluster-36206.2640	cytochrome oxidase subunit I, partial (mitochondrion) [Neodon sp. 1 WJ-2014]	--	Apodemus speciosus isolate UA1818B74 cytochrome oxidase subunit 1 (COX1) gene, complete cds; mitochondrial	Ni_NBS	Fu_NBS	0.731895	9.71204	0.0736443	1
	Cluster-38482.2	Lrrc14 protein [Mus musculus]	--	Mus musculus leucine rich repeat containing 14 (Lrrc14), transcript variant 1, mRNA	Ni_NBS	Fu_NBS	1.0995	1.30075	0.0738336	1
	Cluster-3756.0	--	--	Mus musculus targeted non-conditional, lacZ-tagged mutant allele Wdfy3:tm1e(KOMP)Ucd; transgenic	Ni_NBS	Fu_NBS	1.20509	0.985061	0.0740627	1
	Cluster-18012.0	Hypothetical LOC310540 [Rattus norvegicus]	--	PREDICTED: Mus musculus golgi associated kinase 1B (Gask1b), transcript variant X1, mRNA	Ni_NBS	Fu_NBS	1.83557	0.104315	0.0741567	1
	Cluster-36206.9010	mKIAA0193 protein, partial [Mus musculus]	SCRN	Mus musculus mRNA for mKIAA0193 protein	Ni_NBS	Fu_NBS	0.823595	6.35108	0.0742719	1
	Cluster-19541.0	zinc finger and BTB domain-containing protein 32 isoform X1 [Neophocaena asiaeorientalis asiaeorientalis]	ZBTB32, TZFP	PREDICTED: Rattus norvegicus zinc finger and BTB domain containing 32 (Zbtb32), transcript variant X1, mRNA	Ni_NBS	Fu_NBS	1.44584	0.682096	0.0747483	1
	Cluster-36121.0	--	--	Mouse DNA sequence from clone RP23-263M10 on chromosome 11, complete sequence	Ni_NBS	Fu_NBS	-1.04308	1.55745	0.0747706	1
	Cluster-36206.16208	chromobox protein homolog 1 isoform X1 [Neophocaena asiaeorientalis asiaeorientalis]	CBX1, HP1B, SWI6	Mus musculus chromobox 1 (Cbx1), transcript variant 6, non-coding RNA	Ni_NBS	Fu_NBS	-1.20135	1.02135	0.0747844	1
	Cluster-31961.0	PREDICTED: coiled-coil domain-containing protein 28B [Propithecus coquereli]	--	Rattus norvegicus coiled coil domain containing 28B, mRNA (cDNA clone MGC:187579 IMAGE:8362701), complete cds	Ni_NBS	Fu_NBS	-1.59945	1.25906	0.0748233	1
	Cluster-36206.14894	--	--	--	Ni_NBS	Fu_NBS	-1.01005	2.52528	0.0749088	1
	Cluster-28438.0	--	--	Mus musculus BAC clone RP23-238C13 from chromosome 8, complete sequence	Ni_NBS	Fu_NBS	2.08334	0.49771	0.0750062	1
	Cluster-24479.0	integrin alpha-V isoform X1 [Mus caroli]	ITGAV, CD51	Mus musculus integrin alpha V (Itgav), mRNA	Ni_NBS	Fu_NBS	0.776543	8.36551	0.0750202	1
	Cluster-39622.0	PREDICTED: 43 kDa receptor-associated protein of the synapse isoform X1 [Propithecus coquereli]	--	PREDICTED: Rattus norvegicus receptor-associated protein of the synapse (Rapsn), transcript variant X1, mRNA	Ni_NBS	Fu_NBS	-0.942326	4.68998	0.0750616	1
	Cluster-37867.1	complement C1q tumor necrosis factor-related protein 1 [Mus pahari]	--	Mus musculus C1q and tumor necrosis factor related protein 1 (C1qtnf1), transcript variant 1, mRNA	Ni_NBS	Fu_NBS	-1.3291	1.38875	0.0750936	1
	Cluster-36206.3024	rCG56442 [Rattus norvegicus]	--	Rattus norvegicus dynein, axonemal, assembly factor 2 (Dnaaf2), mRNA	Ni_NBS	Fu_NBS	-1.01697	2.43483	0.0751424	1
	Cluster-28020.0	Glutamate dehydrogenase 1 [Mus musculus]	GLUD1_2, gdhA	Mus musculus glutamate dehydrogenase 1 (Glud1), mRNA	Ni_NBS	Fu_NBS	-1.06739	2.60259	0.0752215	1
	Cluster-36206.624	NLR family, pyrin domain containing 4 [Rattus norvegicus]	--	Mus musculus NLR family, pyrin domain containing 4C (Nlrp4c), mRNA	Ni_NBS	Fu_NBS	-1.35469	0.332274	0.0752281	1
	Cluster-36206.3706	melanocyte proliferating gene 1, isoform CRA_b [Mus musculus]	--	Mus musculus melanocyte proliferating gene 1 (Myg1), mRNA	Ni_NBS	Fu_NBS	1.12688	0.744495	0.0755219	1
	Cluster-36206.4804	nicotinamide/nicotinic acid mononucleotide adenylyltransferase 2 isoform X2 [Pteropus alecto]	NMNAT	Rattus norvegicus nicotinamide nucleotide adenylyltransferase 2 (Nmnat2), mRNA &amp;&amp; DQ022370.1 Rattus norvegicus nicotinamide mononucleotide adenylyltransferase-2 mRNA, complete cds	Ni_NBS	Fu_NBS	1.47316	0.538705	0.0756558	1
	Cluster-29473.0	phosphomannomutase 1 [Mus pahari]	--	PREDICTED: Mus caroli phosphomannomutase 1 (Pmm1), mRNA	Ni_NBS	Fu_NBS	-1.20303	0.831246	0.0759244	1
	Cluster-36206.17853	--	--	Mus musculus protein tyrosine phosphatase, receptor type, E (Ptpre), transcript variant 5, mRNA	Ni_NBS	Fu_NBS	0.97045	3.68816	0.0759366	1
	Cluster-36206.17362	Cornifin-B protein [Penaeus vannamei]	--	Mus musculus MYST/Esa1-associated factor 6 (Meaf6), transcript variant 3, non-coding RNA	Ni_NBS	Fu_NBS	-0.919599	3.03138	0.0759653	1
	Cluster-27278.0	phytanoyl-CoA dioxygenase, peroxisomal precursor [Rattus norvegicus]	PHYH	Mus musculus phytanoyl-CoA hydroxylase (Phyh), mRNA	Ni_NBS	Fu_NBS	-1.43654	0.0504396	0.0761076	1
	Cluster-36206.11245	PREDICTED: LOW QUALITY PROTEIN: zinc finger protein 420-like [Galeopterus variegatus]	--	PREDICTED: Rattus norvegicus uncharacterized LOC102556092 (LOC102556092), transcript variant X3, mRNA	Ni_NBS	Fu_NBS	-1.02667	2.40365	0.0763177	1
	Cluster-11087.0	--	--	Rattus norvegicus CH230-302G9 (Children's Hospital Oakland Research Institute Rat (BN/SsNHsd/MCW) BAC library) complete sequence	Ni_NBS	Fu_NBS	3.34438	0.0102751	0.0763259	1
	Cluster-38099.0	probable low-specificity L-threonine aldolase 2 [Mus caroli]	ltaE	Mus musculus threonine aldolase 1 (Tha1), mRNA	Ni_NBS	Fu_NBS	1.13891	2.21192	0.0763405	1
	Cluster-40662.0	deoxyribonuclease-1-like 1 [Mus pahari]	DNASE1L	PREDICTED: Mus caroli deoxyribonuclease 1 like 1 (Dnase1l1), mRNA	Ni_NBS	Fu_NBS	0.93949	2.48127	0.076396	1
	Cluster-39278.0	--	--	Mus musculus targeted KO-first, conditional ready, lacZ-tagged mutant allele Il22ra2:tm2a(EUCOMM)Wtsi; transgenic	Ni_NBS	Fu_NBS	-1.20042	1.25652	0.076441	1
	Cluster-36206.3206	PREDICTED: ubiquitin-conjugating enzyme E2 R2 isoform X2 [Dipodomys ordii]	UBE2R, UBC3, CDC34	Mus musculus ubiquitin-conjugating enzyme E2R 2 (Ube2r2), mRNA	Ni_NBS	Fu_NBS	-0.959662	1.90602	0.076456	1
	Cluster-36206.2721	3'-5' exoribonuclease 1 [Rattus norvegicus]	THEX1, ERI1	Mus musculus exoribonuclease 1 (Eri1), mRNA	Ni_NBS	Fu_NBS	-1.02597	1.38877	0.0764585	1
	Cluster-32421.2	unnamed protein product [Mus musculus]	--	Mus musculus phosphodiesterase 4D, cAMP specific (Pde4d), mRNA	Ni_NBS	Fu_NBS	1.51208	2.98729	0.0765474	1
	Cluster-3449.0	--	--	Mus musculus BAC clone RP24-287O2 from chromosome 15, complete sequence	Ni_NBS	Fu_NBS	1.74814	0.418793	0.076992	1
	Cluster-13104.0	PREDICTED: SH3 domain-containing RING finger protein 3 isoform X1 [Rattus norvegicus]	SH3RF, POSH	Mus musculus 10 BAC RP23-182A11 (Roswell Park Cancer Institute (C57BL/6J Female) Mouse BAC Library) complete sequence	Ni_NBS	Fu_NBS	-0.927561	1.7595	0.0771201	1
	Cluster-21221.0	--	--	Mus musculus leucine rich repeat containing 8 family, member B (Lrrc8b), mRNA	Ni_NBS	Fu_NBS	1.14252	1.66406	0.0772849	1
	Cluster-36206.5477	telomere-associated protein RIF1 [Mus musculus]	RIF1	Mus musculus strain 129S2/SvPas Rif1 (Rif1) mRNA, complete cds	Ni_NBS	Fu_NBS	0.943839	2.65892	0.0776079	1
	Cluster-8276.0	--	--	Mus musculus targeted non-conditional, lacZ-tagged mutant allele AW146154:tm1e(KOMP)Ucd tm1e(KOMP)Wtsi; transgenic	Ni_NBS	Fu_NBS	1.23889	2.2729	0.0776184	1
	Cluster-36206.4392	inactive hydroxysteroid dehydrogenase-like protein 1 isoform X4 [Mus musculus]	--	PREDICTED: Rattus norvegicus hydroxysteroid dehydrogenase like 1 (Hsdl1), transcript variant X2, mRNA	Ni_NBS	Fu_NBS	1.462	0.740699	0.0780532	1
	Cluster-17775.0	long-chain-fatty-acid--CoA ligase 6 isoform X1 [Meriones unguiculatus]	ACSL, fadD	Mus musculus acyl-CoA synthetase long-chain family member 6 (Acsl6), transcript variant 2, mRNA	Ni_NBS	Fu_NBS	1.1407	1.11143	0.0782849	1
	Cluster-2692.0	Hypothetical protein DKFZp781I035 variant, partial [Homo sapiens]	DAPK	PREDICTED: Mus pahari death associated protein kinase 1 (Dapk1), transcript variant X5, mRNA	Ni_NBS	Fu_NBS	-0.975616	1.2195	0.0783403	1
	Cluster-15103.0	Doublecortin-like kinase 3 [Mus musculus]	DCLK3	Mus musculus targeted non-conditional, lacZ-tagged mutant allele Dclk3:tm1e(KOMP)Wtsi; transgenic	Ni_NBS	Fu_NBS	-2.38942	0.0494154	0.078416	1
	Cluster-36206.16349	--	--	PREDICTED: Mus pahari protein phosphatase 2 regulatory subunit Balpha (Ppp2r2a), transcript variant X1, mRNA	Ni_NBS	Fu_NBS	1.09355	3.24645	0.0785133	1
	Cluster-36833.0	--	--	Mus musculus targeted KO-first, conditional ready, lacZ-tagged mutant allele Osgin2:tm1a(EUCOMM)Hmgu; transgenic	Ni_NBS	Fu_NBS	1.14418	1.40979	0.0786779	1
	Cluster-36206.2949	--	--	Mus musculus targeted KO-first, conditional ready, lacZ-tagged mutant allele Etaa1:tm1a(KOMP)Wtsi; transgenic	Ni_NBS	Fu_NBS	0.964972	1.53898	0.0788334	1
	Cluster-36206.5048	outer dense fiber of sperm tails 2-like, isoform CRA_a [Mus musculus]	--	Mus musculus outer dense fiber of sperm tails 2-like (Odf2l), transcript variant 1, mRNA	Ni_NBS	Fu_NBS	1.19741	1.17261	0.078839	1
	Cluster-36206.2110	vimentin [Rattus norvegicus]	VIM	PREDICTED: Mus caroli vimentin (Vim), mRNA	Ni_NBS	Fu_NBS	0.644599	9.97388	0.0788403	1
	Cluster-18703.0	microsomal glutathione S-transferase 1 isoform 2 [Mus musculus]	GST, gst	Mus musculus microsomal glutathione S-transferase 1 (Mgst1), transcript variant 1, mRNA	Ni_NBS	Fu_NBS	0.693127	6.48134	0.0789564	1
	Cluster-36206.333	--	--	Mus musculus cDNA clone IMAGE:5066790	Ni_NBS	Fu_NBS	0.895974	3.32177	0.079043	1
	Cluster-36206.12469	mCG117568, isoform CRA_a, partial [Mus musculus]	--	Mouse DNA sequence from clone RP23-412N8 on chromosome 14, complete sequence	Ni_NBS	Fu_NBS	1.11487	1.45138	0.079065	1
	Cluster-23501.0	KH domain-containing, RNA-binding, signal transduction-associated protein 2 [Mus musculus]	KHDRBS2, SLM1	PREDICTED: Mus pahari KH RNA binding domain containing, signal transduction associated 2 (Khdrbs2), transcript variant X1, mRNA	Ni_NBS	Fu_NBS	1.72377	3.11994	0.07911	1
	Cluster-41335.0	F-box only protein 44 isoform X1 [Eptesicus fuscus]	FBXO44	PREDICTED: Rattus norvegicus F-box protein 44 (Fbxo44), transcript variant X6, mRNA	Ni_NBS	Fu_NBS	-2.70982	1.73581	0.0791333	1
	Cluster-11488.0	leucine-rich repeat and immunoglobulin-like domain-containing nogo receptor-interacting protein 1 isoform X1 [Sus scrofa]	--	Mus musculus leucine rich repeat and Ig domain containing 1 (Lingo1), transcript variant 2, mRNA	Ni_NBS	Fu_NBS	-1.26531	1.62579	0.0794047	1
	Cluster-15514.0	--	--	Mus musculus solute carrier family 4, sodium bicarbonate cotransporter-like, member 10 (Slc4a10), transcript variant 9, mRNA	Ni_NBS	Fu_NBS	0.88509	2.58819	0.079408	1
	Cluster-36206.2635	low affinity cationic amino acid transporter 2-like isoform 1 [Cricetulus griseus]	SLC7A2, ATRC2	Mus musculus solute carrier family 7 (cationic amino acid transporter, y+ system), member 2 (Slc7a2), transcript variant 2, mRNA	Ni_NBS	Fu_NBS	0.636002	6.64425	0.0796569	1
	Cluster-36206.2819	--	--	Mus musculus targeted non-conditional, lacZ-tagged mutant allele Ocel1:tm1e(KOMP)Wtsi; transgenic	Ni_NBS	Fu_NBS	1.67661	0.327717	0.0799931	1
	Cluster-8296.1	--	--	Mus musculus strain C57BL/6J clone rp23-329d14 map 6, complete sequence	Ni_NBS	Fu_NBS	-1.10908	1.01717	0.0801896	1
	Cluster-36206.10544	--	--	PREDICTED: Mus caroli carnitine palmitoyltransferase 1A (Cpt1a), transcript variant X2, mRNA	Ni_NBS	Fu_NBS	0.908452	4.11995	0.0802716	1
	Cluster-21123.0	--	--	Mus musculus targeted KO-first, conditional ready, lacZ-tagged mutant allele Kcnk15:tm1a(EUCOMM)Wtsi; transgenic	Ni_NBS	Fu_NBS	1.07793	0.973424	0.0805141	1
	Cluster-36206.10552	--	--	Mus musculus targeted KO-first, conditional ready, lacZ-tagged mutant allele Mkrn2:tm1a(KOMP)Wtsi; transgenic	Ni_NBS	Fu_NBS	-1.18392	1.24137	0.0807553	1
	Cluster-36206.15846	hypothetical protein DBR06_SOUSAS710052, partial [Sousa chinensis]	--	PREDICTED: Rattus norvegicus uncharacterized LOC102549834 (LOC102549834), ncRNA	Ni_NBS	Fu_NBS	-1.55142	0.961755	0.0809492	1
	Cluster-4944.0	--	--	--	Ni_NBS	Fu_NBS	1.19817	0.673728	0.0809721	1
	Cluster-9101.0	filamin-A isoform X1 [Meriones unguiculatus]	FLNA	Mus musculus filamin, alpha (Flna), transcript variant 1, mRNA	Ni_NBS	Fu_NBS	1.11395	2.77458	0.080991	1
	Cluster-8975.0	--	--	Mus musculus BAC clone RP23-336O18 from 5, complete sequence	Ni_NBS	Fu_NBS	1.56966	0.899095	0.0810101	1
	Cluster-36206.8581	lanosterol 14-alpha demethylase [Rattus norvegicus]	CYP51	Mus musculus cytochrome P450, family 51 (Cyp51), mRNA	Ni_NBS	Fu_NBS	-0.820944	5.30702	0.0810458	1
	Cluster-36206.17323	nidogen-1 [Mus caroli]	NID	PREDICTED: Rattus norvegicus nidogen 1 (Nid1), transcript variant X1, mRNA	Ni_NBS	Fu_NBS	1.51104	0.625389	0.08118	1
	Cluster-36206.12686	rCG45489, isoform CRA_a [Rattus norvegicus]	STOM	Mus musculus stomatin (Stom), mRNA	Ni_NBS	Fu_NBS	0.665998	8.28722	0.0812511	1
	Cluster-36206.2107	PREDICTED: basic leucine zipper transcriptional factor ATF-like 3 isoform X1 [Rattus norvegicus]	BATF	Mus musculus basic leucine zipper transcription factor, ATF-like 3 (Batf3), mRNA	Ni_NBS	Fu_NBS	0.980364	5.31238	0.0812654	1
	Cluster-23545.0	cyclin F [Tokudaia muenninki]	--	Tokudaia muenninki CCNF mRNA for cyclin F, complete cds	Ni_NBS	Fu_NBS	-1.00799	1.41633	0.0814023	1
	Cluster-7886.0	--	--	Mus musculus strain C57BL6/J chromosome 6 clone RP23-13A15, complete sequence	Ni_NBS	Fu_NBS	1.16163	3.03601	0.0814382	1
	Cluster-36206.3656	PREDICTED: high mobility group protein B3 isoform X1 [Rattus norvegicus]	--	Mus musculus high mobility group box 3 (Hmgb3), transcript variant 2, mRNA	Ni_NBS	Fu_NBS	-0.96945	3.32914	0.0814631	1
	Cluster-36206.4601	G1/S-specific cyclin-D2 [Cricetulus griseus]	CCND2	Rattus norvegicus TL0AEA59YE06 mRNA sequence	Ni_NBS	Fu_NBS	-1.34424	3.34223	0.0815278	1
	Cluster-36206.14216	MLX interacting protein, isoform CRA_a [Mus musculus]	MLX	Mus musculus MLX interacting protein (Mlxip), transcript variant 2, mRNA	Ni_NBS	Fu_NBS	-0.997912	1.06681	0.0818744	1
	Cluster-25737.0	rCG32024, partial [Rattus norvegicus]	--	PREDICTED: Rattus norvegicus A-kinase anchoring protein 2 (Akap2), transcript variant X2, mRNA	Ni_NBS	Fu_NBS	1.10554	4.29665	0.0820443	1
	Cluster-36206.5724	tripartite motif protein 26, isoform CRA_b, partial [Mus musculus]	TRIM26	Mus musculus tripartite motif-containing 26 (Trim26), transcript variant 1, mRNA	Ni_NBS	Fu_NBS	-0.884438	2.43542	0.0821257	1
	Cluster-36206.18056	PREDICTED: transcription factor Dp-2 isoform X2 [Rattus norvegicus]	TFDP2	PREDICTED: Rattus norvegicus transcription factor Dp-2 (Tfdp2), transcript variant X4, mRNA	Ni_NBS	Fu_NBS	-0.950374	2.08367	0.0822083	1
	Cluster-11131.0	--	--	Mus musculus targeted KO-first, conditional ready, lacZ-tagged mutant allele Tial1:tm1a(EUCOMM)Wtsi; transgenic	Ni_NBS	Fu_NBS	1.3787	1.25178	0.0823257	1
	Cluster-34981.0	V-set and transmembrane domain-containing protein 4 isoform 1 precursor [Mus musculus]	--	Mus musculus V-set and transmembrane domain containing 4 (Vstm4), transcript variant 1, mRNA	Ni_NBS	Fu_NBS	0.85477	5.25229	0.0823283	1
	Cluster-7636.0	--	--	Mus musculus targeted non-conditional, lacZ-tagged mutant allele Wtap:tm1e(EUCOMM)Hmgu; transgenic	Ni_NBS	Fu_NBS	1.63975	0.275248	0.0823289	1
	Cluster-10749.0	tripartite motif-containing protein 2 isoform X3 [Pan paniscus]	TRIM2_3	Mus musculus tripartite motif-containing 2 (Trim2), transcript variant 5, mRNA	Ni_NBS	Fu_NBS	-1.09744	2.02919	0.0824699	1
	Cluster-36206.14801	PREDICTED: inactive ubiquitin carboxyl-terminal hydrolase 53 isoform X1 [Rattus norvegicus]	--	PREDICTED: Rattus norvegicus ubiquitin specific peptidase 53 (Usp53), transcript variant X1, mRNA	Ni_NBS	Fu_NBS	0.614029	7.09718	0.0825383	1
	Cluster-38807.0	solute carrier family 7 (cationic amino acid transporter, y+ system), member 4, isoform CRA_b, partial [Mus musculus]	SLC7A4	Rattus norvegicus solute carrier family 7, member 4 (Slc7a4), mRNA &amp;&amp; BC169079.1 Rattus norvegicus solute carrier family 7 (cationic amino acid transporter, y+ system), member 4, mRNA (cDNA clone MGC:189481 IMAGE:7937326), complete cds	Ni_NBS	Fu_NBS	-1.43768	0.441383	0.0825853	1
	Cluster-36206.18176	--	--	Mus musculus targeted non-conditional, lacZ-tagged mutant allele Nagk:tm1e(EUCOMM)Wtsi tm1e(EUCOMM)Hmgu; transgenic	Ni_NBS	Fu_NBS	2.13832	0.247106	0.0825937	1
	Cluster-36206.1958	--	--	Mus musculus targeted non-conditional, lacZ-tagged mutant allele Exosc10:tm1e(KOMP)Wtsi; transgenic	Ni_NBS	Fu_NBS	-1.017	2.86393	0.0826626	1
	Cluster-12729.0	PREDICTED: CAP-Gly domain-containing linker protein 2 isoform X2 [Peromyscus maniculatus bairdii]	CLIP2, CYLN2	PREDICTED: Rattus norvegicus CAP-GLY domain containing linker protein 2 (Clip2), transcript variant X1, mRNA	Ni_NBS	Fu_NBS	-1.2853	0.487864	0.08269	1
	Cluster-36206.14262	cyclin-dependent kinase-like 4 [Mus pahari]	CDKL	PREDICTED: Rattus norvegicus cyclin-dependent kinase-like 4 (Cdkl4), transcript variant X6, mRNA	Ni_NBS	Fu_NBS	2.0154	0.830871	0.0828169	1
	Cluster-36206.5072	C->U-editing enzyme APOBEC-2 [Mus caroli]	APOBEC2	Mus musculus APOBEC-2 (Apobec2) mRNA, complete cds	Ni_NBS	Fu_NBS	-1.51944	1.40895	0.0828943	1
	Cluster-14007.0	--	--	Mouse DNA sequence from clone RP23-203P12 on chromosome 9, complete sequence	Ni_NBS	Fu_NBS	2.07005	0.0909342	0.0831714	1
	Cluster-36206.79	unnamed protein product [Mus musculus]	--	Mus musculus basal cell adhesion molecule (Bcam), mRNA	Ni_NBS	Fu_NBS	-1.39198	2.06548	0.0831951	1
	Cluster-36206.15992	poly(ADP-ribose) glycohydrolase isoform X1 [Mus pahari]	PARG	Mus musculus poly (ADP-ribose) glycohydrolase (Parg), transcript variant 1, mRNA	Ni_NBS	Fu_NBS	-0.939768	2.19109	0.0832081	1
	Cluster-25250.0	FAS-associated death domain protein [Mus pahari]	FADD	Rattus norvegicus TL0ADA13YP21 mRNA sequence	Ni_NBS	Fu_NBS	0.776471	5.67544	0.083273	1
	Cluster-36206.10774	zinc finger CCCH domain-containing protein 15 [Rattus norvegicus]	--	Mus musculus bone marrow macrophage cDNA, RIKEN full-length enriched library, clone:I830067G03 product:Similar to uncharacterized hypothalamus protein HT010, full insert sequence	Ni_NBS	Fu_NBS	-0.901864	2.51228	0.0838205	1
	Cluster-36206.8445	RecName: Full=Induced myeloid leukemia cell differentiation protein Mcl-1 homolog	MCL1	Mus musculus myeloid cell leukemia sequence 1 (Mcl1), mRNA	Ni_NBS	Fu_NBS	-0.920169	3.23583	0.0839238	1
	Cluster-36206.6828	NADH dehydrogenase subunit 5 (mitochondrion) [Apodemus agrarius]	ND4	Apodemus agrarius isolate Lo_58 mitochondrion, complete genome	Ni_NBS	Fu_NBS	0.723651	7.00733	0.084455	1
	Cluster-17502.0	mKIAA4146 protein, partial [Mus musculus]	glsA, GLS	Mus musculus glutaminase 2 (liver, mitochondrial) (Gls2), transcript variant 1, mRNA	Ni_NBS	Fu_NBS	1.05998	3.50982	0.084457	1
	Cluster-17613.0	--	--	Mus musculus targeted non-conditional, lacZ-tagged mutant allele Fkbp4:tm1e(EUCOMM)Hmgu; transgenic	Ni_NBS	Fu_NBS	1.33836	0.669651	0.0845514	1
	Cluster-25735.0	--	--	PREDICTED: Mus pahari protein tyrosine phosphatase receptor type K (Ptprk), transcript variant X10, mRNA	Ni_NBS	Fu_NBS	1.10822	1.94384	0.0848081	1
	Cluster-32822.1	ubiquitin-conjugating enzyme E2 D1 isoform X1 [Python bivittatus]	UBE2D, UBC4, UBC5	PREDICTED: Mus caroli ubiquitin conjugating enzyme E2 D1 (Ube2d1), mRNA	Ni_NBS	Fu_NBS	0.697726	5.93357	0.0849331	1
	Cluster-36206.4088	protein disulfide-isomerase [Castor canadensis]	PDIA1, P4HB	Mus musculus prolyl 4-hydroxylase, beta polypeptide (P4hb), mRNA	Ni_NBS	Fu_NBS	-0.816217	4.44198	0.0849845	1
	Cluster-36206.15711	--	--	Mus musculus mannosidase 2, alpha 1 (Man2a1), mRNA	Ni_NBS	Fu_NBS	0.660531	6.56816	0.0850054	1
	Cluster-38934.0	--	--	Mus musculus targeted KO-first, conditional ready, lacZ-tagged mutant allele Atp8b2:tm1a(KOMP)Wtsi; transgenic	Ni_NBS	Fu_NBS	1.25792	1.7085	0.085012	1
	Cluster-29957.0	--	--	Mus musculus polypeptide N-acetylgalactosaminyltransferase 4 (Galnt4), mRNA	Ni_NBS	Fu_NBS	0.935941	2.57817	0.0851808	1
	Cluster-23488.0	protein SEC13-like protein [Camelus ferus]	SEC13	Mus musculus chromosome 6, clone RP23-392K24, complete sequence	Ni_NBS	Fu_NBS	-1.30117	0.912967	0.0852072	1
	Cluster-27142.0	PREDICTED: retinoic acid receptor gamma isoform X1 [Equus przewalskii]	RARG, NR1B3	PREDICTED: Mus pahari retinoic acid receptor gamma (Rarg), transcript variant X2, mRNA	Ni_NBS	Fu_NBS	-1.56376	0.0824368	0.0853271	1
	Cluster-17114.0	--	--	Mouse DNA sequence from clone RP23-333M1 on chromosome 11, complete sequence	Ni_NBS	Fu_NBS	1.87956	-0.242242	0.0855778	1
	Cluster-22402.0	--	--	Rattus norvegicus 2 BAC CH230-105B13 (Children's Hospital Oakland Research Institute) complete sequence	Ni_NBS	Fu_NBS	1.00584	1.01381	0.0857293	1
	Cluster-39787.0	sugar phosphate exchanger 3 [Microtus ochrogaster]	SLC37A3	Mus musculus mammary gland RCB-0527 Jyg-MC(B) cDNA, RIKEN full-length enriched library, clone:G930027B09 product:solute carrier family 37 (glycerol-3-phosphate transporter), member 3, full insert sequence	Ni_NBS	Fu_NBS	0.791736	5.85513	0.0857902	1
	Cluster-8768.0	RGD1306153 protein, partial [Rattus norvegicus]	TMEM231	Mus musculus transmembrane protein 231 (Tmem231), transcript variant 1, mRNA	Ni_NBS	Fu_NBS	1.54014	-0.0603135	0.0858004	1
	Cluster-31291.0	--	--	Mus musculus BAC clone RP24-73K9 from chromosome 15, complete sequence	Ni_NBS	Fu_NBS	1.58401	0.340123	0.0858868	1
	Cluster-34642.0	PREDICTED: acetylcholine receptor subunit epsilon isoform X2 [Rattus norvegicus]	--	Mus musculus targeted non-conditional, lacZ-tagged mutant allele Lamp2:tm1e(EUCOMM)Wtsi; transgenic &amp;&amp; JN959488.1 Mus musculus targeted non-conditional, lacZ-tagged mutant allele Lamp2:tm1e(EUCOMM)Hmgu; transgenic	Ni_NBS	Fu_NBS	-1.29703	0.311661	0.0860373	1
	Cluster-15427.0	--	--	PREDICTED: Meriones unguiculatus sidekick cell adhesion molecule 2 (Sdk2), mRNA	Ni_NBS	Fu_NBS	1.15012	2.18545	0.0860794	1
	Cluster-32434.0	dedicator of cytokinesis protein 8 isoform X1 [Mus caroli]	--	Mus musculus dedicator of cytokinesis 8, mRNA (cDNA clone MGC:176319 IMAGE:9055970), complete cds	Ni_NBS	Fu_NBS	0.693105	6.57639	0.0861284	1
	Cluster-41720.0	bifunctional heparan sulfate N-deacetylase/N-sulfotransferase 3 isoform X1 [Mus caroli]	NDST3	Mus musculus N-deacetylase/N-sulfotransferase (heparan glucosaminyl) 3 (Ndst3), transcript variant 3, non-coding RNA	Ni_NBS	Fu_NBS	1.00902	3.75726	0.0864695	1
	Cluster-32779.0	complement component C6 precursor [Rattus norvegicus]	C6	PREDICTED: Rattus norvegicus complement component 6 (C6), transcript variant X3, mRNA	Ni_NBS	Fu_NBS	1.10453	1.75671	0.0864919	1
	Cluster-33143.0	amphoterin-induced protein 3 [Cricetulus griseus]	--	Mus musculus chromosome 9, clone RP24-484G16, complete sequence	Ni_NBS	Fu_NBS	1.70399	0.606189	0.0867855	1
	Cluster-37951.0	mCG19991, isoform CRA_b [Mus musculus]	CELA2	PREDICTED: Meriones unguiculatus chymotrypsin-like elastase family member 2A (LOC110545075), mRNA	Ni_NBS	Fu_NBS	-1.13004	2.49768	0.0868189	1
	Cluster-33950.2	hypothetical protein A6R68_03606, partial [Neotoma lepida]	NAGLT1	PREDICTED: Rattus norvegicus major facilitator superfamily domain containing 4B (Mfsd4b), mRNA &amp;&amp; XM_006256535.3 PREDICTED: Rattus norvegicus major facilitator superfamily domain containing 4B (Mfsd4b), mRNA	Ni_NBS	Fu_NBS	1.06172	1.22678	0.0869445	1
	Cluster-20085.2	--	--	Mus musculus kelch-like 3 (Klhl3), transcript variant 3, mRNA	Ni_NBS	Fu_NBS	0.909042	2.24375	0.0869644	1
	Cluster-36206.8446	60S ribosomal protein L7 [Mus pahari]	RP-L7e, RPL7	Mus musculus ribosomal protein L7 (Rpl7), mRNA	Ni_NBS	Fu_NBS	-0.920147	3.78814	0.0870589	1
	Cluster-36206.13272	--	--	Mouse DNA sequence from clone CH29-148F13 on chromosome 11, complete sequence	Ni_NBS	Fu_NBS	2.43677	-0.129254	0.0871123	1
	Cluster-10667.0	chemokine (C-X-C motif) ligand 4, isoform CRA_c [Mus musculus]	PF4, CXCL4	Mus musculus platelet factor 4 (Pf4), mRNA	Ni_NBS	Fu_NBS	-0.851527	4.32117	0.0871208	1
	Cluster-40266.0	PREDICTED: sodium channel protein type 8 subunit alpha isoform X3 [Orycteropus afer afer]	SCN8A	PREDICTED: Mus musculus sodium channel, voltage-gated, type VIII, alpha (Scn8a), transcript variant X3, mRNA	Ni_NBS	Fu_NBS	1.56175	1.16885	0.0872254	1
	Cluster-28772.0	COMM domain-containing protein 2 [Mus caroli]	--	Mus musculus 16 days embryo head cDNA, RIKEN full-length enriched library, clone:C130022P08 product:MY004 PROTEIN homolog [Homo sapiens], full insert sequence	Ni_NBS	Fu_NBS	-1.7943	0.409812	0.087301	1
	Cluster-9500.0	PREDICTED: scavenger receptor cysteine-rich type 1 protein M130 isoform X1 [Rattus norvegicus]	CD163	PREDICTED: Rattus norvegicus CD163 molecule (Cd163), transcript variant X3, mRNA	Ni_NBS	Fu_NBS	-1.64489	0.709321	0.0873074	1
	Cluster-16173.0	SUV420H2 [Cricetulus griseus]	SUV420H	Mus musculus targeted non-conditional, lacZ-tagged mutant allele Suv420h2:tm1e(EUCOMM)Wtsi; transgenic	Ni_NBS	Fu_NBS	1.13358	3.15358	0.0873563	1
	Cluster-36206.4022	unnamed protein product [Mus musculus]	RARS, argS	Mus musculus arginyl-tRNA synthetase 2, mitochondrial (Rars2), transcript variant 1, mRNA	Ni_NBS	Fu_NBS	-2.04647	-0.128119	0.0874975	1
	Cluster-35132.1	RecName: Full=Protein S100-A16; AltName: Full=Protein S100F; AltName: Full=S100 calcium binding protein A16	--	Mus musculus targeted non-conditional, lacZ-tagged mutant allele S100a14:tm1e(EUCOMM)Hmgu; transgenic	Ni_NBS	Fu_NBS	-0.942493	3.01601	0.0875061	1
	Cluster-36206.1151	zinc finger, DHHC domain containing 7, isoform CRA_a [Mus musculus]	ZDHHC3_7_25	Mus musculus zinc finger, DHHC domain containing 7 (Zdhhc7), mRNA &amp;&amp; BC075666.1 Mus musculus zinc finger, DHHC domain containing 7, mRNA (cDNA clone MGC:99992 IMAGE:30605163), complete cds	Ni_NBS	Fu_NBS	-0.989684	1.0783	0.0876671	1
	Cluster-3831.0	--	--	Tokudaia muenninki ERCC4 gene for excision repair cross-complementing rodent repair deficiency, complementation group 4, complete cds	Ni_NBS	Fu_NBS	1.61999	0.389479	0.0878229	1
	Cluster-39565.1	--	--	PREDICTED: Rattus norvegicus nexilin (F actin binding protein) (Nexn), transcript variant X3, mRNA	Ni_NBS	Fu_NBS	1.17166	0.700116	0.0878523	1
	Cluster-37703.0	E3 ubiquitin-protein ligase RNF213 [Mus musculus]	--	Mus musculus ring finger protein 213 (Rnf213), mRNA	Ni_NBS	Fu_NBS	1.31657	0.68293	0.0879954	1
	Cluster-30405.0	--	--	Ca2+/calmodulin-dependent protein kinase IV kinase isoform [rats, brain, mRNA, 3429 nt]	Ni_NBS	Fu_NBS	-1.15859	2.59582	0.0879981	1
	Cluster-2128.0	kallikrein-7 [Castor canadensis]	KLK7, PRSS6	PREDICTED: Mus caroli kallikrein related peptidase 7 (Klk7), mRNA	Ni_NBS	Fu_NBS	2.67719	1.61843	0.088037	1
	Cluster-36206.8795	serine/threonine-protein kinase PLK1 [Mus pahari]	PLK1	Mus musculus polo like kinase 1 (Plk1), mRNA	Ni_NBS	Fu_NBS	-1.06863	1.65397	0.0880597	1
	Cluster-8754.1	deoxyribonuclease-1-like 2 isoform X1 [Mus pahari]	DNASE1L	Mus musculus 10 days neonate skin cDNA, RIKEN full-length enriched library, clone:4733401H14 product:hypothetical Deoxyribonuclease I containing protein, full insert sequence	Ni_NBS	Fu_NBS	1.26286	0.989105	0.0880857	1
	Cluster-36206.16209	CD9 molecule [Rattus norvegicus]	CD9, TSPAN29	Mus musculus CD9 antigen (Cd9), mRNA	Ni_NBS	Fu_NBS	-0.79967	5.56674	0.0880913	1
	Cluster-13320.0	PREDICTED: uncharacterized protein C1orf159 homolog isoform X3 [Rattus norvegicus]	--	Mus musculus RIKEN cDNA 9430015G10 gene, mRNA (cDNA clone MGC:7568 IMAGE:3493145), complete cds	Ni_NBS	Fu_NBS	0.807185	5.97781	0.0880918	1
	Cluster-34503.0	LIMS2, partial [Cricetulus griseus]	--	Mus musculus LIM and senescent cell antigen like domains 2 (Lims2), transcript variant 1, mRNA	Ni_NBS	Fu_NBS	-0.980247	5.07886	0.0881608	1
	Cluster-10692.0	--	--	Mouse DNA sequence from clone RP23-71H9 on chromosome 2, complete sequence	Ni_NBS	Fu_NBS	1.33264	1.9292	0.0883921	1
	Cluster-5366.0	--	--	Mus musculus tumor necrosis factor receptor superfamily, member 1b, mRNA (cDNA clone MGC:176367 IMAGE:9056018), complete cds	Ni_NBS	Fu_NBS	1.32513	0.94645	0.0886734	1
	Cluster-14310.0	--	--	Mus musculus zinc finger protein 318 (Zfp318), transcript variant 1, mRNA	Ni_NBS	Fu_NBS	-1.34878	1.08757	0.0888171	1
	Cluster-36206.7779	Fth1 protein, partial [Rattus norvegicus]	FTH1	Mus musculus ferritin heavy polypeptide 1 (Fth1), transcript variant 2, non-coding RNA	Ni_NBS	Fu_NBS	-0.726114	5.69655	0.089094	1
	Cluster-41490.0	--	--	Mus musculus targeted KO-first, conditional ready, lacZ-tagged mutant allele Iffo2:tm1a(EUCOMM)Hmgu; transgenic	Ni_NBS	Fu_NBS	0.922596	4.52637	0.089117	1
	Cluster-36206.11606	--	SEMA6	Rattus norvegicus 2 BAC CH230-271M7 (Children's Hospital Oakland Research Institute) complete sequence	Ni_NBS	Fu_NBS	1.16893	1.62138	0.0891261	1
	Cluster-36206.4729	--	--	Mus musculus targeted non-conditional, lacZ-tagged mutant allele Ndufa6:tm1e(EUCOMM)Wtsi; transgenic	Ni_NBS	Fu_NBS	-1.02222	1.83255	0.0893015	1
	Cluster-8504.0	skeletal muscle and cardiac protein [Mus musculus]	--	Mus musculus ankyrin repeat domain 2 (stretch responsive muscle) (Ankrd2), mRNA	Ni_NBS	Fu_NBS	1.11753	1.19156	0.0894988	1
	Cluster-32805.0	Igf2as short transcript protein [Mus musculus domesticus]	--	Mus musculus insulin-like growth factor 2, opposite strand (Igf2os), long non-coding RNA	Ni_NBS	Fu_NBS	1.71472	0.17584	0.0895332	1
	Cluster-36206.10638	--	--	Mus musculus, clone IMAGE:4485773, mRNA	Ni_NBS	Fu_NBS	2.04184	-0.18764	0.0896756	1
	Cluster-36206.16882	very-long-chain (3R)-3-hydroxyacyl-CoA dehydratase 3 [Mus caroli]	PHS1, PAS2	Rattus norvegicus 3-hydroxyacyl-CoA dehydratase 3 (Hacd3), mRNA	Ni_NBS	Fu_NBS	0.609619	7.23567	0.08994	1
	Cluster-32809.1	--	--	PREDICTED: Mus musculus phosphoinositide-3-kinase regulatory subunit 1 (Pik3r1), transcript variant X1, mRNA	Ni_NBS	Fu_NBS	-0.870107	3.9399	0.0899526	1
	Cluster-31048.1	LOW QUALITY PROTEIN: N-alpha-acetyltransferase 25, NatB auxiliary subunit [Microcebus murinus]	NAA25, MDM20	PREDICTED: Homo sapiens N-alpha-acetyltransferase 25, NatB auxiliary subunit (NAA25), transcript variant X5, misc_RNA	Ni_NBS	Fu_NBS	-1.37405	0.864635	0.0900623	1
	Cluster-21913.0	carbohydrate kinase-like, isoform CRA_c, partial [Rattus norvegicus]	--	Mouse DNA sequence from clone DN-254E8 on chromosome 11, complete sequence	Ni_NBS	Fu_NBS	1.04685	2.69575	0.0901514	1
	Cluster-4129.0	unnamed protein product [Mus musculus]	--	Mouse DNA sequence from clone RP23-456K21 on chromosome 12, complete sequence	Ni_NBS	Fu_NBS	1.2444	3.56607	0.0901946	1
	Cluster-36206.13417	unnamed protein product [Mus musculus]	--	PREDICTED: Rattus norvegicus transmembrane protein 184A (Tmem184a), transcript variant X2, mRNA	Ni_NBS	Fu_NBS	0.631214	9.51105	0.0903033	1
	Cluster-8861.0	--	--	Mus musculus zinc finger protein 704 (Zfp704), mRNA	Ni_NBS	Fu_NBS	-1.00903	2.96208	0.0904624	1
	Cluster-36206.9709	unnamed protein product [Mus musculus]	PDHA, pdhA	PREDICTED: Mus pahari pyruvate dehydrogenase E1 alpha 1 subunit (Pdha1), mRNA	Ni_NBS	Fu_NBS	-1.06728	1.30058	0.0907455	1
	Cluster-30282.1	tetratricopeptide repeat protein 17 isoform 1 [Mus musculus]	--	Mus musculus tetratricopeptide repeat domain 17 (Ttc17), transcript variant 1, mRNA	Ni_NBS	Fu_NBS	-1.08028	1.36782	0.0909591	1
	Cluster-36206.1476	endonuclease 8-like 2 [Mus pahari]	NEIL2	Mus musculus nei like 2 (E. coli) (Neil2), mRNA	Ni_NBS	Fu_NBS	-0.826057	6.01204	0.0909616	1
	Cluster-36206.4289	mCG10996, partial [Mus musculus]	--	Mus musculus small integral membrane protein 13 (Smim13), mRNA	Ni_NBS	Fu_NBS	-2.40158	0.131964	0.0911109	1
	Cluster-36206.18	mitochondrial ribosomal protein L20, isoform CRA_a [Mus musculus]	--	Mus musculus targeted non-conditional, lacZ-tagged mutant allele Arl2:tm1e(KOMP)Wtsi; transgenic	Ni_NBS	Fu_NBS	-1.25448	0.431875	0.0911968	1
	Cluster-39873.0	voltage-dependent L-type calcium channel subunit alpha-1C isoform 11 [Mus musculus]	CACNA1C	Mus musculus calcium channel, voltage-dependent, L type, alpha 1C subunit (Cacna1c), transcript variant 8, mRNA	Ni_NBS	Fu_NBS	-1.52055	0.400018	0.0917763	1
	Cluster-36206.1509	--	--	--	Ni_NBS	Fu_NBS	1.63917	0.570057	0.0918214	1
	Cluster-32112.3	dystrobrevin alpha isoform X2 [Nannospalax galili]	--	PREDICTED: Mus musculus dystrobrevin alpha (Dtna), transcript variant X18, misc_RNA	Ni_NBS	Fu_NBS	0.912744	4.5593	0.0919739	1
	Cluster-36206.3050	--	--	Mus musculus targeted KO-first, conditional ready, lacZ-tagged mutant allele Crip3:tm1a(KOMP)Wtsi; transgenic &amp;&amp; JN954507.1 Mus musculus targeted KO-first, conditional ready, lacZ-tagged mutant allele Crip3:tm1a(KOMP)Ucd; transgenic	Ni_NBS	Fu_NBS	1.31808	2.37014	0.0919991	1
	Cluster-39452.0	--	--	Rattus norvegicus neurexophilin 3, mRNA (cDNA clone MGC:188381 IMAGE:7936112), complete cds	Ni_NBS	Fu_NBS	1.32169	1.4589	0.09207	1
	Cluster-24113.0	protein THEM6 precursor [Rattus norvegicus]	--	Mus musculus thioesterase superfamily member 6 (Them6), mRNA &amp;&amp; BC047266.1 Mus musculus RIKEN cDNA 4930572J05 gene, mRNA (cDNA clone MGC:54796 IMAGE:6307114), complete cds	Ni_NBS	Fu_NBS	-0.951031	4.95992	0.092392	1
	Cluster-20157.0	homeobox protein HMX1 [Mus pahari]	NKX5, HMX	PREDICTED: Rattus norvegicus H6 family homeobox 1 (Hmx1), transcript variant X1, mRNA	Ni_NBS	Fu_NBS	-0.989599	5.57183	0.0924265	1
	Cluster-36206.8639	rCG31964, isoform CRA_b [Rattus norvegicus]	AKAP2	PREDICTED: Peromyscus maniculatus bairdii A-kinase anchoring protein 2 (Akap2), transcript variant X3, mRNA	Ni_NBS	Fu_NBS	1.06545	5.06374	0.0926257	1
	Cluster-32571.0	membrane-spanning 4-domains subfamily A member 6B [Mus pahari]	--	Mus musculus membrane-spanning 4-domains, subfamily A, member 6C (Ms4a6c), transcript variant 1, mRNA	Ni_NBS	Fu_NBS	-1.0794	1.40954	0.0927159	1
	Cluster-36206.3284	RecName: Full=Regulatory factor X-associated protein; Short=RFX-associated protein	RFXAP	Mus musculus regulatory factor X-associated protein (Rfxap), mRNA	Ni_NBS	Fu_NBS	-0.927617	1.79105	0.0927962	1
	Cluster-36206.16137	unnamed protein product [Mus musculus]	PSMA3	Mus musculus proteasome subunit alpha 3 (Psma3), transcript variant 3, mRNA	Ni_NBS	Fu_NBS	-0.967918	0.909575	0.0928041	1
	Cluster-35012.0	rho guanine nucleotide exchange factor 19 [Rattus norvegicus]	ARHGEF19, WGEF	PREDICTED: Mus musculus Rho guanine nucleotide exchange factor (GEF) 19 (Arhgef19), transcript variant X7, mRNA	Ni_NBS	Fu_NBS	1.05689	5.90613	0.093237	1
	Cluster-23841.0	ZXDB [Cricetulus griseus]	--	PREDICTED: Rattus norvegicus zinc finger, X-linked, duplicated B (Zxdb), transcript variant X1, mRNA	Ni_NBS	Fu_NBS	-1.84672	0.344084	0.0932672	1
	Cluster-1437.0	--	--	Mus musculus targeted non-conditional, lacZ-tagged mutant allele Sf1:tm1e(KOMP)Wtsi; transgenic	Ni_NBS	Fu_NBS	1.46467	0.410806	0.0935602	1
	Cluster-36206.2771	mCG1045525, partial [Mus musculus]	--	Mus musculus chromosome 15, clone RP23-74H8, complete sequence	Ni_NBS	Fu_NBS	-1.11776	3.31894	0.0936844	1
	Cluster-28397.0	corin, isoform CRA_a [Mus musculus]	CORIN	Mus musculus corin, serine peptidase (Corin), transcript variant 1, mRNA	Ni_NBS	Fu_NBS	2.43185	5.18456	0.093688	1
	Cluster-11398.0	secretogranin V, isoform CRA_a, partial [Mus musculus]	--	Murine mRNA for neuroendocrine protein 7B2	Ni_NBS	Fu_NBS	1.1521	2.05917	0.0939314	1
	Cluster-4078.0	catenin alpha-3 [Theropithecus gelada]	CTNNA	Mus musculus 10 BAC RP24-63J23 (Roswell Park Cancer Institute (C57BL/6J Male) Mouse BAC Library) complete sequence	Ni_NBS	Fu_NBS	-1.9142	0.321052	0.0939362	1
	Cluster-25129.0	unnamed protein product, partial [Mus musculus]	--	Mus musculus tetratricopeptide repeat and ankyrin repeat containing 1 (Trank1), mRNA	Ni_NBS	Fu_NBS	-0.856623	2.26078	0.0943402	1
	Cluster-13061.0	DNA replication licensing factor MCM3 isoform X1 [Mus pahari]	MCM3	Mus musculus minichromosome maintenance complex component 3 (Mcm3), mRNA	Ni_NBS	Fu_NBS	-0.987671	1.71735	0.0944791	1
	Cluster-36206.11004	calsyntenin-1, partial [Microtus ochrogaster]	--	Mus musculus calsyntenin 1 (Clstn1), transcript variant 1, mRNA	Ni_NBS	Fu_NBS	-1.02444	4.32219	0.0946661	1
	Cluster-28196.0	LOW QUALITY PROTEIN: testican-2 [Pteropus vampyrus]	SPOCK	Mus musculus sparc/osteonectin, cwcv and kazal-like domains proteoglycan 2 (Spock2), mRNA &amp;&amp; BC057324.1 Mus musculus sparc/osteonectin, cwcv and kazal-like domains proteoglycan 2, mRNA (cDNA clone MGC:66846 IMAGE:6821449), complete cds	Ni_NBS	Fu_NBS	-0.933204	4.29179	0.094731	1
	Cluster-36206.12822	xaa-Pro aminopeptidase 3 isoform 2 [Mus musculus]	pepP	PREDICTED: Rattus norvegicus X-prolyl aminopeptidase 3 (Xpnpep3), transcript variant X1, mRNA	Ni_NBS	Fu_NBS	0.985708	4.66757	0.0947873	1
	Cluster-41701.0	rho GTPase-activating protein 7 isoform X1 [Mus caroli]	--	Mus musculus strain C57BL/6 deleted in liver cancer 1 (Dlc1) mRNA, complete cds	Ni_NBS	Fu_NBS	-1.35582	0.916702	0.0948183	1
	Cluster-27407.0	rCG52925, isoform CRA_a [Rattus norvegicus]	--	Rattus norvegicus popeye domain containing 2 (Popdc2), mRNA &amp;&amp; BC061876.1 Rattus norvegicus popeye domain containing 2, mRNA (cDNA clone MGC:72601 IMAGE:5599130), complete cds	Ni_NBS	Fu_NBS	1.1382	0.446653	0.0949264	1
	Cluster-40235.0	zinc finger and BTB domain-containing protein 16 [Nannospalax galili]	--	Mus musculus zinc finger and BTB domain containing 16 (Zbtb16), transcript variant 1, mRNA	Ni_NBS	Fu_NBS	-1.05614	5.20143	0.0950242	1
	Cluster-11752.0	--	--	Mus musculus activated spleen cDNA, RIKEN full-length enriched library, clone:F830014B06 product:chromobox homolog 5 (Drosophila HP1a), full insert sequence	Ni_NBS	Fu_NBS	-1.19062	0.784194	0.0950694	1
	Cluster-21341.0	--	--	Rattus norvegicus ribosomal protein S6 kinase A3 (Rps6ka3), mRNA	Ni_NBS	Fu_NBS	0.851496	2.69732	0.0952231	1
	Cluster-36206.12221	Selenoprotein P, plasma, 1 [Rattus norvegicus]	--	Rat selenoprotein P mRNA, complete cds	Ni_NBS	Fu_NBS	-0.805074	5.50576	0.0953058	1
	Cluster-13335.0	RIKEN cDNA D130058I21, isoform CRA_a, partial [Mus musculus]	--	Rattus norvegicus smoothelin-like 2 (Smtnl2), mRNA	Ni_NBS	Fu_NBS	-1.0104	3.6201	0.0953113	1
	Cluster-36096.0	unnamed protein product [Mus musculus]	E3.2.1.25, MANBA, manB	PREDICTED: Mus pahari mannosidase beta (Manba), transcript variant X1, mRNA	Ni_NBS	Fu_NBS	0.851928	2.86819	0.0956429	1
	Cluster-5123.2	leucine-rich repeat-containing protein 75A [Mus caroli]	--	Mus musculus leucine rich repeat containing 75A (Lrrc75a), transcript variant 1, mRNA &amp;&amp; BC053455.1 Mus musculus cDNA sequence BC046404, mRNA (cDNA clone MGC:59632 IMAGE:6513708), complete cds	Ni_NBS	Fu_NBS	0.911802	2.57913	0.0958103	1
	Cluster-36206.7285	LSM14 homolog B (SCD6, S. cerevisiae), isoform CRA_b [Mus musculus]	LSM14, RAP55, SCD6	Mus musculus targeted non-conditional, lacZ-tagged mutant allele Psma7:tm1e(KOMP)Wtsi; transgenic	Ni_NBS	Fu_NBS	-1.08405	1.20436	0.0958183	1
	Cluster-37320.0	APC membrane recruitment protein 1 [Mus musculus]	AMER1	PREDICTED: Mus caroli APC membrane recruitment protein 1 (Amer1), mRNA	Ni_NBS	Fu_NBS	0.926941	1.91067	0.0959063	1
	Cluster-38217.0	pleckstrin homology domain-containing family A member 2 [Mus caroli]	--	Mus musculus pleckstrin homology domain-containing, family A (phosphoinositide binding specific) member 2, mRNA (cDNA clone MGC:7728 IMAGE:3498236), complete cds	Ni_NBS	Fu_NBS	-1.2044	2.94292	0.0959303	1
	Cluster-27677.0	collagen alpha-1(VI) chain [Mus caroli]	COL6A	Mus musculus collagen, type VI, alpha 1 (Col6a1), mRNA	Ni_NBS	Fu_NBS	1.08261	1.89365	0.0960073	1
	Cluster-36206.5056	--	--	PREDICTED: Rattus norvegicus serine palmitoyltransferase, long chain base subunit 2 (Sptlc2), transcript variant X1, mRNA	Ni_NBS	Fu_NBS	1.11856	3.89208	0.0960225	1
	Cluster-6557.0	intercellular adhesion molecule 2 precursor [Mus musculus]	ICAM2, CD102	Mus musculus intercellular adhesion molecule 2 (Icam2), mRNA	Ni_NBS	Fu_NBS	-1.70747	2.20862	0.0961111	1
	Cluster-40308.0	coiled-coil domain-containing protein 141 isoform X1 [Mus pahari]	--	Mus musculus CAMDI mRNA for coiled-coil protein associated with myosin II and DISC1, complete cds	Ni_NBS	Fu_NBS	-1.66391	0.132374	0.0961456	1
	Cluster-20599.0	mCG131663, isoform CRA_b, partial [Mus musculus]	--	Rattus norvegicus TL0ADA43YO04 mRNA sequence	Ni_NBS	Fu_NBS	-1.07359	3.20117	0.0962008	1
	Cluster-40783.0	unnamed protein product [Mus musculus]	ANTXR	Mus musculus lung RCB-0558 LLC cDNA, RIKEN full-length enriched library, clone:G730041J15 product:anthrax toxin receptor 2, full insert sequence	Ni_NBS	Fu_NBS	-0.925248	4.79409	0.0962459	1
	Cluster-36206.8240	39S ribosomal protein L38, mitochondrial [Mus caroli]	MRPL38	Mus musculus mitochondrial ribosomal protein L38 (Mrpl38), mRNA	Ni_NBS	Fu_NBS	-0.983261	2.01314	0.0962764	1
	Cluster-36206.5774	mitochondrial ribosomal protein L20, isoform CRA_a [Mus musculus]	--	PREDICTED: Rattus norvegicus general transcription factor IIIC subunit 4 (Gtf3c4), transcript variant X1, mRNA	Ni_NBS	Fu_NBS	1.16666	0.542186	0.0962987	1
	Cluster-36206.9829	protein CDV3 homolog isoform X2 [Castor canadensis]	--	PREDICTED: Rattus norvegicus carnitine deficiency-associated gene expressed in ventricle 3 (Cdv3), transcript variant X1, mRNA	Ni_NBS	Fu_NBS	-0.889119	3.21031	0.0965307	1
	Cluster-29422.0	peptidase inhibitor 16 [Mus pahari]	PI16, CRISP9, CD364	Mus musculus peptidase inhibitor 16 (Pi16), mRNA	Ni_NBS	Fu_NBS	0.901826	5.18683	0.096601	1
	Cluster-31664.0	unnamed protein product [Mus musculus]	SLC25A12_13, AGC	Mus musculus mammary gland RCB-0526 Jyg-MC(A) cDNA, RIKEN full-length enriched library, clone:G830014P04 product:solute carrier family 25 (mitochondrial carrier, Aralar), member 12, full insert sequence	Ni_NBS	Fu_NBS	-0.724981	5.97457	0.0967339	1
	Cluster-36206.7157	--	--	Mus musculus ubiquitin specific peptidase 27, X chromosome (Usp27x), mRNA	Ni_NBS	Fu_NBS	1.53641	0.59004	0.0968178	1
	Cluster-18363.0	--	--	Mus musculus targeted non-conditional, lacZ-tagged mutant allele Eif2s2:tm1e(KOMP)Wtsi; transgenic	Ni_NBS	Fu_NBS	-1.08787	4.8719	0.0969989	1
	Cluster-2299.0	desmoplakin isoform X1 [Mus musculus]	DSP	Mus musculus desmoplakin (Dsp), mRNA	Ni_NBS	Fu_NBS	-1.00545	1.60236	0.0970139	1
	Cluster-39400.1	rCG28667, isoform CRA_b [Rattus norvegicus]	--	Mus musculus small nucleolar RNA host gene 8 (Snhg8), long non-coding RNA	Ni_NBS	Fu_NBS	1.21275	3.16526	0.097216	1
	Cluster-31402.0	semaphorin-3E [Mus caroli]	SEMA3	Mus musculus sema domain, immunoglobulin domain (Ig), short basic domain, secreted, (semaphorin) 3E (Sema3e), mRNA	Ni_NBS	Fu_NBS	0.893799	2.57462	0.0972254	1
	Cluster-38162.2	josephin-2 isoform X3 [Mus pahari]	JOSD	Mus musculus BAC clone RP23-455C13 from chromosome 7, complete sequence	Ni_NBS	Fu_NBS	0.754158	6.49045	0.0973489	1
	Cluster-5071.0	--	--	Mus musculus targeted KO-first, conditional ready, lacZ-tagged mutant allele Relb:tm1a(EUCOMM)Hmgu; transgenic	Ni_NBS	Fu_NBS	-2.83828	0.280305	0.0973997	1
	Cluster-36206.9132	--	--	Mus musculus targeted non-conditional, lacZ-tagged mutant allele Pdap1:tm2e(EUCOMM)Wtsi; transgenic	Ni_NBS	Fu_NBS	1.14795	1.18081	0.0975666	1
	Cluster-38829.0	--	--	Mus musculus targeted non-conditional, lacZ-tagged mutant allele Ndufa11:tm1e(KOMP)Wtsi; transgenic	Ni_NBS	Fu_NBS	-1.46384	0.304634	0.0976054	1
	Cluster-9794.0	--	--	Mus musculus mammary gland RCB-0527 Jyg-MC(B) cDNA, RIKEN full-length enriched library, clone:G930027B09 product:solute carrier family 37 (glycerol-3-phosphate transporter), member 3, full insert sequence	Ni_NBS	Fu_NBS	1.73996	-0.105033	0.0978738	1
	Cluster-36206.16888	calcium/calmodulin-dependent protein kinase kinase 2 isoform X2 [Mesocricetus auratus]	CAMKK2	PREDICTED: Mus caroli calcium/calmodulin dependent protein kinase kinase 2 (Camkk2), transcript variant X4, mRNA	Ni_NBS	Fu_NBS	0.637383	8.03215	0.0979579	1
	Cluster-38323.0	hypothetical protein I79_016894 [Cricetulus griseus]	--	Mus musculus chromosome 3, clone RP24-468O23, complete sequence	Ni_NBS	Fu_NBS	-1.2875	2.75286	0.0979726	1
	Cluster-36206.1392	28S ribosomal protein S15, mitochondrial [Mus pahari]	RP-S15, MRPS15, rpsO	Mouse DNA sequence from clone RP23-140F18 on chromosome 4, complete sequence	Ni_NBS	Fu_NBS	1.46885	1.6997	0.0979877	1
	Cluster-36206.16155	nucleoporin 160, isoform CRA_b, partial [Mus musculus]	NUP160, NUP120	Mus musculus nucleoporin 160 (Nup160), mRNA	Ni_NBS	Fu_NBS	-1.1316	0.609146	0.0980094	1
	Cluster-36206.10128	beta-glucuronidase isoform X1 [Mus caroli]	uidA, GUSB	Mus musculus glucuronidase, beta (Gusb), transcript variant 1, mRNA	Ni_NBS	Fu_NBS	-1.57958	0.876763	0.0980474	1
	Cluster-36206.15395	vacuolar protein sorting-associated protein 11 homolog isoform X1 [Mus pahari]	VPS11, PEP5	Mus musculus VPS11, CORVET/HOPS core subunit (Vps11), transcript variant 1, mRNA	Ni_NBS	Fu_NBS	-1.05986	2.31738	0.0981743	1
	Cluster-36206.7389	proenkephalin-A [Mus pahari]	PENK	Mouse DNA sequence from clone RP23-76M24 on chromosome 4, complete sequence	Ni_NBS	Fu_NBS	-0.656431	7.59915	0.0982516	1
	Cluster-36206.564	PREDICTED: sorting nexin-8 isoform X1 [Rattus norvegicus]	SNX8, MVP1	Mus musculus sorting nexin 8 (Snx8), mRNA	Ni_NBS	Fu_NBS	-1.23689	1.19937	0.0982591	1
	Cluster-11194.3	guanylate-binding protein 4-like [Mus caroli]	GBP1_3_4_7	Mus musculus guanylate binding protein 7 (Gbp7), transcript variant 2, mRNA	Ni_NBS	Fu_NBS	0.982847	1.14271	0.0984454	1
	Cluster-21040.0	calcium/calmodulin-dependent 3',5'-cyclic nucleotide phosphodiesterase 1B isoform X2 [Cricetulus griseus]	PDE1	Mus musculus phosphodiesterase 1B, Ca2+-calmodulin dependent (Pde1b), transcript variant 3, mRNA	Ni_NBS	Fu_NBS	1.14444	3.52509	0.0984564	1
	Cluster-36206.5352	mCG1492, isoform CRA_d, partial [Mus musculus]	SRR	Mus musculus serine racemase (Srr), transcript variant 1, mRNA	Ni_NBS	Fu_NBS	0.978924	2.50402	0.0986554	1
	Cluster-4150.0	--	--	PREDICTED: Castor canadensis Dexi homolog (Dexi), mRNA	Ni_NBS	Fu_NBS	-1.48367	0.470017	0.0987755	1
	Cluster-4072.0	--	--	Mouse DNA sequence from clone RP23-280A12 on chromosome 11, complete sequence	Ni_NBS	Fu_NBS	-1.67982	0.719711	0.0988486	1
	Cluster-36206.18040	LOW QUALITY PROTEIN: latent-transforming growth factor beta-binding protein 4 [Aotus nancymaae]	LTBP2_3_4	Mus musculus latent transforming growth factor beta binding protein 4 (Ltbp4), transcript variant 2, mRNA	Ni_NBS	Fu_NBS	-0.919565	3.79354	0.0988782	1
	Cluster-36206.4925	--	--	Rattus norvegicus 1 BAC CH230-270O15 (Children's Hospital Oakland Research Institute) complete sequence	Ni_NBS	Fu_NBS	0.951731	2.08566	0.0990381	1
	Cluster-25008.0	zinc finger protein 148 [Mus musculus]	--	Mus musculus zinc finger protein 148 (Zfp148), transcript variant 1, mRNA	Ni_NBS	Fu_NBS	-0.963054	1.23121	0.0990826	1
	Cluster-36206.14946	PREDICTED: RNA-binding protein 27 isoform X2 [Galeopterus variegatus]	RBM27	PREDICTED: Rattus norvegicus RNA binding motif protein 27 (Rbm27), transcript variant X1, mRNA	Ni_NBS	Fu_NBS	-0.993496	1.71647	0.0990858	1
	Cluster-28534.0	AF4/FMR2 family member 1 isoform X3 [Mus caroli]	AFF1	Mus musculus AF4/FMR2 family, member 1 (Aff1), transcript variant 2, mRNA	Ni_NBS	Fu_NBS	-0.802049	3.55931	0.0993728	1
	Cluster-24863.0	PREDICTED: calponin-1 isoform X1 [Callithrix jacchus]	--	PREDICTED: Mus pahari calponin 1 (Cnn1), mRNA	Ni_NBS	Fu_NBS	1.13303	4.15311	0.0993975	1
	Cluster-36206.747	mKIAA1583 protein, partial [Mus musculus]	TMEM132	PREDICTED: Mus caroli transmembrane protein 132A (Tmem132a), transcript variant X2, mRNA	Ni_NBS	Fu_NBS	-0.949692	7.62296	0.0994658	1
	Cluster-20072.2	cyclic AMP-dependent transcription factor ATF-1 [Mus caroli]	ATF1	PREDICTED: Mus caroli activating transcription factor 1 (Atf1), transcript variant X4, mRNA	Ni_NBS	Fu_NBS	-0.950402	1.27844	0.0999442	1
	Cluster-21575.0	Fc receptor, IgG, alpha chain transporter, isoform CRA_a, partial [Mus musculus]	--	PREDICTED: Rattus norvegicus Fc fragment of IgG receptor and transporter (Fcgrt), transcript variant X1, mRNA	Ni_NBS	Fu_NBS	-0.842634	6.68177	0.100419	1
	Cluster-25182.0	RecName: Full=Tissue-type plasminogen activator; Short=t-PA; Short=t-plasminogen activator; Short=tPA; Contains: RecName: Full=Tissue-type plasminogen activator chain A; Contains: RecName: Full=Tissue-type plasminogen activator chain B; Flags: Precursor	PLAT	Mus musculus plasminogen activator, tissue (Plat), mRNA	Ni_NBS	Fu_NBS	-1.31542	4.18344	0.10042	1
	Cluster-13461.0	--	--	Mus musculus solute carrier family 2 (facilitated glucose transporter), member 4 (Slc2a4), transcript variant 2, mRNA	Ni_NBS	Fu_NBS	1.5988	-0.0616328	0.100517	1
	Cluster-16541.0	histone H1.2 [Mus caroli]	H1_5	Mus musculus histone protein Hist1h1c gene, complete cds	Ni_NBS	Fu_NBS	-1.02354	3.35343	0.100846	1
	Cluster-10367.1	mCG9572, isoform CRA_a, partial [Mus musculus]	PFKFB3	Mus musculus 6-phosphofructo-2-kinase/fructose-2,6-biphosphatase 3 (Pfkfb3), transcript variant 6, mRNA	Ni_NBS	Fu_NBS	0.727109	5.54327	0.100911	1
	Cluster-36206.17561	lymphocyte antigen 6 complex, locus A, isoform CRA_b, partial [Mus musculus]	LY6D_E_G6_H	Mus musculus lymphocyte antigen 6 complex, locus A (Ly6a), transcript variant 3, mRNA	Ni_NBS	Fu_NBS	-1.01662	2.26634	0.100939	1
	Cluster-22261.0	--	--	Mus musculus strain 129/SvJ podocalyxin (Podxl) gene, complete cds, alternatively spliced	Ni_NBS	Fu_NBS	-0.903658	3.65932	0.101083	1
	Cluster-36206.12476	tubulin alpha-1A chain [Xiphophorus maculatus]	TUBA	Rattus norvegicus alpha-tubulin gene, complete cds	Ni_NBS	Fu_NBS	0.775268	8.25023	0.101116	1
	Cluster-28228.0	factor in the germline alpha [Mus pahari]	FIGLA	Mus musculus transcription factor FIGa mRNA, complete cds	Ni_NBS	Fu_NBS	-1.08188	0.830902	0.101126	1
	Cluster-36206.656	discs, large homolog 7 (Drosophila), isoform CRA_a, partial [Mus musculus]	DLGAP5, DLG7	PREDICTED: Mus caroli DLG associated protein 5 (Dlgap5), transcript variant X1, mRNA	Ni_NBS	Fu_NBS	-0.662927	6.61898	0.101446	1
	Cluster-36206.18068	RecName: Full=Homeobox protein engrailed-1; Short=Homeobox protein en-1; Short=Mo-En-1	EN	PREDICTED: Rattus norvegicus engrailed homeobox 1 (En1), transcript variant X1, mRNA	Ni_NBS	Fu_NBS	0.729676	6.56894	0.101588	1
	Cluster-11796.0	copper homeostasis protein cutC homolog isoform X1 [Meriones unguiculatus]	cutC	Mus musculus cutC copper transporter (Cutc), transcript variant 1, mRNA	Ni_NBS	Fu_NBS	-1.45064	0.289046	0.101588	1
	Cluster-36206.17312	rCG56442 [Rattus norvegicus]	--	Mus musculus BAC clone RP23-234N16 from chromosome 6, complete sequence	Ni_NBS	Fu_NBS	1.15932	1.12441	0.101691	1
	Cluster-36206.8874	PREDICTED: minor histocompatibility antigen H13 isoform X1 [Fukomys damarensis]	HM13	Mus musculus histocompatibility 13 (H13), transcript variant 1, mRNA	Ni_NBS	Fu_NBS	1.23873	0.411159	0.10182	1
	Cluster-36206.9429	microtubule associated monoxygenase, calponin and LIM domain containing 2, isoform CRA_b, partial [Mus musculus]	MICAL	Mus musculus microtubule associated monooxygenase, calponin and LIM domain containing 2 (Mical2), transcript variant B, mRNA	Ni_NBS	Fu_NBS	1.34589	0.660761	0.101996	1
	Cluster-29015.0	KDEL (Lys-Asp-Glu-Leu) containing 2 [Rattus norvegicus]	--	Mus musculus adult male small intestine cDNA, RIKEN full-length enriched library, clone:2010004J24 product:weakly similar to ER PROTEIN 58 [Mus musculus], full insert sequence	Ni_NBS	Fu_NBS	1.10911	4.14704	0.102003	1
	Cluster-40328.0	--	--	Mus musculus chromosome 7, clone RP24-157G13, complete sequence	Ni_NBS	Fu_NBS	-1.17425	0.625695	0.102006	1
	Cluster-26060.0	PREDICTED: protein sidekick-2 isoform X2 [Rattus norvegicus]	SDK	PREDICTED: Rattus norvegicus sidekick cell adhesion molecule 2 (Sdk2), transcript variant X2, mRNA	Ni_NBS	Fu_NBS	1.12067	3.81745	0.102015	1
	Cluster-36206.2304	insulin-like growth factor-binding protein-like 1 [Mus pahari]	--	Mus musculus insulin-like growth factor binding protein-like 1 (Igfbpl1), mRNA	Ni_NBS	Fu_NBS	-1.02694	1.82235	0.102021	1
	Cluster-12558.0	unnamed protein product [Mus musculus]	--	PREDICTED: Rattus norvegicus FYVE, RhoGEF and PH domain containing 5 (Fgd5), transcript variant X2, mRNA &amp;&amp; XM_006236926.3 PREDICTED: Rattus norvegicus FYVE, RhoGEF and PH domain containing 5 (Fgd5), transcript variant X2, mRNA	Ni_NBS	Fu_NBS	-0.817655	2.12792	0.102068	1
	Cluster-32214.0	--	--	Mus musculus BAC clone RP23-48P22 from chromosome 14, complete sequence	Ni_NBS	Fu_NBS	-1.1632	1.44346	0.102259	1
	Cluster-36206.8261	PREDICTED: nuclear pore complex protein Nup93 isoform X1 [Ochotona princeps]	NUP93, NIC96	Mus musculus nucleoporin 93 (Nup93), transcript variant 2, mRNA	Ni_NBS	Fu_NBS	-0.867278	1.93646	0.102331	1
	Cluster-31422.0	probable methyltransferase TARBP1 isoform X1 [Mus caroli]	--	Mus musculus TAR RNA binding protein 1 (Tarbp1), mRNA	Ni_NBS	Fu_NBS	-2.33816	0.0144784	0.102422	1
	Cluster-14944.0	--	--	Mus musculus targeted KO-first, conditional ready, lacZ-tagged mutant allele Dbp:tm1a(EUCOMM)Wtsi; transgenic	Ni_NBS	Fu_NBS	1.46118	1.2145	0.102582	1
	Cluster-36206.17095	mCG9261 [Mus musculus]	KDM7A, JHDM1D	Mus musculus lysine (K)-specific demethylase 7A (Kdm7a), mRNA	Ni_NBS	Fu_NBS	0.572491	8.02957	0.102601	1
	Cluster-18440.0	--	--	Mus musculus phosphate regulating endopeptidase homolog, X-linked (Phex), mRNA	Ni_NBS	Fu_NBS	-1.65025	0.77016	0.102676	1
	Cluster-36206.7404	mCG144865, partial [Mus musculus]	--	Mus musculus targeted non-conditional, lacZ-tagged mutant allele Zfp384:tm1e(EUCOMM)Hmgu; transgenic	Ni_NBS	Fu_NBS	1.28962	0.819584	0.102937	1
	Cluster-28521.0	--	--	Mus musculus chromosome 8, clone RP24-134P12, complete sequence	Ni_NBS	Fu_NBS	1.86918	1.82703	0.103122	1
	Cluster-36206.5703	mFLJ00127 protein, partial [Mus musculus]	KLHL36	Mus musculus 15 days embryo head cDNA, RIKEN full-length enriched library, clone:D930006J19 product:hypothetical Kelch repeat/BTB/POZ/Galactose oxidase, central containing protein, full insert sequence	Ni_NBS	Fu_NBS	-0.721256	6.4117	0.10348	1
	Cluster-36206.2603	--	--	Mus musculus 11 BAC RP23-476H9 (Roswell Park Cancer Institute Mouse BAC Library) complete sequence	Ni_NBS	Fu_NBS	-1.067	0.749266	0.103489	1
	Cluster-23691.0	monocarboxylate transporter 14 [Mus caroli]	SLC16A14	Mus musculus targeted KO-first, conditional ready, lacZ-tagged mutant allele Fbxo36:tm1a(KOMP)Wtsi; transgenic	Ni_NBS	Fu_NBS	1.46108	0.449981	0.103497	1
	Cluster-820.0	--	--	Mouse DNA sequence from clone RP23-293I3 on chromosome 11, complete sequence	Ni_NBS	Fu_NBS	1.06577	3.14994	0.103542	1
	Cluster-36206.991	PREDICTED: nuclear RNA export factor 2 isoform X2 [Rattus norvegicus]	NXF, TAP, MEX67	PREDICTED: Rattus norvegicus nuclear RNA export factor 2 (Nxf2), transcript variant X2, mRNA &amp;&amp; XM_002730283.5 PREDICTED: Rattus norvegicus nuclear RNA export factor 2 (Nxf2), transcript variant X2, mRNA	Ni_NBS	Fu_NBS	-1.13355	0.693524	0.103602	1
	Cluster-20670.0	FERM domain-containing protein 4B isoform X2 [Mus musculus]	--	Mus musculus FERM domain containing 4B, mRNA (cDNA clone MGC:65559 IMAGE:6487449), complete cds	Ni_NBS	Fu_NBS	-0.83563	3.61096	0.103689	1
	Cluster-40674.0	--	--	Mus musculus targeted non-conditional, lacZ-tagged mutant allele Dhrs7b:tm1e(EUCOMM)Hmgu; transgenic	Ni_NBS	Fu_NBS	0.897929	2.82194	0.103706	1
	Cluster-19626.0	acyl-CoA dehydrogenase family member 10 isoform X1 [Mus pahari]	ACAD10	PREDICTED: Mus pahari acyl-CoA dehydrogenase family member 10 (Acad10), transcript variant X1, mRNA	Ni_NBS	Fu_NBS	0.787905	5.65013	0.103718	1
	Cluster-23357.0	mCG146313, partial [Mus musculus]	--	Mus musculus BAC clone RP23-114G13 from chromosome 9, complete sequence	Ni_NBS	Fu_NBS	1.69867	1.28221	0.103756	1
	Cluster-36206.2807	uncharacterized protein LOC102403160 [Bubalus bubalis]	TUBB	Rattus norvegicus tubulin, beta 3 class III (Tubb3), mRNA	Ni_NBS	Fu_NBS	0.74864	6.45918	0.103767	1
	Cluster-6080.0	PREDICTED: adhesion G protein-coupled receptor A2 isoform X1 [Rattus norvegicus]	GPR124	PREDICTED: Mus pahari adhesion G protein-coupled receptor A2 (Adgra2), transcript variant X1, mRNA	Ni_NBS	Fu_NBS	-1.17199	2.33897	0.103801	1
	Cluster-7159.0	nogo receptor-like 2 [Mus musculus]	--	Tokudaia muenninki RTN4RL1 gene for reticulon 4 receptor-like 1, complete cds	Ni_NBS	Fu_NBS	-1.2447	0.956557	0.103807	1
	Cluster-40836.0	--	--	--	Ni_NBS	Fu_NBS	1.05179	1.21651	0.103874	1
	Cluster-36206.17026	--	--	Mus musculus tripeptidyl peptidase II, mRNA (cDNA clone IMAGE:3493127), partial cds	Ni_NBS	Fu_NBS	1.00646	1.82529	0.103973	1
	Cluster-7712.1	unnamed protein product [Mus musculus]	ABHD2	Mus musculus abhydrolase domain containing 2 (Abhd2), mRNA	Ni_NBS	Fu_NBS	-1.70249	0.667579	0.103986	1
	Cluster-36206.14445	putative deoxyribonuclease TATDN2 [Mus pahari]	tatD	PREDICTED: Rattus norvegicus TatD DNase domain containing 2 (Tatdn2), transcript variant X1, misc_RNA	Ni_NBS	Fu_NBS	-0.896914	2.86706	0.104037	1
	Cluster-36206.8224	Rpl17 protein, partial [Mus musculus]	--	Mus musculus chromosome 15, clone RP24-388K7, complete sequence	Ni_NBS	Fu_NBS	-0.885875	4.40646	0.104037	1
	Cluster-37073.0	refilin-A [Mus caroli]	--	Mus musculus targeted KO-first, conditional ready, lacZ-tagged mutant allele Fam101a:tm1a(KOMP)Wtsi; transgenic	Ni_NBS	Fu_NBS	-1.01102	2.51325	0.104042	1
	Cluster-34013.0	elongator complex protein 2 [Mus pahari]	ELP2	Mus musculus elongator acetyltransferase complex subunit 2 (Elp2), transcript variant 1, mRNA	Ni_NBS	Fu_NBS	-0.990779	1.28608	0.104402	1
	Cluster-36206.8467	PREDICTED: splicing factor 45 isoform X1 [Peromyscus maniculatus bairdii]	RBM17, SPF45	Rattus norvegicus RNA binding motif protein 17 (Rbm17), mRNA &amp;&amp; BC079248.1 Rattus norvegicus RNA binding motif protein 17, mRNA (cDNA clone MGC:94338 IMAGE:7132972), complete cds	Ni_NBS	Fu_NBS	-1.0078	2.79023	0.104427	1
	Cluster-31935.0	--	--	Mus musculus chromosome 7, clone RP24-233J11, complete sequence	Ni_NBS	Fu_NBS	0.731861	5.2925	0.104507	1
	Cluster-36206.16270	--	--	Mus musculus chromosome 10, clone RP23-227F5, complete sequence	Ni_NBS	Fu_NBS	-1.21769	1.57925	0.104541	1
	Cluster-26348.0	--	--	Mouse DNA sequence from clone RP23-70A15 on chromosome 11, complete sequence	Ni_NBS	Fu_NBS	1.60578	0.00952569	0.104772	1
	Cluster-36206.14563	PREDICTED: U2 small nuclear ribonucleoprotein auxiliary factor 35 kDa subunit-related protein 2 [Peromyscus maniculatus bairdii]	--	PREDICTED: Rattus norvegicus zinc finger (CCCH type), RNA binding motif and serine/arginine rich 2 (Zrsr2), transcript variant X1, mRNA &amp;&amp; XM_217612.6 PREDICTED: Rattus norvegicus zinc finger (CCCH type), RNA binding motif and serine/arginine rich 2 (Zrsr2), transcript variant X1, mRNA	Ni_NBS	Fu_NBS	-1.34291	0.517325	0.104801	1
	Cluster-13597.0	PREDICTED: vascular cell adhesion protein 1-like [Rattus norvegicus]	VCAM1, CD106	PREDICTED: Mus pahari vascular cell adhesion molecule 1 (Vcam1), mRNA	Ni_NBS	Fu_NBS	1.03156	1.47187	0.104921	1
	Cluster-36206.16895	peroxisome biogenesis factor 1 [Rattus norvegicus]	PEX1	Mus musculus peroxisomal biogenesis factor 1 (Pex1), transcript variant 1, mRNA	Ni_NBS	Fu_NBS	-0.786879	2.68777	0.105289	1
	Cluster-36206.17456	Phosphorylase kinase beta [Mus musculus]	PHKA_B	Mus musculus phosphorylase kinase beta (Phkb), transcript variant 1, mRNA	Ni_NBS	Fu_NBS	0.84082	6.40238	0.105546	1
	Cluster-36206.3056	RecName: Full=E3 ubiquitin-protein ligase RNF34; AltName: Full=Phafin-1; AltName: Full=RING finger protein 34; AltName: Full=RING-type E3 ubiquitin transferase RNF34	RNF34	Mus musculus 15 days embryo head cDNA, RIKEN full-length enriched library, clone:4022417L22 product:ring finger protein 34, full insert sequence	Ni_NBS	Fu_NBS	0.85568	1.58608	0.105627	1
	Cluster-22098.0	--	--	Mus musculus TEK receptor tyrosine kinase (Tek), transcript variant 2, mRNA	Ni_NBS	Fu_NBS	1.20671	1.71508	0.105785	1
	Cluster-36206.17503	PREDICTED: calcium-dependent secretion activator 2 isoform X11 [Rattus norvegicus]	CADPS	PREDICTED: Mus pahari calcium dependent secretion activator 2 (Cadps2), transcript variant X13, mRNA	Ni_NBS	Fu_NBS	-1.42026	0.68893	0.105942	1
	Cluster-36206.2050	homeobox protein Hox-A10 [Carlito syrichta]	HOXA10	Mus musculus homeobox A10 (Hoxa10), transcript variant 2, mRNA	Ni_NBS	Fu_NBS	-1.35485	1.05023	0.105977	1
	Cluster-40589.2	G protein-regulated inducer of neurite outgrowth 1 [Mus pahari]	--	PREDICTED: Mus pahari G protein regulated inducer of neurite outgrowth 1 (Gprin1), mRNA	Ni_NBS	Fu_NBS	1.02793	2.64878	0.106196	1
	Cluster-36206.15887	--	--	Mus musculus BAC clone RP23-318B18 from chromosome 6, complete sequence	Ni_NBS	Fu_NBS	0.945264	1.3512	0.10629	1
	Cluster-36494.0	--	--	Mus musculus chromosome 15, clone RP24-216B4, complete sequence	Ni_NBS	Fu_NBS	1.86901	-0.00690908	0.106379	1
	Cluster-36206.6151	hnRNP-associated with lethal yellow, isoform CRA_d, partial [Mus musculus]	RALY, HNRNPCL2	Mus musculus hnRNP-associated with lethal yellow (Raly), transcript variant 1, mRNA	Ni_NBS	Fu_NBS	-0.541157	8.77711	0.106499	1
	Cluster-36206.3298	--	--	Mus musculus fos-like antigen 2 (Fosl2), mRNA	Ni_NBS	Fu_NBS	-1.33878	0.116268	0.106542	1
	Cluster-28161.1	protoheme IX farnesyltransferase, mitochondrial [Mus pahari]	COX10	Mus musculus NOD-derived CD11c +ve dendritic cells cDNA, RIKEN full-length enriched library, clone:F630102N17 product:COX10 homolog, cytochrome c oxidase assembly protein, heme A: farnesyltransferase (yeast), full insert sequence	Ni_NBS	Fu_NBS	-1.65908	0.284673	0.106557	1
	Cluster-36206.9162	eukaryotic translation initiation factor 3 subunit F [Macaca nemestrina]	EIF3F	PREDICTED: Mus pahari eukaryotic translation initiation factor 3 subunit F (Eif3f), mRNA	Ni_NBS	Fu_NBS	-0.586847	8.03441	0.106674	1
	Cluster-36206.17528	unnamed protein product [Mus musculus]	--	Mus musculus insulin receptor (Insr), transcript variant 2, mRNA	Ni_NBS	Fu_NBS	-0.882175	4.4817	0.106774	1
	Cluster-36206.8651	PREDICTED: protein YIF1B isoform X1 [Rattus norvegicus]	YIF1	Mus musculus Yip1 interacting factor homolog B (S. cerevisiae) (Yif1b), transcript variant 2, mRNA	Ni_NBS	Fu_NBS	0.689874	6.4529	0.106938	1
	Cluster-36206.8252	leucine-rich repeat-containing protein 58 [Mus caroli]	--	Mus musculus leucine rich repeat containing 58 (Lrrc58), mRNA	Ni_NBS	Fu_NBS	-0.901148	1.36473	0.106952	1
	Cluster-36206.8199	--	--	Rattus norvegicus BAC CH230-231N23 (Children's Hospital Oakland Research Institute Rat (BN/SsNHsd/MCW) BAC library) complete sequence	Ni_NBS	Fu_NBS	0.955415	1.38139	0.106983	1
	Cluster-30067.0	dehydrogenase/reductase (SDR family) member 3, isoform CRA_b, partial [Mus musculus]	DHRS3	Rattus norvegicus cDNA clone IMAGE:7309627, with apparent retained intron	Ni_NBS	Fu_NBS	-0.733774	5.80915	0.106995	1
	Cluster-36206.8977	60S ribosomal protein L3 [Mus pahari]	RP-L3e, RPL3	Mus musculus ribosomal protein L3, mRNA (cDNA clone IMAGE:30078265), with apparent retained intron	Ni_NBS	Fu_NBS	-0.819782	4.67055	0.107039	1
	Cluster-15333.0	--	--	Mus musculus chromosome 9, clone RP23-366E1, complete sequence	Ni_NBS	Fu_NBS	-0.800871	4.30786	0.107163	1
	Cluster-36206.1050	bifunctional apoptosis regulator [Tokudaia muenninki]	BFAR	Mus musculus bifunctional apoptosis regulator (Bfar), transcript variant 1, mRNA	Ni_NBS	Fu_NBS	1.76201	-0.137896	0.107292	1
	Cluster-26459.0	ATP-dependent 6-phosphofructokinase, liver type isoform X1 [Mesocricetus auratus]	pfkA, PFK	Mus musculus phosphofructokinase, liver, B-type (Pfkl), transcript variant 1, mRNA	Ni_NBS	Fu_NBS	0.672371	8.19582	0.107345	1
	Cluster-31978.0	rCG53402, isoform CRA_b [Rattus norvegicus]	--	Mouse DNA sequence from clone RP23-238I12 on chromosome 4, complete sequence	Ni_NBS	Fu_NBS	1.45215	0.302737	0.107378	1
	Cluster-37071.0	RWD domain-containing protein 4 isoform X2 [Microtus ochrogaster]	--	PREDICTED: Mus caroli RWD domain containing 4 (Rwdd4), transcript variant X1, mRNA	Ni_NBS	Fu_NBS	0.69539	5.52767	0.107429	1
	Cluster-10079.0	UDP-N-acetylhexosamine pyrophosphorylase-like protein 1 [Microtus ochrogaster]	UAP1	Mus musculus UDP-N-acteylglucosamine pyrophosphorylase 1-like 1 (Uap1l1), transcript variant 2, non-coding RNA	Ni_NBS	Fu_NBS	-1.42949	1.24263	0.107596	1
	Cluster-23934.2	interleukin-3 receptor subunit alpha precursor [Rattus norvegicus]	IL3RA, CD123	--	Ni_NBS	Fu_NBS	1.21469	2.54384	0.107605	1
	Cluster-36206.14698	--	--	Mus musculus chromosome 1, clone RP23-103B18, complete sequence	Ni_NBS	Fu_NBS	1.55439	1.71619	0.107678	1
	Cluster-22689.0	rCG51318, isoform CRA_a [Rattus norvegicus]	--	PREDICTED: Rattus norvegicus cysteine-rich secretory protein LCCL domain containing 2 (Crispld2), transcript variant X1, mRNA	Ni_NBS	Fu_NBS	-0.87184	1.63078	0.107842	1
	Cluster-27264.0	corepressor interacting with RBPJ 1 [Cricetulus griseus]	CIR	Mus musculus corepressor interacting with RBPJ, 1 (Cir1), mRNA	Ni_NBS	Fu_NBS	-0.930552	2.61	0.108035	1
	Cluster-2014.0	rho GTPase-activating protein 6 isoform X1 [Mus caroli]	--	PREDICTED: Mus caroli Rho GTPase activating protein 6 (Arhgap6), transcript variant X1, mRNA	Ni_NBS	Fu_NBS	1.21508	0.854824	0.108108	1
	Cluster-7142.0	--	--	--	Ni_NBS	Fu_NBS	-2.17196	0.0915468	0.108269	1
	Cluster-36018.0	butyrophilin-like protein 2 [Mus pahari]	--	PREDICTED: Rattus norvegicus butyrophilin-like 2 (Btnl2), transcript variant X1, mRNA	Ni_NBS	Fu_NBS	-1.62893	3.56773	0.108269	1
	Cluster-36206.12894	N-acetylneuraminate pyruvate lyase [Rattus norvegicus]	E4.1.3.3, nanA, NPL	Mus musculus 2 days neonate thymus thymic cells cDNA, RIKEN full-length enriched library, clone:E430029E06 product:N-acetylneuraminate pyruvate lyase, full insert sequence	Ni_NBS	Fu_NBS	0.641837	6.71749	0.108317	1
	Cluster-36206.110	basic fibroblast growth factor receptor [Cricetulus griseus]	FGFR1, CD331	Mus musculus fibroblast growth factor receptor 1 (Fgfr1), transcript variant 1, mRNA	Ni_NBS	Fu_NBS	-1.25668	1.94972	0.108515	1
	Cluster-36206.14739	Transcription initiation factor TFIID subunit 12 [Myotis brandtii]	TAF12	PREDICTED: Rattus norvegicus TATA-box binding protein associated factor 12 (Taf12), transcript variant X2, mRNA	Ni_NBS	Fu_NBS	1.21083	0.294901	0.10854	1
	Cluster-36206.15948	Hypothetical predicted protein [Lynx pardinus]	--	Mus musculus targeted non-conditional, lacZ-tagged mutant allele Haus2:tm1e(EUCOMM)Wtsi; transgenic	Ni_NBS	Fu_NBS	0.959261	0.853829	0.108548	1
	Cluster-36206.7790	unconventional myosin-IXa isoform X6 [Mus caroli]	MYO9	PREDICTED: Peromyscus maniculatus bairdii myosin IXA (Myo9a), transcript variant X12, mRNA	Ni_NBS	Fu_NBS	-0.826829	2.32568	0.108588	1
	Cluster-36206.9932	unnamed protein product [Mus musculus]	TAF15, NPL3	Rattus norvegicus TAF15 RNA polymerase II, TATA box binding protein (TBP)-associated factor, mRNA (cDNA clone MGC:188542 IMAGE:7933997), complete cds	Ni_NBS	Fu_NBS	-1.07598	1.29604	0.108672	1
	Cluster-29382.0	ras-like protein family member 10B-like protein [Cricetulus griseus]	--	Mus musculus RAS-like, family 10, member B (Rasl10b), transcript variant 1, mRNA	Ni_NBS	Fu_NBS	-2.68524	0.220516	0.10868	1
	Cluster-36206.9432	COPI coatomer complex, beta subunit [Mus musculus]	COPB1, SEC26	PREDICTED: Mus pahari coatomer protein complex subunit beta 1 (Copb1), transcript variant X1, mRNA	Ni_NBS	Fu_NBS	-0.828825	1.99356	0.108889	1
	Cluster-16107.0	kallikrein-6 [Mus pahari]	KLK6, PRSS9	Mus musculus kallikrein related-peptidase 6 (Klk6), transcript variant 4, mRNA	Ni_NBS	Fu_NBS	2.29995	2.16461	0.108916	1
	Cluster-2273.0	--	--	PREDICTED: Mus musculus t-complex 11 like 1 (Tcp11l1), transcript variant X2, mRNA	Ni_NBS	Fu_NBS	1.31777	1.44904	0.109057	1
	Cluster-12640.0	--	--	PREDICTED: Rattus norvegicus Sp6 transcription factor (Sp6), transcript variant X1, mRNA	Ni_NBS	Fu_NBS	-1.3455	0.0230767	0.109156	1
	Cluster-11067.0	--	--	Mus musculus targeted KO-first, conditional ready, lacZ-tagged mutant allele Best3:tm1a(EUCOMM)Hmgu; transgenic	Ni_NBS	Fu_NBS	1.22724	1.37075	0.109224	1
	Cluster-3711.0	--	--	Mus musculus 0 day neonate cerebellum cDNA, RIKEN full-length enriched library, clone:C230056A06 product:telomeric repeat binding factor 2, full insert sequence	Ni_NBS	Fu_NBS	-0.902005	2.93937	0.109472	1
	Cluster-7270.0	--	--	Mus musculus targeted deletion, lacZ-tagged mutant allele Sorbs3:tm1(KOMP)Ucd; transgenic	Ni_NBS	Fu_NBS	-1.38696	0.794323	0.109546	1
	Cluster-36206.6448	zinc finger protein 534 [Mus musculus]	--	PREDICTED: Mus musculus gastrula zinc finger protein XlCGF26.1-like (LOC115486443), mRNA	Ni_NBS	Fu_NBS	1.0583	1.51969	0.109763	1
	Cluster-36206.8372	mCG147332 [Mus musculus]	--	Mouse DNA sequence from clone bMQ-_418A18 on chromosome 15, complete sequence	Ni_NBS	Fu_NBS	0.953143	4.26378	0.109774	1
	Cluster-23222.0	methyltransferase-like protein 7A [Mus pahari]	--	Mus musculus methyltransferase like 7A1 (Mettl7a1), mRNA	Ni_NBS	Fu_NBS	-0.787035	4.50175	0.109808	1
	Cluster-24833.0	SLIT-ROBO Rho GTPase-activating protein 3 [Rattus norvegicus]	SRGAP	Mus musculus SLIT-ROBO Rho GTPase activating protein 3 (Srgap3), mRNA	Ni_NBS	Fu_NBS	0.654567	6.1409	0.109885	1
	Cluster-31783.0	kalirin [Myotis lucifugus]	KALRN	PREDICTED: Mus caroli kalirin RhoGEF kinase (Kalrn), transcript variant X22, mRNA	Ni_NBS	Fu_NBS	-2.61231	-0.111993	0.109905	1
	Cluster-24069.0	CDK107, partial [Rattus norvegicus]	--	PREDICTED: Rattus norvegicus schlafen 4 (Slfn4), transcript variant X2, mRNA	Ni_NBS	Fu_NBS	1.27863	2.94514	0.109917	1
	Cluster-19525.2	--	--	Mus musculus targeted KO-first, conditional ready, lacZ-tagged mutant allele Homez:tm1a(KOMP)Wtsi; transgenic	Ni_NBS	Fu_NBS	0.808735	2.32497	0.110009	1
	Cluster-11798.0	UPF0415 protein C7orf25 homolog [Mus caroli]	--	Mus musculus chromosome 13, clone RP23-5A19, complete sequence	Ni_NBS	Fu_NBS	0.714484	5.04539	0.110336	1
	Cluster-36206.10471	LRRGT00176 [Rattus norvegicus]	--	Mus musculus chromosome 5, clone RP23-409I5, complete sequence	Ni_NBS	Fu_NBS	0.951146	2.09421	0.11037	1
	Cluster-38738.0	retina-specific copper amine oxidase isoform X2 [Mus musculus]	AOC3, AOC2, tynA	Mus musculus targeted deletion, lacZ-tagged mutant allele Psme3:tm1(KOMP)Wtsi; transgenic	Ni_NBS	Fu_NBS	1.57105	0.771043	0.110677	1
	Cluster-36206.7950	E3 ubiquitin-protein ligase pellino homolog 2 [Neomonachus schauinslandi]	PELI	Mus musculus adult male pituitary gland cDNA, RIKEN full-length enriched library, clone:5330432G13 product:pellino 2, full insert sequence	Ni_NBS	Fu_NBS	-0.696224	6.6877	0.110692	1
	Cluster-24843.0	integrin alpha 2b [Mus musculus]	ITGA2B, CD41	Mus musculus NOD-derived CD11c +ve dendritic cells cDNA, RIKEN full-length enriched library, clone:F630101H17 product:integrin alpha 2b, full insert sequence	Ni_NBS	Fu_NBS	1.21128	1.42701	0.110777	1
	Cluster-21205.0	mCG1031005, partial [Mus musculus]	--	Mus musculus targeted deletion, lacZ-tagged mutant allele Fam123b:tm1(KOMP)Wtsi; transgenic	Ni_NBS	Fu_NBS	0.829466	5.15056	0.110914	1
	Cluster-36206.11784	ataxin 10 [Rattus norvegicus]	ATXN10	Mus musculus ataxin 10, mRNA (cDNA clone MGC:61264 IMAGE:6404607), complete cds	Ni_NBS	Fu_NBS	-0.860741	1.89269	0.111021	1
	Cluster-29121.0	--	--	Mus musculus K+ voltage-gated channel, subfamily S, 2 (Kcns2), transcript variant 2, mRNA	Ni_NBS	Fu_NBS	1.69876	0.264121	0.111096	1
	Cluster-36153.0	--	--	Mus musculus targeted KO-first, conditional ready, lacZ-tagged mutant allele Zwint:tm1a(KOMP)Wtsi; transgenic	Ni_NBS	Fu_NBS	1.33282	0.433205	0.111116	1
	Cluster-36206.10938	protein lin-7 homolog C [Loxodonta africana]	LIN7	Rattus norvegicus TL0AAA63YH02 mRNA sequence	Ni_NBS	Fu_NBS	-1.20294	1.1208	0.111244	1
	Cluster-36206.8106	mCG142257, isoform CRA_d [Mus musculus]	USP40	Mus musculus ubiquitin specific peptidase 40 (Usp40), transcript variant 1, mRNA	Ni_NBS	Fu_NBS	0.695488	6.32177	0.111394	1
	Cluster-36206.14649	OTU domain-containing protein 4 isoform X2 [Mus caroli]	OTUD4	Mus musculus chromosome 8, clone RP24-134G9, complete sequence	Ni_NBS	Fu_NBS	-0.866231	3.32249	0.111482	1
	Cluster-36206.6270	GATS-like protein 2 [Rattus norvegicus]	--	Mus musculus adult male hypothalamus cDNA, RIKEN full-length enriched library, clone:A230098M11 product:opposite strand transcription unit to Stag3, full insert sequence	Ni_NBS	Fu_NBS	-0.825472	3.43649	0.111521	1
	Cluster-24575.0	RUN domain-containing protein 3B isoform X1 [Mus pahari]	--	PREDICTED: Rattus norvegicus RUN domain containing 3B (Rundc3b), transcript variant X1, mRNA	Ni_NBS	Fu_NBS	-0.974868	0.978396	0.111662	1
	Cluster-10385.0	kalirin isoform X24 [Mus musculus]	KALRN	Mus musculus 2 days neonate thymus thymic cells cDNA, RIKEN full-length enriched library, clone:E430024L14 product:KALIRIN-12A homolog [Rattus norvegicus], full insert sequence	Ni_NBS	Fu_NBS	0.910105	5.98147	0.111669	1
	Cluster-17787.0	--	--	Mus musculus BAC clone RP23-455J6 from 10, complete sequence	Ni_NBS	Fu_NBS	1.68007	0.00846116	0.111679	1
	Cluster-39211.0	Biregional cell adhesion molecule-related/down-regulated by oncogenes (Cdon) binding protein [Mus musculus]	BOC	Mus musculus brother of CDO (Boc) mRNA, partial cds	Ni_NBS	Fu_NBS	-1.18319	1.61183	0.111814	1
	Cluster-26789.0	coiled-coil and C2 domain-containing protein 2A isoform d [Mus musculus]	CC2D2A	Mus musculus coiled-coil and C2 domain containing 2A (Cc2d2a), transcript variant 4, mRNA	Ni_NBS	Fu_NBS	-1.00721	4.35059	0.111814	1
	Cluster-32132.0	Zinc finger protein 61 [Mus musculus]	--	Mus musculus targeted non-conditional, lacZ-tagged mutant allele Zfp61:tm1e(EUCOMM)Hmgu; transgenic	Ni_NBS	Fu_NBS	-0.959286	1.96306	0.111891	1
	Cluster-36206.2446	--	--	Mus musculus targeted deletion, lacZ-tagged mutant allele Kat5:tm1(KOMP)Wtsi; transgenic	Ni_NBS	Fu_NBS	1.02399	1.25232	0.112043	1
	Cluster-37921.0	cAMP-specific 3',5'-cyclic phosphodiesterase 4D isoform X2 [Mus musculus]	PDE4	PREDICTED: Rattus norvegicus phosphodiesterase 4D (Pde4d), transcript variant X2, mRNA	Ni_NBS	Fu_NBS	0.968431	3.81029	0.112148	1
	Cluster-36206.7352	unnamed protein product [Trypanosoma congolense IL3000]	--	Tokudaia muenninki DNA, SRY, EIF2S3Y pseudogenes, TSPY, UTY, DDX3Y genes, USP9Y pseudogene	Ni_NBS	Fu_NBS	0.780304	4.38508	0.112172	1
	Cluster-36206.5295	probable crossover junction endonuclease EME2 [Mus pahari]	EME2	Mus musculus essential meiotic structure-specific endonuclease subunit 2 (Eme2), mRNA	Ni_NBS	Fu_NBS	1.5546	0.622781	0.112286	1
	Cluster-41501.0	cyclin-dependent-like kinase 5 [Tupaia chinensis]	--	Mus musculus cyclin-dependent kinase 5 (Cdk5), transcript variant 1, mRNA	Ni_NBS	Fu_NBS	-1.4816	0.688173	0.112361	1
	Cluster-5002.0	--	--	Mus musculus BAC clone RP24-529I3 from 16, complete sequence	Ni_NBS	Fu_NBS	1.49671	1.05518	0.112448	1
	Cluster-36206.3013	PTP4A3 [Cricetulus griseus]	PTP4A	Mus musculus protein tyrosine phosphatase 4a3 (Ptp4a3), transcript variant 5, mRNA	Ni_NBS	Fu_NBS	-0.658665	6.75773	0.112468	1
	Cluster-36206.806	chaperone, ABC1 activity of bc1 complex like (S. pombe), partial [Mus musculus]	ADCK, ABC1	Mus musculus coenzyme Q8A (Coq8a), transcript variant 1, mRNA	Ni_NBS	Fu_NBS	-0.882756	7.12659	0.112649	1
	Cluster-36206.14853	PREDICTED: coiled-coil domain-containing protein 160 [Rattus norvegicus]	--	Mouse DNA sequence from clone RP23-426M5 on chromosome X, complete sequence	Ni_NBS	Fu_NBS	1.06781	2.52673	0.112673	1
	Cluster-36206.727	--	--	Mus musculus BAC clone RP23-84A2 from chromosome 10, complete sequence	Ni_NBS	Fu_NBS	0.981254	1.16717	0.11276	1
	Cluster-36206.5643	prion-like protein [Apodemus fulvipectus]	--	PREDICTED: Rattus norvegicus prion protein 2 (dublet) (Prnd), transcript variant X1, mRNA	Ni_NBS	Fu_NBS	1.46434	0.440427	0.112867	1
	Cluster-24411.0	unnamed protein product [Mus musculus]	--	Mus musculus zinc finger, matrin type 4, mRNA (cDNA clone MGC:86103 IMAGE:30536600), complete cds	Ni_NBS	Fu_NBS	-1.0846	1.1631	0.112896	1
	Cluster-36206.4669	NEDD4, partial [Cricetulus griseus]	--	Mus musculus targeted KO-first, conditional ready, lacZ-tagged mutant allele Plk4:tm1a(KOMP)Wtsi; transgenic	Ni_NBS	Fu_NBS	1.15943	3.51595	0.11291	1
	Cluster-24996.0	rho GTPase-activating protein 44 isoform X2 [Octodon degus]	ARHGAP44, RICH2	PREDICTED: Mus pahari Rho GTPase activating protein 44 (Arhgap44), transcript variant X4, mRNA	Ni_NBS	Fu_NBS	-0.741466	4.93837	0.112925	1
	Cluster-41824.0	--	--	PREDICTED: Peromyscus maniculatus bairdii pyruvate dehyrogenase phosphatase catalytic subunit 2 (Pdp2), transcript variant X2, mRNA	Ni_NBS	Fu_NBS	0.816963	4.8504	0.112936	1
	Cluster-36206.17283	collagen alpha-4(IV) chain precursor [Mus musculus]	COL4A	Mus musculus collagen, type IV, alpha 4 (Col4a4), mRNA	Ni_NBS	Fu_NBS	-1.07444	1.54797	0.113385	1
	Cluster-5286.0	--	--	Mus musculus targeted non-conditional, lacZ-tagged mutant allele Tmx3:tm1e(EUCOMM)Hmgu; transgenic	Ni_NBS	Fu_NBS	-2.25167	-0.0158154	0.113559	1
	Cluster-36206.4487	mCG1030897, partial [Mus musculus]	--	Tokudaia muenninki STK10 mRNA for serine/threonine kinase 10, complete cds	Ni_NBS	Fu_NBS	1.44862	0.410663	0.11397	1
	Cluster-40853.0	GRAM domain-containing protein 4 isoform X2 [Mus caroli]	--	PREDICTED: Rattus norvegicus GRAM domain containing 4 (Gramd4), transcript variant X2, mRNA	Ni_NBS	Fu_NBS	-1.43208	0.858853	0.114083	1
	Cluster-39642.1	--	--	Mus musculus solute carrier family 36 (proton/amino acid symporter), member 4 (Slc36a4), transcript variant 3, mRNA	Ni_NBS	Fu_NBS	-1.2225	0.312117	0.114186	1
	Cluster-36206.2705	Potassium voltage-gated channel, subfamily H (eag-related), member 4 [Mus musculus]	KCNH4	Mus musculus potassium voltage-gated channel, subfamily H (eag-related), member 4 (Kcnh4), mRNA	Ni_NBS	Fu_NBS	1.30771	0.437834	0.114318	1
	Cluster-36206.8030	syntenin-2 [Mus pahari]	--	Mus musculus syndecan binding protein (syntenin) 2 (Sdcbp2), mRNA	Ni_NBS	Fu_NBS	-1.32935	1.06399	0.114344	1
	Cluster-40132.0	--	--	PREDICTED: Meriones unguiculatus neural cell adhesion molecule 1 (LOC110555358), mRNA	Ni_NBS	Fu_NBS	1.23694	0.563563	0.114402	1
	Cluster-36206.5194	--	--	Mus musculus targeted deletion, lacZ-tagged mutant allele Prr14:tm1(KOMP)Ucd; transgenic	Ni_NBS	Fu_NBS	1.6801	0.40453	0.114485	1
	Cluster-39745.0	desmin, partial [Mesocricetus auratus]	--	Mus musculus desmin (Des), mRNA	Ni_NBS	Fu_NBS	0.781351	6.22358	0.114682	1
	Cluster-36206.1805	mCG1030897, partial [Mus musculus]	--	Mus musculus targeted non-conditional, lacZ-tagged mutant allele Cldn2:tm1e(KOMP)Wtsi; transgenic	Ni_NBS	Fu_NBS	-1.62126	0.613268	0.114896	1
	Cluster-16572.1	--	--	Mus musculus DENN domain containing 11 (Dennd11), mRNA	Ni_NBS	Fu_NBS	-1.02589	2.3535	0.114946	1
	Cluster-36206.12951	alpha-catulin [Rattus norvegicus]	--	Mus musculus catenin (cadherin associated protein), alpha-like 1 (Ctnnal1), mRNA	Ni_NBS	Fu_NBS	0.572983	6.80243	0.115123	1
	Cluster-36206.967	rhox homeobox family member 1-like [Mus pahari]	--	PREDICTED: Mus caroli homeobox protein Rhox13-like (LOC110287411), mRNA	Ni_NBS	Fu_NBS	-0.69984	7.07322	0.115151	1
	Cluster-29779.0	complement C1q subcomponent subunit A [Meriones unguiculatus]	C1QA	Rattus norvegicus complement C1q A chain (C1qa), mRNA &amp;&amp; BC086605.1 Rattus norvegicus complement component 1, q subcomponent, alpha polypeptide, mRNA (cDNA clone MGC:105755 IMAGE:7316796), complete cds	Ni_NBS	Fu_NBS	0.65458	5.41727	0.115264	1
	Cluster-36206.16409	mKIAA1605 protein, partial [Mus musculus]	GBA2	Mus musculus glucosidase beta 2 (Gba2), mRNA	Ni_NBS	Fu_NBS	0.66914	6.87666	0.11539	1
	Cluster-22480.0	zinc finger protein 882 [Mus musculus]	KRAB	Mus musculus zinc finger protein 882 (Zfp882), mRNA	Ni_NBS	Fu_NBS	0.777372	3.74656	0.115544	1
	Cluster-7981.0	--	--	Mouse DNA sequence from clone RP23-113I19 on chromosome X, complete sequence	Ni_NBS	Fu_NBS	1.2991	0.322438	0.115546	1
	Cluster-36206.5347	PREDICTED: zinc finger and BTB domain-containing protein 26 isoform X2 [Tursiops truncatus]	ZBTB26	Mus musculus zinc finger and BTB domain containing 26 (Zbtb26), mRNA	Ni_NBS	Fu_NBS	0.651166	6.19597	0.115638	1
	Cluster-36206.11228	transforming growth factor beta receptor type 3 precursor [Mus musculus]	TGFBR3	Mus musculus transforming growth factor, beta receptor III (Tgfbr3), mRNA	Ni_NBS	Fu_NBS	-0.65764	7.14997	0.115718	1
	Cluster-36206.2851	cyclin-A2 [Mus pahari]	--	Mus musculus cyclin A2 (Ccna2), mRNA	Ni_NBS	Fu_NBS	-0.602739	7.02458	0.115743	1
	Cluster-36206.126	Csr1 [Cricetulus griseus]	--	Mus musculus BAC clone RP24-545D20 from chromosome 18, complete sequence	Ni_NBS	Fu_NBS	0.838787	6.02672	0.116097	1
	Cluster-36206.8509	heterogeneous nuclear ribonucleoprotein H1, isoform CRA_b, partial [Mus musculus]	HNRNPF_H	Mus musculus targeted non-conditional, lacZ-tagged mutant allele Hnrnph1:tm1e(KOMP)Wtsi; transgenic	Ni_NBS	Fu_NBS	0.601952	6.65008	0.116323	1
	Cluster-37509.0	spermatogenesis- and oogenesis-specific basic helix-loop-helix-containing protein 1 [Mus pahari]	--	PREDICTED: Mus caroli spermatogenesis and oogenesis specific basic helix-loop-helix 1 (Sohlh1), mRNA	Ni_NBS	Fu_NBS	-0.870078	6.00104	0.116377	1
	Cluster-36206.4000	mCG148349 [Mus musculus]	--	Mus musculus BAC clone RP23-173N12 from chromosome 7, complete sequence	Ni_NBS	Fu_NBS	-1.05428	2.0955	0.116685	1
	Cluster-24155.0	UPF0606 protein KIAA1549 homolog isoform X1 [Mus caroli]	--	PREDICTED: Rattus norvegicus similar to KIAA1549 protein (RGD1306271), transcript variant X4, mRNA	Ni_NBS	Fu_NBS	-2.48451	-0.183323	0.116776	1
	Cluster-21510.0	unnamed protein product [Trypanosoma congolense IL3000]	--	Mus musculus targeted KO-first, conditional ready, lacZ-tagged mutant allele Tcfl5:tm1a(KOMP)Wtsi; transgenic	Ni_NBS	Fu_NBS	-1.55043	0.476549	0.11695	1
	Cluster-26019.0	adenosine deaminase, tRNA-specific 1, isoform CRA_c, partial [Mus musculus]	TAD1, ADAT1	Mus musculus adenosine deaminase, tRNA-specific 1 (Adat1), transcript variant 3, mRNA	Ni_NBS	Fu_NBS	1.05306	2.98687	0.117387	1
	Cluster-20199.0	unnamed protein product [Mus musculus]	LDLRAP1, ARH	Mus musculus low density lipoprotein receptor adaptor protein 1, mRNA (cDNA clone MGC:29272 IMAGE:5067154), complete cds	Ni_NBS	Fu_NBS	-1.30536	0.521396	0.117446	1
	Cluster-24232.0	--	--	PREDICTED: Mus musculus kinesin family member 1B (Kif1b), transcript variant X11, mRNA	Ni_NBS	Fu_NBS	1.00294	2.28495	0.117771	1
	Cluster-3377.0	--	--	Mus musculus targeted deletion, lacZ-tagged mutant allele Rpl7a:tm1(KOMP)Wtsi; transgenic	Ni_NBS	Fu_NBS	1.63384	0.226599	0.117888	1
	Cluster-4469.0	--	--	Mus musculus chromosome 16, clone RP24-288K2, complete sequence	Ni_NBS	Fu_NBS	-1.4101	1.46469	0.117946	1
	Cluster-36206.2931	--	--	Mus musculus BAC clone RP24-271E12 from chromosome 17, complete sequence	Ni_NBS	Fu_NBS	-1.28785	1.93301	0.117969	1
	Cluster-19903.0	LACE1 [Cricetulus griseus]	--	Mus musculus targeted KO-first, conditional ready, lacZ-tagged mutant allele Gatc:tm1a(KOMP)Wtsi; transgenic	Ni_NBS	Fu_NBS	-1.35848	2.21272	0.11808	1
	Cluster-36206.6222	--	--	Mus musculus targeted KO-first, conditional ready, lacZ-tagged mutant allele Armc5:tm1a(EUCOMM)Wtsi; transgenic	Ni_NBS	Fu_NBS	0.90156	2.95011	0.11822	1
	Cluster-9536.0	prostaglandin-E(2) 9-reductase-like isoform X2 [Mesocricetus auratus]	--	Rattus norvegicus aldo-keto reductase family 1, member C15 (Akr1c15), mRNA	Ni_NBS	Fu_NBS	-0.891323	3.33411	0.118221	1
	Cluster-20300.0	Ngdn protein, partial [Mus musculus]	NGDN, LCP5	Mus musculus neuroguidin, EIF4E binding protein (Ngdn), mRNA	Ni_NBS	Fu_NBS	-0.673102	5.48626	0.11829	1
	Cluster-36206.11373	PREDICTED: forkhead box protein M1 isoform X2 [Rattus norvegicus]	FOXM	Mus musculus forkhead box M1, mRNA (cDNA clone MGC:78195 IMAGE:6515008), complete cds	Ni_NBS	Fu_NBS	0.757588	5.09737	0.118336	1
	Cluster-25301.0	BH3 interacting domain death agonist, isoform CRA_a, partial [Mus musculus]	BID	Rattus norvegicus mRNA for desmocollin type 4, complete cds	Ni_NBS	Fu_NBS	-1.17775	0.754267	0.118461	1
	Cluster-36206.4032	--	--	Mus musculus targeted KO-first, conditional ready, lacZ-tagged mutant allele Tbc1d17:tm1a(KOMP)Wtsi; transgenic	Ni_NBS	Fu_NBS	-1.07126	1.10223	0.118516	1
	Cluster-12004.0	rCG43313 [Rattus norvegicus]	--	Mus musculus malignant fibrous histiocytoma amplified sequence 1 (Mfhas1), transcript variant 3, non-coding RNA	Ni_NBS	Fu_NBS	-1.1836	1.35138	0.118547	1
	Cluster-36206.2222	PREDICTED: phosphatidylinositol 4-kinase beta [Cercocebus atys]	PI4KB	Mus musculus targeted deletion, lacZ-tagged mutant allele Zfp687:tm1(KOMP)Wtsi; transgenic	Ni_NBS	Fu_NBS	2.02709	0.0901715	0.118703	1
	Cluster-36206.4653	protein adenylyltransferase FICD [Rattus norvegicus]	--	PREDICTED: Rattus norvegicus FIC domain containing (Ficd), transcript variant X1, mRNA	Ni_NBS	Fu_NBS	0.972851	0.813468	0.119111	1
	Cluster-10902.0	--	--	PREDICTED: Rattus norvegicus TBC1 domain family, member 16 (Tbc1d16), transcript variant X3, mRNA	Ni_NBS	Fu_NBS	0.994901	2.16513	0.119132	1
	Cluster-36206.2802	PREDICTED: tubulin beta-2A chain-like isoform X2 [Chrysochloris asiatica]	TUBB	Rattus norvegicus tubulin, beta 2A class IIa (Tubb2a), mRNA	Ni_NBS	Fu_NBS	0.666022	5.38153	0.11914	1
	Cluster-36206.17789	mCG145848, partial [Mus musculus]	--	Mus musculus targeted non-conditional, lacZ-tagged mutant allele Thumpd3:tm1e(EUCOMM)Hmgu; transgenic	Ni_NBS	Fu_NBS	0.960703	4.44292	0.119311	1
	Cluster-26701.0	serine C-palmitoyltransferase [Mus musculus]	--	PREDICTED: Mus caroli serine palmitoyltransferase long chain base subunit 1 (Sptlc1), transcript variant X1, mRNA	Ni_NBS	Fu_NBS	-1.06803	1.02942	0.119613	1
	Cluster-32217.0	Down syndrome cell adhesion molecule [Mus musculus]	DSCAM	Mus musculus DS cell adhesion molecule (Dscam), mRNA	Ni_NBS	Fu_NBS	-1.80884	-0.0929839	0.119641	1
	Cluster-37453.3	RNA-binding protein 20 isoform X3 [Mus musculus]	--	PREDICTED: Mus musculus RNA binding motif protein 20 (Rbm20), transcript variant X2, mRNA	Ni_NBS	Fu_NBS	1.0895	5.8933	0.119694	1
	Cluster-36206.15824	doublesex and mab-3 related transcription factor 1 [Rattus norvegicus]	DMRT1	Mus musculus doublesex and mab-3 related transcription factor 1 (Dmrt1), mRNA	Ni_NBS	Fu_NBS	-0.894803	4.26825	0.119924	1
	Cluster-36206.12928	PREDICTED: uncharacterized protein LOC100018638 [Monodelphis domestica]	H4	Mus musculus histone protein Hist1h4a gene, complete cds	Ni_NBS	Fu_NBS	-1.14589	1.33155	0.120031	1
	Cluster-9434.0	mCG1047291, partial [Mus musculus]	--	PREDICTED: Mus pahari coiled-coil domain containing 190 (Ccdc190), mRNA	Ni_NBS	Fu_NBS	-0.938561	2.75231	0.120171	1
	Cluster-36206.10412	programmed cell death 4, isoform CRA_a, partial [Mus musculus]	PDCD4	PREDICTED: Rattus norvegicus programmed cell death 4 (Pdcd4), transcript variant X2, mRNA	Ni_NBS	Fu_NBS	-0.833497	2.25147	0.120241	1
	Cluster-33087.0	unnamed protein product [Mus musculus]	CXCL9	Mouse monokine induced by gamma interferon (MIG) mRNA, complete cds	Ni_NBS	Fu_NBS	1.06607	1.28886	0.120344	1
	Cluster-25612.0	--	--	Mus musculus targeted non-conditional, lacZ-tagged mutant allele Rprd1a:tm1e(EUCOMM)Hmgu; transgenic	Ni_NBS	Fu_NBS	0.925867	0.913038	0.120478	1
	Cluster-36206.14473	guanine nucleotide binding protein, alpha 11 [Rattus norvegicus]	GNA11	Mus musculus guanine nucleotide binding protein, alpha 11 (Gna11), mRNA	Ni_NBS	Fu_NBS	-0.832225	2.26214	0.120494	1
	Cluster-24956.0	Nup62cl protein, partial [Mus musculus]	--	PREDICTED: Mus musculus nucleoporin 62 C-terminal like (Nup62cl), transcript variant X6, mRNA	Ni_NBS	Fu_NBS	0.763549	5.93688	0.120695	1
	Cluster-36206.17627	ASF1 anti-silencing function 1 homolog B (S. cerevisiae), partial [Mus musculus]	ASF1	Mus musculus ASF1 anti-silencing function 1 homolog B (S. cerevisiae), mRNA (cDNA clone MGC:6473 IMAGE:2645378), complete cds	Ni_NBS	Fu_NBS	-0.945832	0.972003	0.121149	1
	Cluster-41985.0	--	--	Mus musculus solute carrier family 16 (monocarboxylic acid transporters), member 10 (Slc16a10), transcript variant 1, mRNA	Ni_NBS	Fu_NBS	1.39008	1.36683	0.121339	1
	Cluster-21548.0	--	--	Mus musculus chromosome 1, clone RP24-144D4, complete sequence	Ni_NBS	Fu_NBS	1.48584	0.219359	0.121412	1
	Cluster-23775.0	DNA-binding protein SATB1 isoform X4 [Mus musculus]	--	Mus musculus special AT-rich sequence binding protein 1 (Satb1), transcript variant 7, mRNA	Ni_NBS	Fu_NBS	-1.65235	0.363117	0.121533	1
	Cluster-23986.1	--	--	Mus musculus AF4/FMR2 family, member 3 (Aff3), mRNA	Ni_NBS	Fu_NBS	-0.949989	3.09903	0.121557	1
	Cluster-33322.1	bone morphogenetic protein 6 [Mus pahari]	BMP6	Mus musculus bone morphogenetic protein 6 (Bmp6), mRNA	Ni_NBS	Fu_NBS	-1.00869	3.26683	0.121557	1
	Cluster-25185.1	--	--	--	Ni_NBS	Fu_NBS	2.15357	-0.0875557	0.1216	1
	Cluster-41498.0	--	--	Mouse DNA sequence from clone RP23-18K13 on chromosome X, complete sequence	Ni_NBS	Fu_NBS	0.959248	2.75794	0.12161	1
	Cluster-16870.0	uncharacterized protein Gm34507 [Mus musculus]	--	Mus musculus BAC clone RP23-373O10 from chromosome 17, complete sequence	Ni_NBS	Fu_NBS	-1.35823	0.320748	0.121656	1
	Cluster-39926.0	arf-GAP with dual PH domain-containing protein 1 isoform X1 [Theropithecus gelada]	--	Mus musculus ArfGAP with dual PH domains 1 (Adap1), mRNA	Ni_NBS	Fu_NBS	-0.867678	3.54666	0.121817	1
	Cluster-851.0	--	--	Mus musculus chromosome 15, clone RP24-248P22, complete sequence	Ni_NBS	Fu_NBS	-1.61547	0.950535	0.121838	1
	Cluster-10247.0	disintegrin and metalloprotease domain 33 [Mus musculus]	ADAM33	Mus musculus a disintegrin and metallopeptidase domain 33 (Adam33), transcript variant 3, non-coding RNA	Ni_NBS	Fu_NBS	-1.26167	2.87625	0.121915	1
	Cluster-36206.17094	Jumonji C domain-containing histone demethylase 1 homolog D (S. cerevisiae) [Mus musculus]	KDM7A, JHDM1D	Mus musculus 6 BAC RP23-345F4 (Roswell Park Cancer Institute (C57BL/6J Female) Mouse BAC Library) complete sequence	Ni_NBS	Fu_NBS	0.543894	7.66346	0.122028	1
	Cluster-13610.0	--	--	Mus musculus targeted non-conditional, lacZ-tagged mutant allele Cdk11b:tm1e(EUCOMM)Hmgu; transgenic	Ni_NBS	Fu_NBS	0.93112	3.15675	0.122203	1
	Cluster-18725.0	--	--	Mouse DNA sequence from clone DN-113H18 on chromosome 1, complete sequence	Ni_NBS	Fu_NBS	2.22434	0.103143	0.122298	1
	Cluster-36206.11284	kelch-like 5 (Drosophila), isoform CRA_b, partial [Mus musculus]	--	Mus musculus kelch-like 5 (Klhl5), transcript variant 2, mRNA	Ni_NBS	Fu_NBS	0.598625	6.81675	0.122319	1
	Cluster-36206.13275	--	--	Mus musculus sterile alpha motif domain containing 8 (Samd8), transcript variant 2, mRNA	Ni_NBS	Fu_NBS	0.694812	5.9199	0.122419	1
	Cluster-36206.1052	--	--	Mus musculus targeted non-conditional, lacZ-tagged mutant allele Eif2b5:tm1e(EUCOMM)Wtsi; transgenic	Ni_NBS	Fu_NBS	-1.11043	1.81641	0.122421	1
	Cluster-35948.0	--	--	Mus musculus BAC clone RP24-317B10 from 17, complete sequence	Ni_NBS	Fu_NBS	1.80458	0.0535986	0.122528	1
	Cluster-39845.0	nephrocystin-3 [Meriones unguiculatus]	NPHP3	Rattus norvegicus nephrocystin 3 (Nphp3), mRNA	Ni_NBS	Fu_NBS	0.82132	1.72046	0.122709	1
	Cluster-32149.0	Growth arrest and DNA-damage-inducible 45 alpha [Mus musculus]	GADD45	Mus musculus growth arrest and DNA-damage-inducible 45 alpha, mRNA (cDNA clone MGC:18457 IMAGE:4035898), complete cds	Ni_NBS	Fu_NBS	0.739182	6.30016	0.122926	1
	Cluster-36206.10543	TBC1 domain family member 5 isoform X2 [Mus pahari]	TBC1D5	Mus musculus TBC1 domain family, member 5 (Tbc1d5), transcript variant 3, mRNA	Ni_NBS	Fu_NBS	0.648296	6.04334	0.123089	1
	Cluster-36206.17609	mCG21386, isoform CRA_a [Mus musculus]	--	Mus musculus BAC clone RP24-158M15 from chromosome 17, complete sequence	Ni_NBS	Fu_NBS	0.834162	3.45924	0.12324	1
	Cluster-36206.14488	unnamed protein product [Mus musculus]	--	Mus musculus arrestin domain containing 4 (Arrdc4), transcript variant 1, mRNA	Ni_NBS	Fu_NBS	-0.659872	6.90098	0.123261	1
	Cluster-36206.12607	mCG127945, isoform CRA_c [Mus musculus]	TCERG1, CA150	PREDICTED: Mus pahari transcription elongation regulator 1 (Tcerg1), transcript variant X3, misc_RNA	Ni_NBS	Fu_NBS	-1.13216	1.4464	0.123286	1
	Cluster-36206.1309	WD40 repeat-containing protein SMU1 [Dasypus novemcinctus]	SMU1	PREDICTED: Mus pahari SMU1 DNA replication regulator and spliceosomal factor (Smu1), mRNA	Ni_NBS	Fu_NBS	-1.11041	1.27014	0.123406	1
	Cluster-36206.936	--	--	--	Ni_NBS	Fu_NBS	1.31257	0.844255	0.123533	1
	Cluster-36206.3131	tumor necrosis factor (ligand) superfamily, member 12-member 13 isoform c [Mus musculus]	TNFSF13, APRIL, CD256	Mus musculus tumor necrosis factor (ligand) superfamily, membrane-bound member 13 (Tnfsfm13), transcript variant 3, mRNA	Ni_NBS	Fu_NBS	1.4549	2.48543	0.123586	1
	Cluster-12635.0	dual specificity phosphatase 16, isoform CRA_d, partial [Mus musculus]	--	Mus musculus dual specificity phosphatase 16 (Dusp16), transcript variant A1, mRNA	Ni_NBS	Fu_NBS	0.581286	7.5055	0.123824	1
	Cluster-36206.12662	ubiquitin carboxyl-terminal hydrolase 31 [Mus caroli]	USP31	Rattus norvegicus ubiquitin specific peptidase 31 (Usp31), mRNA	Ni_NBS	Fu_NBS	-1.24486	0.188546	0.12384	1
	Cluster-36206.6169	--	--	PREDICTED: Rattus norvegicus RCSD domain containing 1 (Rcsd1), transcript variant X2, mRNA	Ni_NBS	Fu_NBS	1.75008	0.343598	0.123853	1
	Cluster-32873.0	--	--	--	Ni_NBS	Fu_NBS	1.21645	0.864619	0.124165	1
	Cluster-21691.0	--	--	Mus musculus targeted non-conditional, lacZ-tagged mutant allele Sycp3:tm1e(EUCOMM)Hmgu; transgenic	Ni_NBS	Fu_NBS	0.894269	4.63691	0.124446	1
	Cluster-36206.3619	mKIAA0083 protein, partial [Mus musculus]	DNA2	Mus musculus DNA replication helicase/nuclease 2 (Dna2), transcript variant 1, mRNA	Ni_NBS	Fu_NBS	-0.54155	7.19285	0.124607	1
	Cluster-36206.3321	--	--	Mus musculus targeted non-conditional, lacZ-tagged mutant allele Asna1:tm1e(EUCOMM)Hmgu; transgenic	Ni_NBS	Fu_NBS	-0.789472	5.52757	0.124643	1
	Cluster-16250.0	--	--	Rattus norvegicus ankyrin repeat and IBR domain containing 1 (Ankib1), mRNA	Ni_NBS	Fu_NBS	0.95862	1.56397	0.124898	1
	Cluster-36206.6896	KIF1-binding protein [Mus pahari]	--	Mus musculus kinesin family binding protein (Kifbp), mRNA	Ni_NBS	Fu_NBS	-0.783111	2.55659	0.124959	1
	Cluster-28096.0	homeobox protein Meis3 isoform X2 [Mus musculus]	MEIS3	Mus musculus Meis homeobox 3 (Meis3), transcript variant 2, mRNA	Ni_NBS	Fu_NBS	1.03975	1.30591	0.124964	1
	Cluster-14945.2	Kifc1 protein [Mus musculus]	KIFC1	Mus musculus kinesin family member C1, mRNA (cDNA clone MGC:117605 IMAGE:30841951), complete cds	Ni_NBS	Fu_NBS	-0.778027	2.15917	0.124983	1
	Cluster-36644.0	PREDICTED: ras-like protein family member 11A isoform X1 [Rattus norvegicus]	RASL11A	PREDICTED: Mus pahari RAS like family 11 member A (Rasl11a), mRNA	Ni_NBS	Fu_NBS	-1.28963	3.9374	0.125034	1
	Cluster-9711.0	--	--	Mus musculus targeted non-conditional, lacZ-tagged mutant allele Zer1:tm1e(EUCOMM)Hmgu; transgenic	Ni_NBS	Fu_NBS	1.20277	1.17623	0.125082	1
	Cluster-27648.2	STOP protein [Mus musculus]	MAP6	Mus musculus mRNA for F-STOP protein	Ni_NBS	Fu_NBS	-0.876543	1.33313	0.1252	1
	Cluster-38249.1	anion exchange protein 3 isoform X1 [Mus pahari]	SLC4A3, AE3	Mus musculus 15 days embryo brain cDNA, RIKEN full-length enriched library, clone:M421010G17 product:solute carrier family 4 (anion exchanger), member 3, full insert sequence	Ni_NBS	Fu_NBS	0.776556	7.09215	0.125449	1
	Cluster-995.0	--	--	Mus musculus chromosome 1, clone RP23-130F18, complete sequence	Ni_NBS	Fu_NBS	-1.71316	0.383539	0.125525	1
	Cluster-35439.0	--	--	Mus musculus targeted KO-first, conditional ready, lacZ-tagged mutant allele Lypd6:tm1a(KOMP)Wtsi; transgenic	Ni_NBS	Fu_NBS	-2.18766	0.0825769	0.125698	1
	Cluster-15817.4	PREDICTED: E3 ubiquitin-protein ligase MARCH7 isoform X5 [Rattus norvegicus]	MARCH7, AXOT	Mus musculus 0 day neonate eyeball cDNA, RIKEN full-length enriched library, clone:E130301N11 product:axotrophin, full insert sequence	Ni_NBS	Fu_NBS	-0.998154	1.59571	0.125715	1
	Cluster-27613.1	prolyl endopeptidase-like isoform X1 [Mus pahari]	--	Mus musculus prolyl endopeptidase-like (Prepl), transcript variant 1, mRNA	Ni_NBS	Fu_NBS	0.652657	7.96255	0.125751	1
	Cluster-35567.0	Platelet derived growth factor, alpha [Mus musculus]	PDGFA	PREDICTED: Meriones unguiculatus platelet derived growth factor subunit A (Pdgfa), transcript variant X2, mRNA	Ni_NBS	Fu_NBS	-1.05912	4.87865	0.12587	1
	Cluster-9854.0	--	--	PREDICTED: Mus musculus WAS/WASL interacting protein family, member 1 (Wipf1), transcript variant X2, mRNA	Ni_NBS	Fu_NBS	1.4788	0.0754597	0.126029	1
	Cluster-36206.3622	PREDICTED: drebrin isoform X4 [Rattus norvegicus]	--	PREDICTED: Rattus norvegicus drebrin 1 (Dbn1), transcript variant X4, mRNA	Ni_NBS	Fu_NBS	1.25721	0.232629	0.126084	1
	Cluster-7058.0	--	--	--	Ni_NBS	Fu_NBS	-1.57826	0.456493	0.126094	1
	Cluster-10531.0	--	--	Mus musculus BAC clone RP24-296C19 from 9, complete sequence	Ni_NBS	Fu_NBS	1.68816	0.383797	0.126151	1
	Cluster-30009.0	ubiquitin-conjugating enzyme E2 E2 [Pelodiscus sinensis]	UBE2E	Mus musculus ubiquitin-conjugating enzyme E2E 2 (Ube2e2), transcript variant 1, mRNA	Ni_NBS	Fu_NBS	-0.749635	4.88875	0.126174	1
	Cluster-36206.9920	golgin subfamily B member 1 isoform X1 [Mus caroli]	GOLGB1	PREDICTED: Mus caroli golgin B1 (Golgb1), transcript variant X2, mRNA	Ni_NBS	Fu_NBS	0.579366	7.63573	0.126328	1
	Cluster-40124.0	LOW QUALITY PROTEIN: zinc finger protein 431 [Cricetulus griseus]	KRAB	Mouse DNA sequence from clone RP23-156C20 on chromosome 13, complete sequence	Ni_NBS	Fu_NBS	1.10451	0.793091	0.126337	1
	Cluster-19173.0	PREDICTED: creatine kinase B-type [Cebus capucinus imitator]	E2.7.3.2	Mus musculus creatine kinase, brain (Ckb), mRNA	Ni_NBS	Fu_NBS	1.496	0.31164	0.126421	1
	Cluster-36206.552	--	--	Mus musculus targeted KO-first, conditional ready, lacZ-tagged mutant allele Rchy1:tm1a(KOMP)Wtsi tm3a(EUCOMM)Wtsi; transgenic	Ni_NBS	Fu_NBS	0.919197	0.898526	0.126622	1
	Cluster-13343.0	--	--	--	Ni_NBS	Fu_NBS	1.47754	0.685223	0.126674	1
	Cluster-36206.966	Reproductive homeobox 2A [Mus musculus]	--	Mus musculus reproductive homeobox 2F (Rhox2f), mRNA	Ni_NBS	Fu_NBS	-0.845992	2.80822	0.126766	1
	Cluster-36206.16732	mCG1042149, partial [Mus musculus]	--	Mus musculus targeted non-conditional, lacZ-tagged mutant allele Mmp21:tm1e(KOMP)Wtsi; transgenic	Ni_NBS	Fu_NBS	0.841427	3.01936	0.12685	1
	Cluster-1441.0	--	--	PREDICTED: Mus caroli StAR related lipid transfer domain containing 4 (Stard4), mRNA	Ni_NBS	Fu_NBS	1.11715	1.85558	0.126906	1
	Cluster-36206.361	dexamethasone-induced transcript [Tokudaia muenninki]	--	Tokudaia muenninki DEXI mRNA for dexamethasone-induced transcript, complete cds	Ni_NBS	Fu_NBS	-0.700391	5.91049	0.12692	1
	Cluster-36206.149	tetraspanin 13, isoform CRA_b, partial [Mus musculus]	TSPAN13_31	PREDICTED: Mus pahari tetraspanin 13 (Tspan13), mRNA	Ni_NBS	Fu_NBS	1.21415	0.288408	0.127241	1
	Cluster-36206.5202	PHD finger protein 14 isoform X2 [Mus pahari]	--	Mus musculus PHD finger protein 14, mRNA (cDNA clone MGC:36262 IMAGE:3585881), complete cds	Ni_NBS	Fu_NBS	1.05708	1.95026	0.127322	1
	Cluster-36206.16663	LACE1 [Cricetulus griseus]	NEDD4, RSP5	Mus musculus 13 days embryo stomach cDNA, RIKEN full-length enriched library, clone:D530036L16 product:Rab acceptor 1 (prenylated), full insert sequence	Ni_NBS	Fu_NBS	2.07855	0.205501	0.12776	1
	Cluster-26815.0	PREDICTED: beta-arrestin-2 isoform X3 [Macaca fascicularis]	ARRB	Mus musculus arrestin, beta 2 (Arrb2), transcript variant 3, mRNA	Ni_NBS	Fu_NBS	-0.746115	6.68466	0.127766	1
	Cluster-36206.2634	--	--	Mus musculus chromosome 8, clone RP24-314H15, complete sequence	Ni_NBS	Fu_NBS	0.792816	2.23625	0.12782	1
	Cluster-36206.3038	transcription elongation factor A protein-like 3 [Mus pahari]	--	PREDICTED: Mus pahari transcription elongation factor A protein-like 3 (LOC110313993), mRNA	Ni_NBS	Fu_NBS	-0.703258	4.71959	0.128139	1
	Cluster-36206.3930	mCG23104, isoform CRA_b, partial [Mus musculus]	--	Mus musculus 16 days embryo head cDNA, RIKEN full-length enriched library, clone:C130039E20 product:hypothetical Armadillo repeat/Armadillo/plakoglobin ARM repeat profile containing protein, full insert sequence	Ni_NBS	Fu_NBS	1.40747	1.41838	0.128164	1
	Cluster-11680.0	lambda-crystallin homolog [Mus pahari]	CRYL1	PREDICTED: Mus pahari crystallin lambda 1 (Cryl1), mRNA	Ni_NBS	Fu_NBS	1.02251	0.80844	0.128216	1
	Cluster-28640.0	CCAAT/enhancer-binding protein delta [Cricetulus griseus]	CEBPD	Mus musculus BAC clone RP23-362L12 from chromosome 16, complete sequence	Ni_NBS	Fu_NBS	-0.720396	5.3486	0.128405	1
	Cluster-36206.1577	integral membrane protein GPR180 [Mus pahari]	--	Mus musculus G protein-coupled receptor 180 (Gpr180), mRNA	Ni_NBS	Fu_NBS	1.09033	1.83137	0.128434	1
	Cluster-36206.722	zinc finger protein 207 variant, partial [Homo sapiens]	--	PREDICTED: Mus musculus zinc finger protein 207 (Zfp207), transcript variant X2, misc_RNA	Ni_NBS	Fu_NBS	-0.901363	2.53511	0.128437	1
	Cluster-6209.0	protein FAM83F [Mus pahari]	--	Mus musculus family with sequence similarity 83, member F (Fam83f), mRNA	Ni_NBS	Fu_NBS	1.02244	0.643614	0.128507	1
	Cluster-27617.1	diacylglycerol kinase epsilon [Mus pahari]	dgkA, DGK	Mus musculus diacylglycerol kinase, epsilon (Dgke), transcript variant 1, mRNA	Ni_NBS	Fu_NBS	1.45593	0.318839	0.128662	1
	Cluster-36206.92	alpha globin 2 [Mus musculus]	HBA	Mus musculus hemoglobin alpha, adult chain 1 (Hba-a1), mRNA	Ni_NBS	Fu_NBS	-1.7817	2.55962	0.128709	1
	Cluster-40184.0	Adam11 protein [Mus musculus]	ADAM11	PREDICTED: Cricetulus griseus ADAM metallopeptidase domain 11 (Adam11), transcript variant X2, mRNA	Ni_NBS	Fu_NBS	-1.54145	2.4112	0.128783	1
	Cluster-15451.1	--	--	Mus musculus angiomotin (Amot), transcript variant 1, mRNA	Ni_NBS	Fu_NBS	1.18298	0.720241	0.128891	1
	Cluster-27970.0	aromatic-L-amino-acid decarboxylase isoform X2 [Mus musculus]	DDC	PREDICTED: Mus musculus dopa decarboxylase (Ddc), transcript variant X4, mRNA	Ni_NBS	Fu_NBS	1.8924	0.508009	0.129452	1
	Cluster-37932.0	--	--	Mus musculus chromosome 15, clone RP24-366F6, complete sequence	Ni_NBS	Fu_NBS	-1.10942	1.66064	0.129504	1
	Cluster-11939.0	--	--	--	Ni_NBS	Fu_NBS	-1.23238	0.547248	0.129562	1
	Cluster-6080.1	adhesion G protein-coupled receptor A2 isoform X1 [Mus pahari]	GPR124	Mus musculus targeted non-conditional, lacZ-tagged mutant allele Brf2:tm1e(EUCOMM)Wtsi; transgenic	Ni_NBS	Fu_NBS	-1.07907	2.92771	0.129579	1
	Cluster-36206.13599	PREDICTED: DCN1-like protein 4 isoform X1 [Galeopterus variegatus]	DCUN1D4_5	Mus musculus DCN1, defective in cullin neddylation 1, domain containing 4 (S. cerevisiae) (Dcun1d4), transcript variant B, mRNA	Ni_NBS	Fu_NBS	0.916614	1.17586	0.129656	1
	Cluster-36206.15745	cytochrome b, partial (mitochondrion) [Apodemus speciosus]	CYTB, petB	Apodemus speciosus mitochondrial cytb gene for cytochrome b, partial cds, haplotype: 71	Ni_NBS	Fu_NBS	0.793408	3.32792	0.129819	1
	Cluster-36206.4493	unnamed protein product [Trypanosoma congolense IL3000]	--	Tokudaia muenninki PARN gene for poly(A)-specific ribonuclease (deadenylation nuclease), complete cds	Ni_NBS	Fu_NBS	1.11063	1.79621	0.130013	1
	Cluster-24254.0	--	--	PREDICTED: Meriones unguiculatus nuclear factor I B (Nfib), transcript variant X5, mRNA	Ni_NBS	Fu_NBS	1.18506	0.153872	0.130017	1
	Cluster-40470.0	LOW QUALITY PROTEIN: T-cell-specific guanine nucleotide triphosphate-binding protein 1-like [Mus caroli]	--	PREDICTED: Mus caroli T-cell-specific guanine nucleotide triphosphate-binding protein 1-like (LOC110305384), mRNA	Ni_NBS	Fu_NBS	1.26787	1.3736	0.130116	1
	Cluster-41461.1	--	--	Mus musculus targeted deletion, lacZ-tagged mutant allele Cspg5:tm1(KOMP)Wtsi; transgenic	Ni_NBS	Fu_NBS	-1.08948	0.723537	0.13018	1
	Cluster-36206.3167	--	--	Mus musculus malic enzyme 2, NAD(+)-dependent, mitochondrial (Me2), transcript variant 1, mRNA	Ni_NBS	Fu_NBS	0.840052	3.56622	0.13032	1
	Cluster-27705.0	disks large homolog 1 isoform X4 [Mus pahari]	DLG1	Mus musculus discs large MAGUK scaffold protein 1 (Dlg1), transcript variant 1, mRNA	Ni_NBS	Fu_NBS	-0.986904	1.25328	0.130347	1
	Cluster-32649.0	--	--	PREDICTED: Mus pahari G protein subunit beta 1 like (Gnb1l), transcript variant X5, mRNA	Ni_NBS	Fu_NBS	-1.04212	0.89578	0.13078	1
	Cluster-24200.0	neurotrypsin [Mesocricetus auratus]	PRSS12	PREDICTED: Mus pahari serine protease 12 (Prss12), mRNA	Ni_NBS	Fu_NBS	-1.46288	2.66987	0.130882	1
	Cluster-36206.4374	ras-related C3 botulinum toxin substrate 1 [Paramormyrops kingsleyae]	RAC1	PREDICTED: Mesocricetus auratus ras-related C3 botulinum toxin substrate 1 (rho family, small GTP binding protein Rac1) (Rac1), transcript variant X2, mRNA	Ni_NBS	Fu_NBS	-0.856207	1.78044	0.130886	1
	Cluster-2480.0	--	--	Mus musculus targeted non-conditional, lacZ-tagged mutant allele Shc2:tm1e(KOMP)Wtsi; transgenic	Ni_NBS	Fu_NBS	-1.10408	1.48932	0.130935	1
	Cluster-36206.3329	mCG6024, isoform CRA_b, partial [Mus musculus]	RBM22, SLT11	Mus musculus 9.5 days embryo parthenogenote cDNA, RIKEN full-length enriched library, clone:B130034I08 product:HYPOTHETICAL 46.9 KDA PROTEIN homolog [Homo sapiens], full insert sequence	Ni_NBS	Fu_NBS	-1.29312	1.74696	0.131138	1
	Cluster-35001.2	solute carrier family 25 member 51 [Microtus ochrogaster]	--	Rattus norvegicus mitochondrial carrier triple repeat 1 (Mcart1), mRNA &amp;&amp; BC094303.1 Rattus norvegicus mitochondrial carrier triple repeat 1, mRNA (cDNA clone MGC:105587 IMAGE:7312975), complete cds	Ni_NBS	Fu_NBS	-0.834336	1.28359	0.131168	1
	Cluster-7164.0	--	--	Mus musculus chromosome 14, clone RP23-239P22, complete sequence	Ni_NBS	Fu_NBS	2.40348	-0.235894	0.13136	1
	Cluster-13862.0	--	--	Mus musculus BAC clone RP23-436A18 from chromosome 7, complete sequence	Ni_NBS	Fu_NBS	2.16046	-0.017282	0.131575	1
	Cluster-22120.0	zinc finger protein 449 isoform X1 [Mus pahari]	SCAN	PREDICTED: Mus caroli zinc finger protein 449 (Znf449), transcript variant X1, mRNA	Ni_NBS	Fu_NBS	-1.09061	0.785413	0.131599	1
	Cluster-32886.0	mitochondrial ribosomal protein L20, isoform CRA_a [Mus musculus]	--	Mouse DNA sequence from clone RP23-243I3 on chromosome 2, complete sequence	Ni_NBS	Fu_NBS	2.23643	-0.303174	0.131687	1
	Cluster-13009.0	--	--	Mus musculus RIKEN cDNA 2600011C06 gene, mRNA (cDNA clone IMAGE:5354346)	Ni_NBS	Fu_NBS	0.943971	1.83803	0.131751	1
	Cluster-36206.2345	zinc finger protein 431-like, partial [Cricetulus griseus]	--	Mus musculus BAC clone RP24-122D14 from chromosome 8, complete sequence	Ni_NBS	Fu_NBS	1.05759	4.87944	0.131887	1
	Cluster-24077.0	myopalladin [Mus caroli]	--	Mus musculus myopalladin (Mypn), mRNA	Ni_NBS	Fu_NBS	1.06754	1.36438	0.131913	1
	Cluster-9553.0	--	--	Mouse DNA sequence from clone RP23-251E2 on chromosome 2, complete sequence	Ni_NBS	Fu_NBS	0.970613	0.710834	0.132217	1
	Cluster-7501.0	--	--	Mus musculus targeted KO-first, conditional ready, lacZ-tagged mutant allele Pigy:tm1a(KOMP)Wtsi; transgenic	Ni_NBS	Fu_NBS	0.87188	2.58328	0.132231	1
	Cluster-40928.0	uncharacterized protein LOC110306444 isoform X2 [Mus caroli]	--	Mus musculus maternally expressed 3 (Meg3), transcript variant 3, long non-coding RNA	Ni_NBS	Fu_NBS	1.33577	0.830996	0.132261	1
	Cluster-22942.0	unnamed protein product [Mus musculus]	PTGS1, COX1	PREDICTED: Mus caroli prostaglandin-endoperoxide synthase 1 (Ptgs1), mRNA	Ni_NBS	Fu_NBS	-0.846294	2.12531	0.132327	1
	Cluster-25439.1	Noelin, partial [Heterocephalus glaber]	--	Mus musculus mRNA for pancortin-3, complete cds	Ni_NBS	Fu_NBS	-1.11702	0.592716	0.132373	1
	Cluster-37042.0	diphosphoinositol polyphosphate phosphohydrolase 3-beta [Pongo abelii]	E3.6.1.52	PREDICTED: Rattus norvegicus nudix (nucleoside diphosphate linked moiety X)-type motif 10 (Nudt10), transcript variant X2, mRNA	Ni_NBS	Fu_NBS	-1.55209	0.503169	0.132449	1
	Cluster-36206.11778	BAG family molecular chaperone regulator 4 [Mus musculus]	BAG4	PREDICTED: Mus pahari BCL2 associated athanogene 4 (Bag4), mRNA	Ni_NBS	Fu_NBS	0.564843	7.60468	0.132518	1
	Cluster-34489.1	--	--	PREDICTED: Cricetulus griseus acetyl-CoA carboxylase beta (Acacb), transcript variant X6, mRNA	Ni_NBS	Fu_NBS	0.787966	4.22541	0.132535	1
	Cluster-14134.0	Microtubule-associated protein 1B [Cricetulus griseus]	MAP1	Mus musculus targeted non-conditional, lacZ-tagged mutant allele Mtap1b:tm1e(EUCOMM)Hmgu; transgenic	Ni_NBS	Fu_NBS	0.814147	2.49719	0.132615	1
	Cluster-7116.1	--	--	--	Ni_NBS	Fu_NBS	-1.37001	2.37641	0.132717	1
	Cluster-36206.15710	--	--	Mus musculus targeted deletion, lacZ-tagged mutant allele 4930447C04Rik:tm1(KOMP)Ucd; transgenic	Ni_NBS	Fu_NBS	0.751965	3.4638	0.132745	1
	Cluster-25961.0	--	--	Mus musculus chromosome 5, clone RP24-230P10, complete sequence	Ni_NBS	Fu_NBS	0.828338	4.23638	0.132831	1
	Cluster-36206.1739	PREDICTED: alpha-parvin isoform X1 [Callorhinchus milii]	PARV	Mus musculus parvin, alpha (Parva), mRNA	Ni_NBS	Fu_NBS	-1.47865	0.40735	0.132961	1
	Cluster-15313.0	RecName: Full=MICAL-like protein 2; AltName: Full=Junctional Rab13-binding protein; AltName: Full=Molecule interacting with CasL-like 2; Short=MICAL-L2	MICALL2, JRAB	PREDICTED: Rattus norvegicus MICAL-like 2 (Micall2), transcript variant X1, mRNA	Ni_NBS	Fu_NBS	0.973864	1.34374	0.133061	1
	Cluster-36206.17589	cyclin-D-binding Myb-like transcription factor 1 isoform X1 [Microtus ochrogaster]	--	PREDICTED: Rattus norvegicus cyclin D binding myb-like transcription factor 1 (Dmtf1), transcript variant X1, mRNA	Ni_NBS	Fu_NBS	-1.19387	0.558474	0.13332	1
	Cluster-41113.0	sushi, nidogen and EGF-like domain-containing protein 1 [Mus caroli]	--	PREDICTED: Rattus norvegicus sushi, nidogen and EGF-like domains 1 (Sned1), transcript variant X5, mRNA	Ni_NBS	Fu_NBS	-1.4765	0.0743302	0.133479	1
	Cluster-38446.0	unnamed protein product, partial [Mus musculus]	--	Mouse DNA sequence from clone RP23-460D14 on chromosome 4, complete sequence	Ni_NBS	Fu_NBS	0.928694	2.72837	0.133486	1
	Cluster-36206.6345	brefeldin A-inhibited guanine nucleotide-exchange protein 1 isoform X2 [Mesocricetus auratus]	ARFGEF, BIG	Mus musculus ADP-ribosylation factor guanine nucleotide-exchange factor 1(brefeldin A-inhibited) (Arfgef1), mRNA	Ni_NBS	Fu_NBS	0.967392	1.54515	0.133776	1
	Cluster-36206.52	--	--	Mus musculus mammary gland RCB-0527 Jyg-MC(B) cDNA, RIKEN full-length enriched library, clone:G930040H24 product:Ubiquitin carboxyl-terminal hydrolase 46 (EC 3.1.2.15) (Ubiquitin thiolesterase 46) (Ubiquitin-specific processing protease 46) (Deubiquitinating enzyme 46) homolog [Homo sapiens], full insert sequence	Ni_NBS	Fu_NBS	0.725068	5.16187	0.133839	1
	Cluster-8424.0	--	--	PREDICTED: Rattus norvegicus cut-like homeobox 1 (Cux1), transcript variant X5, mRNA &amp;&amp; XM_006249204.3 PREDICTED: Rattus norvegicus cut-like homeobox 1 (Cux1), transcript variant X5, mRNA	Ni_NBS	Fu_NBS	0.77736	3.09101	0.133844	1
	Cluster-36206.3668	PREDICTED: uridine phosphorylase 1 isoform X2 [Rattus norvegicus]	udp, UPP	Mus musculus uridine phosphorylase 1 (Upp1), transcript variant 2, mRNA	Ni_NBS	Fu_NBS	-1.40701	5.05501	0.133851	1
	Cluster-39865.0	--	--	Mus musculus 10 BAC RP23-113O12 (Roswell Park Cancer Institute (C57BL/6J Female) Mouse BAC Library) complete sequence	Ni_NBS	Fu_NBS	-2.38228	-0.216943	0.134014	1
	Cluster-36206.8379	--	--	Mus musculus targeted deletion, lacZ-tagged mutant allele Tm2d2:tm1(KOMP)Wtsi; transgenic	Ni_NBS	Fu_NBS	-1.33831	1.25255	0.134211	1
	Cluster-21939.1	PREDICTED: zinc finger protein 90 isoform X3 [Rattus norvegicus]	KRAB	Mus musculus 0 day neonate eyeball cDNA, RIKEN full-length enriched library, clone:E130111J01 product:zinc finger protein 90, full insert sequence	Ni_NBS	Fu_NBS	-0.739553	4.78017	0.134334	1
	Cluster-28379.0	ras GTPase-activating protein nGAP isoform X4 [Mus caroli]	RASAL2	Mus musculus RAS protein activator like 2 (Rasal2), mRNA	Ni_NBS	Fu_NBS	-0.907096	1.58376	0.13447	1
	Cluster-41603.0	--	--	Mus musculus domesticus strain BALB/c fibrinogen-like protein (flp) gene, complete cds	Ni_NBS	Fu_NBS	-1.11231	1.03508	0.134587	1
	Cluster-32304.0	LBH domain-containing protein 2 isoform X2 [Mus pahari]	--	Rattus norvegicus LBH domain containing 2 (Lbhd2), mRNA	Ni_NBS	Fu_NBS	1.22411	2.58794	0.134591	1
	Cluster-5510.0	--	--	--	Ni_NBS	Fu_NBS	-1.05644	0.704494	0.134762	1
	Cluster-36206.10679	inactive serine/threonine-protein kinase TEX14 isoform a [Mus musculus]	TEX14, SGK307	Mus musculus testis expressed gene 14 (Tex14), transcript variant 2, mRNA	Ni_NBS	Fu_NBS	-0.983269	1.56074	0.135021	1
	Cluster-36206.12041	PREDICTED: non-receptor tyrosine-protein kinase TYK2 isoform X2 [Mustela putorius furo]	TYK2	Mus musculus strain CAST/EiJ tyrosine kinase 2 (Tyk2) gene, complete cds	Ni_NBS	Fu_NBS	1.20078	0.727118	0.135088	1
	Cluster-36206.2346	zinc finger protein 431-like isoform X3 [Cricetulus griseus]	KRAB	Mus musculus BAC clone RP23-341B16 from chromosome 12, complete sequence	Ni_NBS	Fu_NBS	1.06414	0.829849	0.135129	1
	Cluster-35691.0	sphingosine-1-phosphate phosphatase 1 [Mus pahari]	SGPP1	PREDICTED: Mus pahari sphingosine-1-phosphate phosphatase 1 (Sgpp1), mRNA	Ni_NBS	Fu_NBS	0.752727	2.34806	0.135131	1
	Cluster-32592.0	GTP-binding protein Rhes-like protein [Cricetulus griseus]	RASD2	Rattus norvegicus RASD family, member 2 (Rasd2), mRNA &amp;&amp; AF134409.1 Rattus norvegicus Rhes protein mRNA, complete cds	Ni_NBS	Fu_NBS	-0.908546	1.72955	0.135247	1
	Cluster-41239.0	Zinc finger protein 112 [Mus musculus]	KRAB	PREDICTED: Rattus norvegicus zinc finger protein 112 (Zfp112), transcript variant X2, mRNA	Ni_NBS	Fu_NBS	1.12232	0.982297	0.135324	1
	Cluster-16802.0	MMP37-like protein [Cricetulus griseus]	--	PREDICTED: Mus musculus zinc fingr protein 551 (Zfp551), transcript variant X2, mRNA	Ni_NBS	Fu_NBS	-1.1425	3.34518	0.135464	1
	Cluster-36206.17406	RNA-binding protein NOB1 [Cricetulus griseus]	NOB1	PREDICTED: Mus caroli NIN1 (RPN12) binding protein 1 homolog (Nob1), mRNA	Ni_NBS	Fu_NBS	0.994597	0.960374	0.135475	1
	Cluster-35076.0	SAP30-binding protein isoform X1 [Mus pahari]	--	Mus musculus targeted KO-first, conditional ready, lacZ-tagged mutant allele Sap30bp:tm1a(EUCOMM)Wtsi; transgenic	Ni_NBS	Fu_NBS	-0.815643	1.58635	0.135759	1
	Cluster-36206.2129	iron-sulfur cluster co-chaperone protein HscB [Mus pahari]	hscB, HSCB, HSC20	PREDICTED: Mus pahari HscB mitochondrial iron-sulfur cluster cochaperone (Hscb), transcript variant X1, mRNA	Ni_NBS	Fu_NBS	-1.18016	1.20635	0.136014	1
	Cluster-28059.0	HIV-1 Rev binding protein-like, isoform CRA_b, partial [Mus musculus]	--	PREDICTED: Rattus norvegicus ArfGAP with FG repeats 2 (Agfg2), transcript variant X2, mRNA	Ni_NBS	Fu_NBS	0.806179	6.22681	0.136029	1
	Cluster-27883.0	mKIAA0068 protein, partial [Mus musculus]	CYFIP	Rattus norvegicus cytoplasmic FMR1 interacting protein 1 (Cyfip1), mRNA	Ni_NBS	Fu_NBS	0.551396	7.81488	0.136178	1
	Cluster-36206.3200	rCG53229 [Rattus norvegicus]	USP26_29_37	PREDICTED: Mus musculus ubiquitin specific peptidase 26 (Usp26), transcript variant X1, mRNA	Ni_NBS	Fu_NBS	-0.607437	9.38771	0.136522	1
	Cluster-36206.15629	mCG147332 [Mus musculus]	--	Mus musculus targeted KO-first, conditional ready, lacZ-tagged mutant allele Uggt2:tm1a(KOMP)Wtsi; transgenic	Ni_NBS	Fu_NBS	-1.09474	1.63202	0.136725	1
	Cluster-10639.0	PREDICTED: serine/threonine-protein phosphatase 2A 56 kDa regulatory subunit beta isoform isoform X1 [Chinchilla lanigera]	PPP2R5	Mus musculus protein phosphatase 2, regulatory subunit B', beta (Ppp2r5b), mRNA	Ni_NBS	Fu_NBS	0.668079	6.46028	0.136751	1
	Cluster-36473.0	mCG1026625 [Mus musculus]	--	Mus musculus targeted non-conditional, lacZ-tagged mutant allele AU022252:tm1e(EUCOMM)Hmgu; transgenic	Ni_NBS	Fu_NBS	0.927051	1.68178	0.136781	1
	Cluster-36158.0	--	--	Mus musculus targeted non-conditional, lacZ-tagged mutant allele Dus4l:tm1e(EUCOMM)Wtsi; transgenic	Ni_NBS	Fu_NBS	1.22817	2.36049	0.136791	1
	Cluster-36206.1932	hypothetical protein A6R68_10260 [Neotoma lepida]	HDAC4_5	PREDICTED: Mus caroli histone deacetylase 5 (Hdac5), transcript variant X5, mRNA	Ni_NBS	Fu_NBS	0.748688	3.61	0.136992	1
	Cluster-16329.0	PREDICTED: zinc finger protein 250 [Fukomys damarensis]	--	PREDICTED: Rattus norvegicus zinc finger protein 250-like (LOC102555083), mRNA &amp;&amp; XM_343279.8 PREDICTED: Rattus norvegicus zinc finger protein 647 (Zfp647), mRNA &amp;&amp; XM_006241920.3 PREDICTED: Rattus norvegicus zinc finger protein 250-like (LOC102555083), mRNA	Ni_NBS	Fu_NBS	-0.727215	4.00139	0.137061	1
	Cluster-36206.6684	--	--	Mus musculus 11 BAC RP23-476H9 (Roswell Park Cancer Institute Mouse BAC Library) complete sequence	Ni_NBS	Fu_NBS	-1.17852	2.17316	0.137076	1
	Cluster-36206.12229	rCG56442 [Rattus norvegicus]	KRAB	Mus musculus targeted KO-first, conditional ready, lacZ-tagged mutant allele Med13l:tm1a(KOMP)Wtsi; transgenic	Ni_NBS	Fu_NBS	2.66994	-0.303106	0.137257	1
	Cluster-36206.16086	pleckstrin homology domain-containing family B member 2-like protein [Cricetulus griseus]	--	Rattus norvegicus pleckstrin homology domain containing B2 (Plekhb2), mRNA	Ni_NBS	Fu_NBS	-0.729208	2.34394	0.137343	1
	Cluster-36206.15987	transmembrane protein 14C [Cricetulus griseus]	--	PREDICTED: Rattus norvegicus transmembrane protein 14C (Tmem14c), transcript variant X1, mRNA	Ni_NBS	Fu_NBS	1.0401	1.48569	0.137349	1
	Cluster-17482.0	--	--	Mus musculus BAC clone RP24-486L5 from chromosome 5, complete sequence	Ni_NBS	Fu_NBS	-1.11579	3.4269	0.13743	1
	Cluster-13698.0	inactive heparanase-2 isoform X2 [Bos taurus]	HPSE2	PREDICTED: Mus musculus heparanase 2 (Hpse2), transcript variant X3, mRNA	Ni_NBS	Fu_NBS	-1.0589	2.29674	0.13746	1
	Cluster-36206.10874	PREDICTED: espin isoform X5 [Rattus norvegicus]	--	PREDICTED: Rattus norvegicus espin (Espn), transcript variant X5, mRNA	Ni_NBS	Fu_NBS	0.790426	5.28593	0.137619	1
	Cluster-23940.0	--	--	Mus musculus BAC clone RP23-168E11 from chromosome 5, complete sequence	Ni_NBS	Fu_NBS	-1.13149	2.54038	0.137641	1
	Cluster-36206.2604	--	--	Mus musculus BAC clone RP24-79F8 from 1, complete sequence	Ni_NBS	Fu_NBS	-1.33383	4.89814	0.137667	1
	Cluster-36206.11384	calcium channel, voltage-dependent, T type, alpha 1H subunit [Rattus norvegicus]	CACNA1H	Mus musculus calcium channel, voltage-dependent, T type, alpha 1H subunit (Cacna1h), transcript variant 1, mRNA	Ni_NBS	Fu_NBS	-0.585203	7.80033	0.137782	1
	Cluster-9019.0	insulin-like growth factor 2 mRNA-binding protein 2 [Mus pahari]	IGF2BP2	PREDICTED: Mus caroli insulin like growth factor 2 mRNA binding protein 2 (Igf2bp2), mRNA	Ni_NBS	Fu_NBS	-1.18475	1.33803	0.137835	1
	Cluster-40435.0	solute carrier family 39 (metal ion transporter), member 8, isoform CRA_a, partial [Mus musculus]	SLC39A8, ZIP8	PREDICTED: Mus caroli solute carrier family 39 member 8 (Slc39a8), transcript variant X4, mRNA	Ni_NBS	Fu_NBS	-0.792059	5.86827	0.137906	1
	Cluster-33125.0	lysosomal amino acid transporter 1 homolog [Mus musculus]	--	Mus musculus PQ loop repeat containing 2, mRNA (cDNA clone MGC:38094 IMAGE:5309871), complete cds	Ni_NBS	Fu_NBS	-0.794223	3.61773	0.13793	1
	Cluster-36206.13951	cell division cycle protein 123 homolog [Mus caroli]	--	Mus musculus cell division cycle 123 (Cdc123), transcript variant 1, mRNA	Ni_NBS	Fu_NBS	-0.914284	1.03623	0.138043	1
	Cluster-41629.2	unnamed protein product [Mus musculus]	--	Mus musculus grancalcin (Gca), mRNA	Ni_NBS	Fu_NBS	1.22549	1.18781	0.138083	1
	Cluster-36206.8657	uncharacterized protein LOC333588 [Mus musculus]	--	PREDICTED: Mus musculus predicted gene 15104 (Gm15104), transcript variant X1, mRNA	Ni_NBS	Fu_NBS	1.07826	1.78431	0.138206	1
	Cluster-36206.1796	syntaxin-6 [Meriones unguiculatus]	--	PREDICTED: Mus pahari syntaxin 6 (Stx6), mRNA	Ni_NBS	Fu_NBS	-0.883608	2.00545	0.138257	1
	Cluster-36206.18097	--	--	Mus musculus oligophrenin 1 (Ophn1), transcript variant 2, mRNA	Ni_NBS	Fu_NBS	-0.739339	1.83916	0.138266	1
	Cluster-2323.0	hypothetical protein I79_016318 [Cricetulus griseus]	--	Mus musculus BAC clone RP23-26O24 from chromosome 13, complete sequence	Ni_NBS	Fu_NBS	1.67597	-0.0110194	0.138349	1
	Cluster-36206.7974	40S ribosomal protein S15a isoform X1 [Pongo abelii]	--	Mus musculus ribosomal protein S15A (Rps15a), mRNA &amp;&amp; BC054792.1 Mus musculus ribosomal protein S15A, mRNA (cDNA clone MGC:63380 IMAGE:6832855), complete cds	Ni_NBS	Fu_NBS	-0.869703	2.38765	0.138424	1
	Cluster-36206.9993	alpha-mannosidase 2x [Mus caroli]	MAN2	Mus musculus mannosidase 2, alpha 2 (Man2a2), mRNA	Ni_NBS	Fu_NBS	1.10736	6.28076	0.138479	1
	Cluster-36206.17765	unnamed protein product, partial [Mus musculus]	KLHL21	Mus musculus adult inner ear cDNA, RIKEN full-length enriched library, clone:F930035E18 product:hypothetical Kelch repeat/BTB/POZ/BTB domain profile/Galactose oxidase, central containing protein, full insert sequence	Ni_NBS	Fu_NBS	-0.715952	7.42341	0.138543	1
	Cluster-35165.1	RGD1562618 protein [Rattus norvegicus]	--	Mus musculus inhibitory synaptic factor 1 (Insyn1), mRNA	Ni_NBS	Fu_NBS	-2.19854	0.126183	0.138576	1
	Cluster-36206.3342	hypothetical protein A6R68_04102 [Neotoma lepida]	BACURD	Mus musculus tumor necrosis factor, alpha-induced protein 1 (endothelial) (Tnfaip1), transcript variant 2, mRNA	Ni_NBS	Fu_NBS	1.00177	0.739889	0.138619	1
	Cluster-13375.0	unnamed protein product [Mus musculus]	--	Mus musculus chromosome 17, clone RP24-466G23, complete sequence	Ni_NBS	Fu_NBS	0.743336	1.93128	0.13862	1
	Cluster-19004.0	axin interactor, dorsalization-associated protein [Mus pahari]	--	Rattus norvegicus axin interactor, dorsalization associated (Aida), mRNA &amp;&amp; BC161899.1 Rattus norvegicus hypothetical protein LOC682999, mRNA (cDNA clone MGC:187619 IMAGE:8367117), complete cds	Ni_NBS	Fu_NBS	0.556379	7.52159	0.13873	1
	Cluster-36206.6122	peroxisomal membrane protein 11C isoform 1 [Mus musculus]	PEX11C	Mus musculus peroxisomal biogenesis factor 11 gamma (Pex11g), transcript variant 1, mRNA	Ni_NBS	Fu_NBS	0.935676	3.59887	0.139073	1
	Cluster-8889.1	arylsulfatase B [Mus pahari]	ARSB	Rattus norvegicus arylsulfatase B, mRNA (cDNA clone MGC:188365 IMAGE:7934677), complete cds	Ni_NBS	Fu_NBS	0.774956	3.92495	0.13929	1
	Cluster-36206.5940	unnamed protein product [Mus musculus]	PSMD3, RPN3	Mus musculus 12 days embryo spinal ganglion cDNA, RIKEN full-length enriched library, clone:D130052M17 product:proteasome (prosome, macropain) 26S subunit, non-ATPase, 3, full insert sequence	Ni_NBS	Fu_NBS	-0.522085	7.965	0.139347	1
	Cluster-2322.0	--	--	Mouse DNA sequence from clone RP23-38E20 on chromosome 13 Contains the genes for H2b histone family member A, two H2a, two H4 and an H2b histone family member, a serine/threonine protein kinase pseudogene, a novel pseudogene, a novel gene (4930500C15Rik), the gene for a novel KRAB box and C2H2 Zinc Finger containing protein, a ribosomal protein L21 (RPL21 pseudogene, a TU mitochondrial translatio…	Ni_NBS	Fu_NBS	1.71915	1.04461	0.139475	1
	Cluster-36677.0	hypothetical protein I79_012773 [Cricetulus griseus]	--	Mus musculus chromosome 5, clone RP24-571E8, complete sequence	Ni_NBS	Fu_NBS	-0.937165	1.6739	0.139488	1
	Cluster-15217.1	--	--	Mus musculus targeted non-conditional, lacZ-tagged mutant allele Stab1:tm2e(KOMP)Wtsi tm1e(KOMP)Wtsi; transgenic	Ni_NBS	Fu_NBS	-1.7742	1.7821	0.139522	1
	Cluster-41386.3	--	--	Mus musculus BAC clone RP23-359K17 from 12, complete sequence	Ni_NBS	Fu_NBS	2.68106	4.06852	0.139586	1
	Cluster-36206.4602	G1/S-specific cyclin-D2 [Mus pahari]	CCND2	PREDICTED: Mus musculus cyclin D2 (Ccnd2), transcript variant X2, mRNA	Ni_NBS	Fu_NBS	-1.26514	1.7026	0.139589	1
	Cluster-11191.0	PREDICTED: complexin-2 [Aptenodytes forsteri]	CPLX1_2	PREDICTED: Rattus norvegicus complexin 2 (Cplx2), transcript variant X2, mRNA	Ni_NBS	Fu_NBS	-1.2146	1.89757	0.139591	1
	Cluster-11317.0	uncharacterized protein C11orf96 homolog [Mus caroli]	--	Mouse DNA sequence from clone RP23-375N21 on chromosome 2, complete sequence	Ni_NBS	Fu_NBS	-1.15507	2.52159	0.139711	1
	Cluster-28541.0	E3 ubiquitin-protein ligase CBL-C isoform X1 [Mus caroli]	CBL	Mus musculus Casitas B-lineage lymphoma c, mRNA (cDNA clone MGC:54489 IMAGE:6395806), complete cds	Ni_NBS	Fu_NBS	1.50916	2.07224	0.13975	1
	Cluster-36206.14337	GTPase-activating Rap/Ran-GAP domain-like protein 3 isoform X1 [Mus musculus]	--	Mus musculus GTPase activating RANGAP domain-like 3 (Garnl3), transcript variant 2, mRNA	Ni_NBS	Fu_NBS	0.811462	6.73711	0.139886	1
	Cluster-37236.0	--	--	Mus musculus RAR-related orphan receptor alpha (Rora), transcript variant 2, mRNA	Ni_NBS	Fu_NBS	1.42198	0.487066	0.140083	1
	Cluster-9751.0	--	--	Mus musculus targeted deletion, lacZ-tagged mutant allele Pcp2:tm1(KOMP)Ucd; transgenic	Ni_NBS	Fu_NBS	0.954025	2.04867	0.140168	1
	Cluster-36206.526	PREDICTED: protein YIF1A isoform X2 [Callithrix jacchus]	YIF1	Mus musculus Yip1 interacting factor homolog A (S. cerevisiae) (Yif1a), mRNA	Ni_NBS	Fu_NBS	0.769779	4.95321	0.1402	1
	Cluster-27164.0	solute carrier family 2, facilitated glucose transporter member 9 isoform X3 [Mus caroli]	SLC2A9, GLUT9	PREDICTED: Mus caroli solute carrier family 2 member 9 (Slc2a9), transcript variant X7, mRNA	Ni_NBS	Fu_NBS	1.22866	1.53535	0.140227	1
	Cluster-36206.13928	RecName: Full=Putative protein BCE-1	--	Mus musculus transducin-like enhancer of split 4 (Tle4), transcript variant 3, mRNA	Ni_NBS	Fu_NBS	0.926801	3.64084	0.140356	1
	Cluster-28079.0	--	--	--	Ni_NBS	Fu_NBS	0.863203	1.202	0.14044	1
	Cluster-2806.0	--	--	Mus musculus targeted non-conditional, lacZ-tagged mutant allele Hdac1:tm1e(EUCOMM)Wtsi; transgenic	Ni_NBS	Fu_NBS	-1.91094	0.718144	0.140676	1
	Cluster-26650.0	PREDICTED: BTB/POZ domain-containing protein KCTD16 [Peromyscus maniculatus bairdii]	--	PREDICTED: Rattus norvegicus potassium channel tetramerization domain containing 16 (Kctd16), transcript variant X4, mRNA	Ni_NBS	Fu_NBS	0.976094	1.10284	0.140731	1
	Cluster-24071.1	--	--	Mus musculus BAC clone RP23-46D6 from chromosome 12, complete sequence	Ni_NBS	Fu_NBS	1.63078	0.361502	0.141121	1
	Cluster-36206.2014	transcription elongation factor A protein 1 isoform X1 [Piliocolobus tephrosceles]	TFIIS	Mus musculus transcription elongation factor A (SII) 1 (Tcea1), transcript variant 2, mRNA	Ni_NBS	Fu_NBS	-0.893246	1.98681	0.141408	1
	Cluster-8946.0	voltage-dependent calcium channel gamma-8 subunit [Mus pahari]	CACNG8	Rattus norvegicus 1 BAC CH230-210C18 (Children's Hospital Oakland Research Institute) complete sequence	Ni_NBS	Fu_NBS	-1.80273	0.142359	0.14143	1
	Cluster-36206.15986	p21-activated protein kinase-interacting protein 1 [Mus pahari]	MAK11, PAK1IP1	PREDICTED: Mus pahari PAK1 interacting protein 1 (Pak1ip1), mRNA	Ni_NBS	Fu_NBS	-1.03217	1.69689	0.141496	1
	Cluster-36206.11260	PREDICTED: ras/Rap GTPase-activating protein SynGAP [Sorex araneus]	--	Mus musculus strain C57BL/6 SynGAP E alpha1 isoform mRNA, complete cds, alternatively spliced	Ni_NBS	Fu_NBS	-1.3753	0.154865	0.141522	1
	Cluster-12752.0	unnamed protein product [Mus musculus]	--	Mus musculus targeted KO-first, conditional ready, lacZ-tagged mutant allele Fgf11:tm1a(EUCOMM)Wtsi; transgenic	Ni_NBS	Fu_NBS	-1.46569	0.0495442	0.141544	1
	Cluster-28222.1	SOSS complex subunit B2 isoform X1 [Mus pahari]	--	PREDICTED: Mus pahari nucleic acid binding protein 1 (Nabp1), transcript variant X1, mRNA	Ni_NBS	Fu_NBS	0.585641	5.9692	0.1416	1
	Cluster-38684.0	--	--	Mus musculus targeted non-conditional, lacZ-tagged mutant allele Rasgrp2:tm1e(EUCOMM)Hmgu; transgenic	Ni_NBS	Fu_NBS	1.2356	0.0565363	0.141606	1
	Cluster-920.0	--	--	PREDICTED: Rattus norvegicus polyhomeotic homolog 3 (Phc3), transcript variant X9, mRNA	Ni_NBS	Fu_NBS	0.836113	3.30617	0.141816	1
	Cluster-22552.1	growth arrest-specific protein 1 [Mus caroli]	GAS1	Mus musculus BAC clone RP24-108B4 from chromosome 13, complete sequence	Ni_NBS	Fu_NBS	-1.13421	2.85253	0.141828	1
	Cluster-31797.0	--	--	Mus musculus BAC clone RP23-78N5 from chromosome 9, complete sequence	Ni_NBS	Fu_NBS	0.81947	2.58043	0.141962	1
	Cluster-27266.1	PREDICTED: polypeptide N-acetylgalactosaminyltransferase 6 [Cercocebus atys]	GALNT	PREDICTED: Mus pahari polypeptide N-acetylgalactosaminyltransferase 6 (Galnt6), transcript variant X1, mRNA	Ni_NBS	Fu_NBS	0.737517	4.3464	0.142014	1
	Cluster-35276.0	PREDICTED: retrotransposon gag domain-containing protein 4 [Rattus norvegicus]	--	Mus musculus retrotransposon Gag like 5 (Rtl5), mRNA	Ni_NBS	Fu_NBS	0.795186	1.41655	0.142172	1
	Cluster-36206.17156	--	--	PREDICTED: Rattus norvegicus polymerase (DNA) delta interacting protein 3 (Poldip3), transcript variant X1, mRNA	Ni_NBS	Fu_NBS	-0.529327	7.8306	0.142643	1
	Cluster-34721.1	--	--	Mus musculus protein kinase, cGMP-dependent, type I (Prkg1), transcript variant 2, mRNA	Ni_NBS	Fu_NBS	1.31738	1.64228	0.142657	1
	Cluster-38921.1	hypothetical protein A6R68_08617, partial [Neotoma lepida]	--	Mouse DNA sequence from clone RP23-347B4 on chromosome 4, complete sequence	Ni_NBS	Fu_NBS	-0.838685	3.09458	0.142708	1
	Cluster-25481.0	PREDICTED: growth arrest and DNA damage-inducible protein GADD45 gamma [Chinchilla lanigera]	GADD45	PREDICTED: Mus caroli growth arrest and DNA damage inducible gamma (Gadd45g), mRNA	Ni_NBS	Fu_NBS	-0.822901	4.29669	0.142823	1
	Cluster-36206.10263	RecName: Full=60S ribosomal protein L13a	RP-L13Ae, RPL13A	PREDICTED: Rattus norvegicus ribosomal protein L13A (Rpl13a), transcript variant X1, mRNA	Ni_NBS	Fu_NBS	-0.740092	4.68713	0.142833	1
	Cluster-36206.9188	serine/threonine-protein kinase pim-2 [Microtus ochrogaster]	PIM2	PREDICTED: Mus caroli Pim-2 proto-oncogene, serine/threonine kinase (Pim2), mRNA	Ni_NBS	Fu_NBS	0.723467	7.29704	0.142851	1
	Cluster-36206.10556	transmembrane protein 189 [Mus caroli]	TMEM189	Mus musculus bone marrow macrophage cDNA, RIKEN full-length enriched library, clone:I830028C01 product:hypothetical protein, full insert sequence	Ni_NBS	Fu_NBS	-0.83077	1.19998	0.14287	1
	Cluster-36206.13767	MOB1, Mps One Binder kinase activator-like 1B (yeast), isoform CRA_b, partial [Mus musculus]	MOB1, Mats	Mus musculus 15 days embryo head cDNA, RIKEN full-length enriched library, clone:4022402H07 product:MOB1 PROTEIN (HYPOTHETICAL 25.1 KDA PROTEIN) homolog [Homo sapiens], full insert sequence	Ni_NBS	Fu_NBS	-0.936712	0.758121	0.142904	1
	Cluster-36206.5864	neuroepithelial cell-transforming gene 1 protein isoform X1 [Mus pahari]	ARHGEF3_8	Mus musculus neuroepithelial cell transforming gene 1 (Net1), transcript variant 1, mRNA	Ni_NBS	Fu_NBS	-0.652146	5.5397	0.142927	1
	Cluster-36206.3711	--	--	Mouse DNA sequence from clone RP23-371E13 on chromosome 4, complete sequence	Ni_NBS	Fu_NBS	1.34458	0.90656	0.142938	1
	Cluster-33109.0	protein FAM151A [Mus pahari]	--	Mus musculus mRNA for mKIAA0707 protein	Ni_NBS	Fu_NBS	-0.85176	3.73814	0.14306	1
	Cluster-36206.14251	sushi domain-containing protein 5 isoform X1 [Mus caroli]	--	Mouse DNA sequence from clone RP23-280C13 on chromosome 9, complete sequence	Ni_NBS	Fu_NBS	1.00583	0.628994	0.143069	1
	Cluster-30562.0	unnamed protein product [Mus musculus]	--	PREDICTED: Rattus norvegicus proline rich 20E (Prr20e), mRNA &amp;&amp; XM_017593019.1 PREDICTED: Rattus norvegicus proline rich 20E (Prr20e), mRNA	Ni_NBS	Fu_NBS	-1.11432	0.823838	0.143088	1
	Cluster-29116.0	trafficking kinesin-binding protein 2 isoform X1 [Mus caroli]	TRAK2, GRIF1	Mus musculus trafficking protein, kinesin binding 2 (Trak2), mRNA	Ni_NBS	Fu_NBS	-0.869397	1.18033	0.143129	1
	Cluster-36206.12691	glutamic pyruvate transaminase (alanine aminotransferase) 2, isoform CRA_c, partial [Mus musculus]	GPT, ALT	PREDICTED: Rattus norvegicus glutamic--pyruvic transaminase 2 (Gpt2), transcript variant X1, mRNA	Ni_NBS	Fu_NBS	0.961274	1.38558	0.14318	1
	Cluster-36206.6971	WW domain-containing transcription regulator protein 1 isoform X2 [Mus caroli]	--	Mus musculus WW domain containing transcription regulator 1 (Wwtr1), transcript variant 2, mRNA	Ni_NBS	Fu_NBS	-0.669771	4.63807	0.143376	1
	Cluster-23494.0	PREDICTED: VPS10 domain-containing receptor SorCS1, partial [Chinchilla lanigera]	--	PREDICTED: Rattus norvegicus sortilin-related VPS10 domain containing receptor 1 (Sorcs1), transcript variant X7, mRNA	Ni_NBS	Fu_NBS	-1.10314	0.131244	0.143432	1
	Cluster-26558.0	hypothetical protein EGM_17777 [Macaca fascicularis]	FBXO18	Mouse DNA sequence from clone RP23-114B13 on chromosome 2, complete sequence	Ni_NBS	Fu_NBS	1.10585	0.725535	0.143509	1
	Cluster-16285.1	atherin-like [Meriones unguiculatus]	--	Mus musculus chromosome 5, clone RP24-137F10, complete sequence	Ni_NBS	Fu_NBS	1.42171	1.56208	0.143537	1
	Cluster-36206.7899	PREDICTED: 40S ribosomal protein S14 isoform X1 [Rhinopithecus bieti]	RP-S14e, RPS14	PREDICTED: Mesocricetus auratus ribosomal protein S14 (Rps14), mRNA	Ni_NBS	Fu_NBS	-0.692134	5.05335	0.144104	1
	Cluster-36206.16010	rho-associated protein kinase 1, partial [Cricetulus griseus]	--	PREDICTED: Mus pahari Rho associated coiled-coil containing protein kinase 1 (Rock1), transcript variant X1, mRNA	Ni_NBS	Fu_NBS	-0.887486	2.14675	0.144203	1
	Cluster-36206.13465	mCG144886, partial [Mus musculus]	--	Mus musculus BAC clone RP23-478G5 from chromosome 14, complete sequence	Ni_NBS	Fu_NBS	0.561846	8.99723	0.144303	1
	Cluster-36206.1155	--	--	PREDICTED: Rattus norvegicus uncharacterized LOC108348422 (LOC108348422), ncRNA	Ni_NBS	Fu_NBS	0.906242	1.50647	0.144488	1
	Cluster-36206.7841	mCG147627 [Mus musculus]	--	Mus musculus BAC clone RP24-192B24 from chromosome 14, complete sequence	Ni_NBS	Fu_NBS	1.6239	-0.01634	0.144606	1
	Cluster-41097.0	signal-induced proliferation-associated 1-like protein 2 isoform 2 [Mus musculus]	SIPA1L2, SPAL2	Mus musculus signal-induced proliferation-associated 1 like 2 (Sipa1l2), transcript variant 2, mRNA	Ni_NBS	Fu_NBS	-0.772036	2.91491	0.144993	1
	Cluster-646.0	--	--	--	Ni_NBS	Fu_NBS	1.50149	-0.0719596	0.145027	1
	Cluster-34850.0	unnamed protein product [Mus musculus]	--	Mus musculus ERBB receptor feedback inhibitor 1 (Errfi1), transcript variant 2, mRNA	Ni_NBS	Fu_NBS	-0.628208	6.11671	0.145083	1
	Cluster-36206.14014	patatin-like phospholipase domain-containing protein 7 isoform X8 [Mus musculus]	NTE, NRE	Mus musculus patatin-like phospholipase domain containing 7, mRNA (cDNA clone IMAGE:5320842), partial cds	Ni_NBS	Fu_NBS	-1.04367	1.58457	0.145105	1
	Cluster-36206.1339	--	--	Mus musculus tudor domain containing 12 (Tdrd12), transcript variant 2, mRNA	Ni_NBS	Fu_NBS	1.34384	4.46838	0.145305	1
	Cluster-36206.6443	PREDICTED: endogenous retrovirus group K member 8 Pol protein-like [Manis javanica]	--	Mouse DNA sequence from clone RP23-45K23 on chromosome 12, complete sequence	Ni_NBS	Fu_NBS	-1.05314	1.23731	0.14531	1
	Cluster-7397.1	proline-rich protein 5 isoform X1 [Mus caroli]	PRR5	PREDICTED: Meriones unguiculatus proline rich 5 (Prr5), transcript variant X1, mRNA	Ni_NBS	Fu_NBS	-0.608431	6.17537	0.145344	1
	Cluster-35981.0	methyltransferase-like protein 24 [Mus pahari]	--	PREDICTED: Mus pahari methyltransferase like 24 (Mettl24), mRNA	Ni_NBS	Fu_NBS	-0.956175	1.4809	0.145407	1
	Cluster-3541.2	ras-related GTP-binding protein B [Microtus ochrogaster]	RRAGA_B	PREDICTED: Rattus norvegicus ras-related GTP-binding protein B (LOC108348096), transcript variant X1, mRNA	Ni_NBS	Fu_NBS	0.605006	6.07014	0.145489	1
	Cluster-14640.0	--	--	Mus musculus targeted KO-first, conditional ready, lacZ-tagged mutant allele Rbx1:tm1a(KOMP)Wtsi; transgenic	Ni_NBS	Fu_NBS	-1.11397	1.05137	0.145528	1
	Cluster-36206.9739	eukaryotic translation initiation factor 2 subunit 2 [Mus caroli]	EIF2S2	Mus musculus eukaryotic translation initiation factor 2, subunit 2 (beta) (Eif2s2), mRNA	Ni_NBS	Fu_NBS	-0.929223	2.036	0.145624	1
	Cluster-16568.1	--	--	Mus musculus targeted non-conditional, lacZ-tagged mutant allele Vps18:tm1e(EUCOMM)Wtsi tm1e(EUCOMM)Hmgu; transgenic	Ni_NBS	Fu_NBS	-1.20839	1.08748	0.145734	1
	Cluster-36206.5857	39S ribosomal protein L2, mitochondrial [Mus caroli]	RP-L2, MRPL2, rplB	Rattus norvegicus TL0ADA47YG11 mRNA sequence	Ni_NBS	Fu_NBS	-0.623468	5.70841	0.145887	1
	Cluster-32068.0	bile salt-activated lipase isoform X1 [Mus pahari]	CEL	PREDICTED: Mus caroli carboxyl ester lipase (Cel), mRNA	Ni_NBS	Fu_NBS	0.884565	2.14649	0.146041	1
	Cluster-36206.658	PREDICTED: transmembrane anterior posterior transformation protein 1 homolog isoform X1 [Rattus norvegicus]	--	Mus musculus transmembrane anterior posterior transformation 1, mRNA (cDNA clone IMAGE:4918554), with apparent retained intron	Ni_NBS	Fu_NBS	-1.26309	0.589516	0.146225	1
	Cluster-36206.10591	Double-strand-break repair protein rad21 like protein [Fukomys damarensis]	SCC1, MCD1, RAD21	Mus musculus RAD21 cohesin complex component (Rad21), mRNA	Ni_NBS	Fu_NBS	-0.829132	3.73474	0.146275	1
	Cluster-36206.16052	unnamed protein product [Mus musculus]	TMED4_9_11	Mus musculus targeted deletion, lacZ-tagged mutant allele Tmed9:tm1(KOMP)Wtsi; transgenic	Ni_NBS	Fu_NBS	-1.28327	0.555253	0.146286	1
	Cluster-36206.6257	hypothetical protein I79_021885 [Cricetulus griseus]	--	PREDICTED: Rattus norvegicus vitamin K epoxide reductase complex subunit 1-like protein 1 (LOC103693015), transcript variant X2, mRNA	Ni_NBS	Fu_NBS	0.766776	5.22659	0.146287	1
	Cluster-21796.0	BTB/POZ domain-containing protein KCTD12 [Mus musculus]	--	Mus musculus chromosome 14, clone RP23-55A5, complete sequence	Ni_NBS	Fu_NBS	-0.767816	4.66721	0.146381	1
	Cluster-36206.12763	pericentrin isoform X9 [Mus musculus]	PCNT	PREDICTED: Rattus norvegicus pericentrin (Pcnt), transcript variant X4, mRNA &amp;&amp; XM_008772930.2 PREDICTED: Rattus norvegicus pericentrin (Pcnt), transcript variant X4, mRNA	Ni_NBS	Fu_NBS	-0.901546	1.67823	0.146545	1
	Cluster-36206.10465	unnamed protein product [Trypanosoma congolense IL3000]	--	Tokudaia muenninki PARN gene for poly(A)-specific ribonuclease (deadenylation nuclease), complete cds	Ni_NBS	Fu_NBS	0.767008	4.43316	0.146648	1
	Cluster-31514.1	cadherin EGF LAG seven-pass G-type receptor 2 isoform X1 [Meriones unguiculatus]	--	Mus musculus cadherin, EGF LAG seven-pass G-type receptor 2 (Celsr2), transcript variant 1, mRNA	Ni_NBS	Fu_NBS	-0.927471	1.29812	0.146711	1
	Cluster-35504.0	rCG21674, isoform CRA_a [Rattus norvegicus]	EPHB4, HTK	Mus musculus Eph receptor B4 (Ephb4), transcript variant 2, mRNA	Ni_NBS	Fu_NBS	-0.84688	2.83079	0.146749	1
	Cluster-15121.0	rCG29101 [Rattus norvegicus]	--	Mus musculus chromosome 3, clone RP23-173N16, complete sequence	Ni_NBS	Fu_NBS	0.802044	4.66787	0.146825	1
	Cluster-36206.9985	PREDICTED: 60S ribosomal protein L4 [Camelus bactrianus]	RP-L4e, RPL4	Rattus norvegicus ribosomal protein L4, mRNA (cDNA clone MGC:72833 IMAGE:6919340), complete cds	Ni_NBS	Fu_NBS	-0.690151	5.68668	0.146933	1
	Cluster-27608.0	growth factor receptor-bound protein 7 [Mus musculus]	--	PREDICTED: Mus musculus growth factor receptor bound protein 7 (Grb7), transcript variant X2, mRNA	Ni_NBS	Fu_NBS	-1.06563	1.44496	0.146952	1
	Cluster-36206.6613	reticulon 3, isoform CRA_d [Mus musculus]	RTN3	Mus musculus RTN3-A1 (Rtn3) mRNA, complete cds; alternatively spliced	Ni_NBS	Fu_NBS	-1.07569	0.752765	0.14704	1
	Cluster-37189.0	very large A-kinase anchor protein [Mus caroli]	--	Mus musculus beta-gamma crystallin domain containing 3 (Crybg3), mRNA	Ni_NBS	Fu_NBS	-0.951524	1.07987	0.147186	1
	Cluster-36206.741	17-beta-hydroxysteroid dehydrogenase 14 [Mus musculus]	--	Mus musculus hydroxysteroid (17-beta) dehydrogenase 14 (Hsd17b14), mRNA	Ni_NBS	Fu_NBS	-0.89663	4.32523	0.147214	1
	Cluster-23882.0	--	--	Rattus norvegicus N-acylethanolamine acid amidase (Naaa), mRNA &amp;&amp; BC105771.1 Rattus norvegicus N-acylethanolamine acid amidase, mRNA (cDNA clone MGC:124515 IMAGE:7930474), complete cds	Ni_NBS	Fu_NBS	1.02408	1.1703	0.147369	1
	Cluster-9662.0	--	--	--	Ni_NBS	Fu_NBS	1.12428	0.13309	0.147395	1
	Cluster-36206.7873	proteasome subunit alpha type-5 isoform X1 [Sus scrofa]	PSMA5	Mus musculus proteasome (prosome, macropain) subunit, alpha type 5, mRNA (cDNA clone MGC:118067 IMAGE:3596530), complete cds	Ni_NBS	Fu_NBS	-1.33732	0.133148	0.147412	1
	Cluster-5909.0	--	--	PREDICTED: Mus caroli alpha tocopherol transfer protein like (Ttpal), transcript variant X1, mRNA	Ni_NBS	Fu_NBS	0.75164	2.02789	0.147472	1
	Cluster-36206.13539	tetratricopeptide repeat protein 27 [Rattus norvegicus]	--	PREDICTED: Mus caroli tetratricopeptide repeat domain 27 (Ttc27), transcript variant X3, mRNA	Ni_NBS	Fu_NBS	-1.24035	0.723954	0.147548	1
	Cluster-23987.0	putative ribosome-binding factor A, mitochondrial [Mus caroli]	--	PREDICTED: Rattus norvegicus ribosome binding factor A (Rbfa), transcript variant X1, mRNA	Ni_NBS	Fu_NBS	-0.646647	6.69117	0.147675	1
	Cluster-36206.1694	unnamed protein product [Mus musculus]	FRG1	Mus musculus FSHD region gene 1, mRNA (cDNA clone MGC:5909 IMAGE:3487998), complete cds	Ni_NBS	Fu_NBS	-0.616671	6.14221	0.147819	1
	Cluster-36206.16965	--	--	Mus musculus targeted non-conditional, lacZ-tagged mutant allele Rnf114:tm1e(EUCOMM)Hmgu; transgenic	Ni_NBS	Fu_NBS	0.942127	1.65296	0.147972	1
	Cluster-36206.13099	Ras association (RalGDS/AF-6) domain family 1, isoform CRA_a [Mus musculus]	RASSF1	Rattus norvegicus Ras association domain family member 1 (Rassf1), transcript variant 2, mRNA &amp;&amp; BC079237.1 Rattus norvegicus Ras association (RalGDS/AF-6) domain family member 1, mRNA (cDNA clone MGC:94319 IMAGE:7132629), complete cds	Ni_NBS	Fu_NBS	1.04382	1.51295	0.148401	1
	Cluster-39738.0	RecName: Full=Proheparin-binding EGF-like growth factor; Contains: RecName: Full=Heparin-binding EGF-like growth factor; Short=HB-EGF; Short=HBEGF; Flags: Precursor	HBEGF	Mus musculus heparin-binding EGF-like growth factor (Hbegf), mRNA	Ni_NBS	Fu_NBS	-1.44886	-0.118492	0.148421	1
	Cluster-41927.0	reduced expression 2 [Mus musculus]	--	Mus musculus BAC clone RP24-118H13 from chromosome 17, complete sequence	Ni_NBS	Fu_NBS	1.18175	1.27543	0.148521	1
	Cluster-23321.0	hypothetical protein A6R68_14423 [Neotoma lepida]	DUSP, MKP	Rattus norvegicus dual specificity phosphatase 7 (Dusp7), mRNA	Ni_NBS	Fu_NBS	-1.19479	1.24858	0.148523	1
	Cluster-36206.15690	transferrin receptor protein 1 [Mus pahari]	TFRC, CD71	PREDICTED: Mus pahari transferrin receptor (Tfrc), transcript variant X1, mRNA	Ni_NBS	Fu_NBS	-1.00786	0.545117	0.148544	1
	Cluster-30644.0	unnamed protein product [Mus musculus]	--	Mus musculus NOD-derived CD11c +ve dendritic cells cDNA, RIKEN full-length enriched library, clone:F630208E08 product:hypothetical Cysteine-rich region profile/Multihaem cytochrome/Cytochrome c heme-binding site containing protein, full insert sequence	Ni_NBS	Fu_NBS	-1.03825	2.52669	0.148654	1
	Cluster-7512.0	--	--	Mus musculus targeted non-conditional, lacZ-tagged mutant allele Gatm:tm1e(KOMP)Wtsi; transgenic	Ni_NBS	Fu_NBS	-1.29832	0.473412	0.14871	1
	Cluster-30204.0	RAB6A-GEF complex partner protein 2 isoform X2 [Meriones unguiculatus]	RGP1	PREDICTED: Rattus norvegicus RGP1 homolog, RAB6A GEF complex partner 1 (Rgp1), mRNA &amp;&amp; XM_006238138.3 PREDICTED: Rattus norvegicus RGP1 homolog, RAB6A GEF complex partner 1 (Rgp1), mRNA	Ni_NBS	Fu_NBS	0.568406	6.15414	0.148742	1
	Cluster-21126.0	--	--	Mus musculus targeted KO-first, conditional ready, lacZ-tagged mutant allele Fam54b:tm1a(EUCOMM)Hmgu; transgenic	Ni_NBS	Fu_NBS	0.999092	1.41242	0.149054	1
	Cluster-36206.13534	nonmuscle caldesmon [Rattus norvegicus]	CALD1	PREDICTED: Mus pahari caldesmon 1 (Cald1), transcript variant X7, mRNA	Ni_NBS	Fu_NBS	0.580622	7.96492	0.149069	1
	Cluster-36206.7127	glycerophosphodiester phosphodiesterase domain containing 4 [Mus musculus]	--	PREDICTED: Mus pahari glycerophosphodiester phosphodiesterase domain containing 4 (Gdpd4), mRNA	Ni_NBS	Fu_NBS	0.643492	4.73873	0.149086	1
	Cluster-36206.16585	caskin-1 [Chelonia mydas]	--	Mus musculus targeted KO-first, conditional ready, lacZ-tagged mutant allele Caskin1:tm1a(KOMP)Wtsi; transgenic	Ni_NBS	Fu_NBS	1.01898	3.49766	0.149208	1
	Cluster-36206.3378	--	--	Mus musculus MINDY lysine 48 deubiquitinase 2 (Mindy2), transcript variant 1, mRNA	Ni_NBS	Fu_NBS	-0.755143	2.36423	0.149499	1
	Cluster-36206.2197	PREDICTED: tumor protein p53-inducible nuclear protein 1 isoform X1 [Rattus norvegicus]	TP53INP1	Mouse DNA sequence from clone RP23-343F17 on chromosome 4, complete sequence	Ni_NBS	Fu_NBS	1.49233	1.24894	0.149856	1
	Cluster-2179.0	--	--	--	Ni_NBS	Fu_NBS	-2.61785	0.106779	0.149894	1
	Cluster-36206.1741	eukaryotic translation initiation factor 2B, subunit 2 beta, isoform CRA_e [Mus musculus]	EIF2B2	PREDICTED: Mus caroli eukaryotic translation initiation factor 2B subunit beta (Eif2b2), mRNA	Ni_NBS	Fu_NBS	-1.21445	0.368579	0.150064	1
	Cluster-22409.0	C-C motif chemokine 8-like [Mus pahari]	CCL2, MCP1	Mus musculus chemokine (C-C motif) ligand 8 (Ccl8), mRNA	Ni_NBS	Fu_NBS	1.26201	4.23456	0.150257	1
	Cluster-13401.0	acetyl-CoA carboxylase 2 isoform X2 [Meriones unguiculatus]	ACACB	PREDICTED: Rattus norvegicus acetyl-CoA carboxylase beta (Acacb), transcript variant X8, mRNA	Ni_NBS	Fu_NBS	0.794498	3.6375	0.150539	1
	Cluster-24468.1	--	--	--	Ni_NBS	Fu_NBS	1.31685	0.390378	0.15056	1
	Cluster-17979.0	--	--	Mus musculus targeted KO-first, conditional ready, lacZ-tagged mutant allele Gfod2:tm1a(EUCOMM)Hmgu; transgenic	Ni_NBS	Fu_NBS	1.14188	0.838728	0.150886	1
	Cluster-8319.0	arrestin domain containing 2, isoform CRA_b, partial [Mus musculus]	--	Mus musculus arrestin domain containing 2 (Arrdc2), mRNA &amp;&amp; AK014582.1 Mus musculus 0 day neonate skin cDNA, RIKEN full-length enriched library, clone:4632416I05 product:hypothetical Immunoglobulin structure containing protein, full insert sequence	Ni_NBS	Fu_NBS	-1.03131	0.796346	0.150924	1
	Cluster-25170.1	--	--	--	Ni_NBS	Fu_NBS	0.869519	1.82435	0.150946	1
	Cluster-40701.0	rCG59483 [Rattus norvegicus]	TRM12, TYW2	Mus musculus chromosome 15, clone RP23-102L5, complete sequence	Ni_NBS	Fu_NBS	0.663768	4.64555	0.15117	1
	Cluster-41329.10	KRAB-containing zinc-finger protein KRAZ1 [Mus musculus]	KRAB	PREDICTED: Mus caroli zinc finger protein 54-like (LOC110312629), transcript variant X2, mRNA	Ni_NBS	Fu_NBS	-1.35535	1.20374	0.151314	1
	Cluster-9406.0	PREDICTED: zinc finger and BTB domain-containing protein 4 isoform X1 [Rattus norvegicus]	ZBTB4	Mus musculus zinc finger and BTB domain containing 4 (Zbtb4), transcript variant 2, mRNA	Ni_NBS	Fu_NBS	0.902239	2.77122	0.151322	1
	Cluster-36206.1526	LOW QUALITY PROTEIN: 26S proteasome non-ATPase regulatory subunit 14 [Vombatus ursinus]	PSMD14, RPN11, POH1	PREDICTED: Mus pahari proteasome 26S subunit, non-ATPase 14 (Psmd14), mRNA	Ni_NBS	Fu_NBS	-1.06096	0.508469	0.151364	1
	Cluster-36206.5817	translation initiation factor eIF-2B subunit epsilon [Rattus norvegicus]	EIF2B5	Mus musculus eukaryotic translation initiation factor 2B, subunit 5 epsilon (Eif2b5), mRNA	Ni_NBS	Fu_NBS	-0.873757	2.17806	0.151436	1
	Cluster-36206.694	abasic site processing protein HMCES [Mus pahari]	--	Mus musculus 5-hydroxymethylcytosine (hmC) binding, ES cell specific (Hmces), mRNA &amp;&amp; BC024401.1 Mus musculus RIKEN cDNA 8430410A17 gene, mRNA (cDNA clone MGC:36239 IMAGE:5026919), complete cds	Ni_NBS	Fu_NBS	-0.547905	7.70355	0.151547	1
	Cluster-35326.0	NF-kappa-B inhibitor zeta [Microtus ochrogaster]	--	Mus musculus nuclear factor of kappa light polypeptide gene enhancer in B cells inhibitor, zeta (Nfkbiz), transcript variant 3, mRNA	Ni_NBS	Fu_NBS	-0.786101	2.79755	0.151636	1
	Cluster-36206.13859	PREDICTED: serine palmitoyltransferase 2 [Peromyscus maniculatus bairdii]	SPT	Mus musculus serine palmitoyltransferase, long chain base subunit 2 (Sptlc2), mRNA	Ni_NBS	Fu_NBS	-0.98598	0.987314	0.151678	1
	Cluster-36206.4960	choline/ethanolamine kinase isoform X1 [Cavia porcellus]	CHK	Mus musculus choline kinase beta, mRNA (cDNA clone IMAGE:5034119), with apparent retained intron	Ni_NBS	Fu_NBS	-0.941089	1.20186	0.151731	1
	Cluster-36206.1981	--	--	Mus musculus targeted non-conditional, lacZ-tagged mutant allele Tcp11:tm1e(EUCOMM)Wtsi; transgenic	Ni_NBS	Fu_NBS	0.978431	3.61597	0.151734	1
	Cluster-13848.0	--	--	--	Ni_NBS	Fu_NBS	0.872404	0.745173	0.152001	1
	Cluster-35600.0	mKIAA0554 protein, partial [Mus musculus]	FNBP1	PREDICTED: Meriones unguiculatus formin binding protein 1 (Fnbp1), transcript variant X6, mRNA	Ni_NBS	Fu_NBS	1.17342	0.704243	0.152039	1
	Cluster-36206.2323	--	--	Homo sapiens origin recognition complex subunit 4 (ORC4), RefSeqGene on chromosome 2	Ni_NBS	Fu_NBS	0.947104	1.58958	0.152241	1
	Cluster-32740.0	--	--	Mus musculus strain CASA/RkJ Vwf gene, introns 3, 12, 13, 21, 48, 50, and 51	Ni_NBS	Fu_NBS	-0.897582	1.14564	0.152298	1
	Cluster-24.0	--	--	Mus musculus targeted non-conditional, lacZ-tagged mutant allele Snrpd2:tm1e(KOMP)Wtsi; transgenic	Ni_NBS	Fu_NBS	1.00859	0.472134	0.152324	1
	Cluster-26548.0	RecName: Full=Rab proteins geranylgeranyltransferase component A 2; AltName: Full=Choroideremia-like protein; AltName: Full=Rab escort protein 2; Short=REP-2	--	Mus musculus BAC clone RP24-541E9 from chromosome 1, complete sequence	Ni_NBS	Fu_NBS	0.756778	2.7382	0.152338	1
	Cluster-6767.0	--	--	Rattus norvegicus BAC CH230-310G2 (Children's Hospital Oakland Research Institute Rat (BN/SsNHsd/MCW) BAC library) complete sequence	Ni_NBS	Fu_NBS	-1.90745	0.317003	0.152351	1
	Cluster-20303.0	SH2 domain-containing adapter protein F isoform X2 [Mus pahari]	--	PREDICTED: Mus pahari Src homology 2 domain containing F (Shf), transcript variant X2, mRNA	Ni_NBS	Fu_NBS	-1.24953	0.876819	0.152429	1
	Cluster-36206.16353	--	--	--	Ni_NBS	Fu_NBS	0.865177	1.02277	0.152434	1
	Cluster-41212.0	kinesin-like protein KIF1B isoform X10 [Microtus ochrogaster]	KIF1	PREDICTED: Meriones unguiculatus kinesin family member 1B (Kif1b), transcript variant X11, mRNA	Ni_NBS	Fu_NBS	1.22935	0.469545	0.152491	1
	Cluster-9581.0	--	--	PREDICTED: Rattus norvegicus DEP domain containing MTOR-interacting protein (Deptor), transcript variant X2, mRNA &amp;&amp; XM_017595234.1 PREDICTED: Rattus norvegicus DEP domain containing MTOR-interacting protein (Deptor), transcript variant X2, mRNA	Ni_NBS	Fu_NBS	-2.25293	-0.056204	0.152558	1
	Cluster-36206.10742	zinc finger protein 654 [Mus musculus]	--	PREDICTED: Mus pahari zinc finger protein 654 (Znf654), transcript variant X1, mRNA	Ni_NBS	Fu_NBS	0.906659	1.52634	0.152672	1
	Cluster-12804.0	RecName: Full=REST corepressor 1; AltName: Full=Protein CoREST	RCOR1, COREST	PREDICTED: Mus pahari REST corepressor 1 (Rcor1), transcript variant X1, mRNA	Ni_NBS	Fu_NBS	0.494508	7.28117	0.152678	1
	Cluster-17108.0	--	--	PREDICTED: Mus musculus acyl-CoA synthetase long-chain family member 6 (Acsl6), transcript variant X5, mRNA	Ni_NBS	Fu_NBS	1.5777	4.15836	0.152785	1
	Cluster-4350.0	rCG41244, isoform CRA_a [Rattus norvegicus]	--	Mus musculus BAC clone CH36-125B10 from chromosome 17, complete sequence	Ni_NBS	Fu_NBS	1.19076	1.05989	0.152906	1
	Cluster-40783.1	estradiol 17-beta-dehydrogenase 11 [Mus caroli]	--	PREDICTED: Rattus norvegicus hydroxysteroid (17-beta) dehydrogenase 11 (Hsd17b11), transcript variant X3, mRNA	Ni_NBS	Fu_NBS	0.677292	6.84243	0.152965	1
	Cluster-41710.0	melanoma-associated antigen B16 [Mus caroli]	--	PREDICTED: Mus caroli MAGE family member B16 (Mageb16), transcript variant X2, mRNA	Ni_NBS	Fu_NBS	1.98816	3.94961	0.153037	1
	Cluster-36206.15619	--	--	Mouse DNA sequence from clone DN-192H14 on chromosome 4, complete sequence	Ni_NBS	Fu_NBS	1.15275	2.69685	0.153089	1
	Cluster-36206.15179	--	--	Mus musculus BAC clone RP24-271E12 from chromosome 17, complete sequence	Ni_NBS	Fu_NBS	0.90882	2.53015	0.153316	1
	Cluster-25402.0	NEDD4 [Cricetulus griseus]	--	Mus musculus 12 days embryo male wolffian duct includes surrounding region cDNA, RIKEN full-length enriched library, clone:6720456J18 product:hypothetical P-loop containing nucleotide triphosphate hydrolases structure containing protein, full insert sequence	Ni_NBS	Fu_NBS	0.916131	1.38151	0.153502	1
	Cluster-36206.14931	rCG39016, isoform CRA_b [Rattus norvegicus]	--	Mus musculus targeted KO-first, conditional ready, lacZ-tagged mutant allele H3f3a:tm1a(EUCOMM)Wtsi; transgenic	Ni_NBS	Fu_NBS	1.0582	0.427829	0.153528	1
	Cluster-36206.1117	mCG1030897, partial [Mus musculus]	--	PREDICTED: Rattus norvegicus solute carrier family 25, member 30 (Slc25a30), transcript variant X1, mRNA	Ni_NBS	Fu_NBS	0.681973	4.06277	0.153538	1
	Cluster-36206.6573	mCG5643, isoform CRA_a, partial [Mus musculus]	--	Mus musculus nuclear protein in the AT region (Npat), mRNA	Ni_NBS	Fu_NBS	-1.01573	1.24451	0.15363	1
	Cluster-36206.1773	aryl hydrocarbon receptor nuclear translocator-like protein 1 isoform 1 [Mus musculus]	ARNTL, BMAL1, CYC	PREDICTED: Mus pahari aryl hydrocarbon receptor nuclear translocator like (Arntl), transcript variant X1, mRNA	Ni_NBS	Fu_NBS	-0.661534	5.58699	0.153642	1
	Cluster-20010.0	paired-like homeodomain transcription factor 3, partial [Mus musculus]	PITX3	PREDICTED: Rattus norvegicus paired-like homeodomain 3 (Pitx3), transcript variant X1, mRNA	Ni_NBS	Fu_NBS	-1.83354	1.20842	0.153722	1
	Cluster-5180.0	--	--	PREDICTED: Mus pahari lipase G, endothelial type (Lipg), mRNA	Ni_NBS	Fu_NBS	1.87654	1.42204	0.153744	1
	Cluster-36206.404	DNA repair protein REV1 isoform X7 [Mus musculus]	--	Mus musculus REV1, DNA directed polymerase (Rev1), transcript variant 2, mRNA	Ni_NBS	Fu_NBS	1.38421	1.13157	0.154233	1
	Cluster-36206.15514	unnamed protein product [Brugia timori]	--	PREDICTED: Cyanistes caeruleus 28S ribosomal RNA (LOC111942835), rRNA	Ni_NBS	Fu_NBS	-0.993852	0.689911	0.154346	1
	Cluster-35696.0	metalloreductase STEAP4 [Mus pahari]	STEAP4	Mus musculus STEAP family member 4 (Steap4), mRNA	Ni_NBS	Fu_NBS	1.69436	-0.339743	0.154492	1
	Cluster-19813.0	PREDICTED: kelch-like protein 3 [Tursiops truncatus]	KLHL2_3	Mus musculus kelch-like 3 (Klhl3), transcript variant 3, mRNA	Ni_NBS	Fu_NBS	1.04082	1.19674	0.154505	1
	Cluster-28943.0	anoctamin-1 isoform X3 [Mus caroli]	ANO1, DOG1, TMEM16A	Mus musculus Ano1 mRNA for anoctamin 1, complete cds, strain: C57BL/6J JmsSlc	Ni_NBS	Fu_NBS	0.930766	4.20198	0.154676	1
	Cluster-36206.8147	probable ATP-dependent RNA helicase DDX4 isoform X4 [Cricetulus griseus]	DDX4, VASA	Mus musculus DEAD (Asp-Glu-Ala-Asp) box polypeptide 4 (Ddx4), transcript variant 1, mRNA	Ni_NBS	Fu_NBS	-0.996597	1.91557	0.154785	1
	Cluster-27509.0	unnamed protein product [Mus musculus]	STAT6	Mus musculus signal transducer and activator of transcription 6 (Stat6), mRNA	Ni_NBS	Fu_NBS	0.90037	6.10888	0.155043	1
	Cluster-41647.0	ankyrin repeat domain-containing protein 26 [Mus musculus]	--	Mus musculus ankyrin repeat domain 26, mRNA (cDNA clone IMAGE:5036926), partial cds	Ni_NBS	Fu_NBS	1.13063	0.799269	0.155068	1
	Cluster-11716.0	rhomboid-related protein 2 isoform X1 [Microtus ochrogaster]	RHBDL1_2_3	PREDICTED: Rattus norvegicus rhomboid like 2 (Rhbdl2), transcript variant X1, mRNA	Ni_NBS	Fu_NBS	0.87244	4.18286	0.155199	1
	Cluster-32208.0	zinc finger protein 431-like [Cricetulus griseus]	KRAB	PREDICTED: Rattus norvegicus zinc finger protein 709-like (LOC102553278), transcript variant X3, mRNA	Ni_NBS	Fu_NBS	1.3061	2.5507	0.155265	1
	Cluster-36206.7551	PREDICTED: BEN domain-containing protein 4 isoform X2 [Rattus norvegicus]	--	Mus musculus chromosome 5, clone RP24-103L16, complete sequence	Ni_NBS	Fu_NBS	-1.06062	0.727845	0.15585	1
	Cluster-36710.0	--	--	Mus musculus homeobox containing 1 (Hmbox1), transcript variant 1, mRNA	Ni_NBS	Fu_NBS	0.835761	1.45001	0.156197	1
	Cluster-18215.0	pok5_human ame: full=herv-provirus, partial [Lynx pardinus]	--	PREDICTED: Mus musculus t-complex 11 like 1 (Tcp11l1), transcript variant X2, mRNA	Ni_NBS	Fu_NBS	0.760577	3.92679	0.156291	1
	Cluster-41081.0	kinesin-like protein KIF7 [Mus caroli]	KIF7	PREDICTED: Mus musculus kinesin family member 7 (Kif7), transcript variant X3, mRNA	Ni_NBS	Fu_NBS	-0.64084	5.18165	0.156293	1
	Cluster-5303.0	--	--	--	Ni_NBS	Fu_NBS	-1.31127	0.467317	0.156446	1
	Cluster-13731.0	transcription factor AP-1 [Mus caroli]	JUN	Mouse DNA sequence from clone RP23-135A21 on chromosome 4, complete sequence	Ni_NBS	Fu_NBS	0.689436	7.14965	0.156494	1
	Cluster-36206.10580	mind bomb [Mus musculus]	MIB	Mus musculus mindbomb E3 ubiquitin protein ligase 1 (Mib1), transcript variant 2, mRNA	Ni_NBS	Fu_NBS	-0.75622	2.07021	0.156516	1
	Cluster-9990.0	microtubule-associated protein RP/EB family member 2 isoform X1 [Octodon degus]	MAPRE	Mus musculus microtubule-associated protein, RP/EB family, member 2 (Mapre2), transcript variant 1, mRNA	Ni_NBS	Fu_NBS	-0.832153	6.15954	0.156533	1
	Cluster-36206.6031	mCG1028293, partial [Mus musculus]	--	Mus musculus BAC clone RP24-285J23 from 14, complete sequence	Ni_NBS	Fu_NBS	0.934808	4.24233	0.156577	1
	Cluster-39209.0	multiple PDZ domain protein isoform X2 [Mus caroli]	MPDZ, MUPP1, Patj	PREDICTED: Mus pahari multiple PDZ domain crumbs cell polarity complex component (Mpdz), transcript variant X3, mRNA	Ni_NBS	Fu_NBS	-1.0852	0.604603	0.156807	1
	Cluster-36206.15492	unnamed protein product, partial [Mus musculus]	USF	Rattus norvegicus upstream transcription factor 2, c-fos interacting (Usf2), mRNA &amp;&amp; AB047556.1 Rattus norvegicus usf2 mRNA for transcription factor USF2, complete cds	Ni_NBS	Fu_NBS	-0.861662	1.47221	0.156831	1
	Cluster-6023.0	--	--	Mouse DNA sequence from clone RP23-152A20 on chromosome 4, complete sequence	Ni_NBS	Fu_NBS	-2.21552	-0.00460923	0.156849	1
	Cluster-23842.1	5'-3' exoribonuclease 1 isoform 1 [Mus musculus]	XRN1, SEP1, KEM1	Mus musculus 5'-3' exoribonuclease 1 (Xrn1), transcript variant 1, mRNA	Ni_NBS	Fu_NBS	-1.41464	0.257223	0.156869	1
	Cluster-7807.0	--	--	Mus musculus chromosome 17, clone RP24-466G23, complete sequence	Ni_NBS	Fu_NBS	0.982169	0.684491	0.156916	1
	Cluster-36206.8972	Rps16 protein [Mus musculus]	RP-S16e, RPS16	Mus musculus ribosomal protein S16 (Rps16), mRNA	Ni_NBS	Fu_NBS	-0.501177	9.5912	0.156977	1
	Cluster-30271.0	FXYD domain-containing ion transport regulator 1, isoform CRA_d, partial [Mus musculus]	--	PREDICTED: Rattus norvegicus FXYD domain-containing ion transport regulator 1 (Fxyd1), transcript variant X4, mRNA	Ni_NBS	Fu_NBS	0.888798	3.5668	0.157011	1
	Cluster-15414.0	tumor necrosis factor receptor superfamily member 19L isoform 2 [Mus musculus]	TNFRSF19L, RELT	Mus musculus 2 days neonate thymus thymic cells cDNA, RIKEN full-length enriched library, clone:E430021K24 product:Tumor necrosis factor receptor superfamily member 19-Like homolog [Homo sapiens], full insert sequence	Ni_NBS	Fu_NBS	-0.685875	4.91426	0.157108	1
	Cluster-32581.0	unnamed protein product, partial [Mus musculus]	--	Mus musculus lymphoid-restricted membrane protein (Lrmp), transcript variant 4, mRNA	Ni_NBS	Fu_NBS	0.834668	3.6067	0.157143	1
	Cluster-26395.0	PREDICTED: fasciculation and elongation protein zeta-1 isoform X1 [Rattus norvegicus]	--	Mus musculus fasciculation and elongation protein zeta 1 (zygin I) (Fez1), transcript variant 4, mRNA	Ni_NBS	Fu_NBS	-0.959295	3.25433	0.157184	1
	Cluster-31514.3	MEGF3, partial [Rattus norvegicus]	--	Mus musculus cadherin, EGF LAG seven-pass G-type receptor 2 (Celsr2), transcript variant 1, mRNA	Ni_NBS	Fu_NBS	-1.45609	0.563332	0.157335	1
	Cluster-26384.0	--	--	Rattus norvegicus 5 BAC CH230-5N9 (Children's Hospital Oakland Research Institute) complete sequence	Ni_NBS	Fu_NBS	-0.680397	5.55821	0.157474	1
	Cluster-36206.16179	--	--	Mus musculus targeted deletion, lacZ-tagged mutant allele Tmem127:tm1(KOMP)Wtsi; transgenic	Ni_NBS	Fu_NBS	-1.22617	0.176055	0.157563	1
	Cluster-36206.16537	cerebellar degeneration-related protein 2-like isoform X2 [Mus pahari]	--	PREDICTED: Rattus norvegicus cerebellar degeneration-related protein 2-like (Cdr2l), transcript variant X2, mRNA &amp;&amp; XM_006247771.3 PREDICTED: Rattus norvegicus cerebellar degeneration-related protein 2-like (Cdr2l), transcript variant X2, mRNA	Ni_NBS	Fu_NBS	-1.33073	0.399787	0.157608	1
	Cluster-5630.0	PREDICTED: uncharacterized protein C19orf68 homolog isoform X1 [Rattus norvegicus]	--	Mus musculus 10 days neonate skin cDNA, RIKEN full-length enriched library, clone:4732464O22 product:unclassifiable, full insert sequence	Ni_NBS	Fu_NBS	1.04422	0.77981	0.157615	1
	Cluster-36206.16730	uroporphyrinogen III synthase, isoform CRA_d, partial [Mus musculus]	hemD, UROS	Mus musculus uroporphyrinogen III synthase (Uros), transcript variant 4, mRNA	Ni_NBS	Fu_NBS	0.642164	5.51875	0.157676	1
	Cluster-26849.0	RecName: Full=C-type lectin domain family 12 member B	CLEC12B	Mus musculus C-type lectin domain family 12, member B (Clec12b), transcript variant 2, mRNA	Ni_NBS	Fu_NBS	0.675675	7.52714	0.15817	1
	Cluster-36206.2615	glutathione-specific gamma-glutamylcyclotransferase 2 [Cricetulus griseus]	--	PREDICTED: Mus pahari ChaC cation transport regulator homolog 2 (Chac2), transcript variant X1, mRNA	Ni_NBS	Fu_NBS	-0.969454	2.49473	0.158201	1
	Cluster-27853.0	purine nucleoside phosphorylase [Cricetulus griseus]	punA, PNP	PREDICTED: Mus pahari purine nucleoside phosphorylase (Pnp), mRNA	Ni_NBS	Fu_NBS	-0.719997	6.33167	0.158305	1
	Cluster-36206.16777	ras association domain-containing protein 2 [Meriones unguiculatus]	RASSF2_4	PREDICTED: Rattus norvegicus Ras association domain family member 2 (Rassf2), transcript variant X2, mRNA	Ni_NBS	Fu_NBS	0.911446	0.93375	0.158403	1
	Cluster-20442.1	acid sphingomyelinase-like phosphodiesterase 3a isoform X1 [Mus pahari]	SMPDL3	PREDICTED: Mus pahari sphingomyelin phosphodiesterase acid like 3A (Smpdl3a), transcript variant X1, mRNA	Ni_NBS	Fu_NBS	-1.01959	2.7738	0.158474	1
	Cluster-36206.6581	conserved oligomeric Golgi complex subunit 1 isoform X1 [Mus caroli]	COG1	PREDICTED: Mus caroli component of oligomeric golgi complex 1 (Cog1), transcript variant X1, mRNA	Ni_NBS	Fu_NBS	-0.834301	2.06839	0.158508	1
	Cluster-36206.12280	epidermal growth factor receptor substrate 15 isoform X1 [Mus musculus]	--	PREDICTED: Mus musculus epidermal growth factor receptor pathway substrate 15 (Eps15), transcript variant X1, mRNA	Ni_NBS	Fu_NBS	-0.82677	2.42767	0.158657	1
	Cluster-36206.11698	NADH dehydrogenase subunit 1 (mitochondrion) [Apodemus draco]	--	Apodemus draco mitochondrion, complete genome	Ni_NBS	Fu_NBS	0.666252	13.724	0.158807	1
	Cluster-9802.0	leucine-rich repeats and immunoglobulin-like domains protein 3 [Mus caroli]	--	Mus musculus leucine-rich repeats and immunoglobulin-like domains 3 (Lrig3), mRNA	Ni_NBS	Fu_NBS	-0.664719	5.77795	0.158962	1
	Cluster-39589.1	--	--	Mus musculus BAC clone RP23-340E6 from chromosome 13, complete sequence	Ni_NBS	Fu_NBS	3.03245	1.6194	0.159078	1
	Cluster-33865.0	Receptor-type tyrosine-protein phosphatase mu [Cricetulus griseus]	PTPRM	PREDICTED: Rattus norvegicus protein tyrosine phosphatase, receptor type, M (Ptprm), transcript variant X8, mRNA	Ni_NBS	Fu_NBS	-0.861196	5.6895	0.15912	1
	Cluster-36206.6076	PREDICTED: inactive serine/threonine-protein kinase TEX14-like isoform X3 [Rattus norvegicus]	--	PREDICTED: Rattus norvegicus similar to Gene model 1082 (RGD1560986), transcript variant X4, mRNA &amp;&amp; XM_008759248.2 PREDICTED: Rattus norvegicus similar to Gene model 1082 (RGD1560986), transcript variant X4, mRNA	Ni_NBS	Fu_NBS	1.63941	-0.143869	0.159197	1
	Cluster-14584.0	rho guanine nucleotide exchange factor 18 isoform X3 [Mus caroli]	ARHGEF18	Mus musculus rho/rac guanine nucleotide exchange factor (GEF) 18, mRNA (cDNA clone MGC:79199 IMAGE:6849875), complete cds	Ni_NBS	Fu_NBS	0.762157	2.79839	0.15922	1
	Cluster-36206.7741	PREDICTED: DNA replication licensing factor MCM7 isoform X1 [Galeopterus variegatus]	MCM7, CDC47	Mus musculus minichromosome maintenance complex component 7 (Mcm7), transcript variant 3, mRNA	Ni_NBS	Fu_NBS	-0.466626	8.53675	0.159387	1
	Cluster-10693.1	--	--	Mus musculus BAC clone RP24-219A21 from 8, complete sequence	Ni_NBS	Fu_NBS	1.39248	0.248595	0.159443	1
	Cluster-23158.0	--	--	PREDICTED: Mus caroli formin binding protein 1 (Fnbp1), transcript variant X19, mRNA	Ni_NBS	Fu_NBS	0.767301	1.88	0.159507	1
	Cluster-17173.1	ECM2 [Cricetulus griseus]	--	Mus musculus chromosome 18, clone RP24-122C12, complete sequence	Ni_NBS	Fu_NBS	1.64087	0.14165	0.159554	1
	Cluster-40553.0	--	--	Mus musculus BAC clone RP23-99E16 from chromosome 17, complete sequence	Ni_NBS	Fu_NBS	1.31444	0.200969	0.159573	1
	Cluster-36206.11512	SPRY domain-containing SOCS box protein 3 isoform 1 [Mus musculus]	SPSB3, SSB3	Mus musculus splA/ryanodine receptor domain and SOCS box containing 3 (Spsb3), transcript variant 1, mRNA	Ni_NBS	Fu_NBS	-0.612621	6.04348	0.159811	1
	Cluster-30692.1	EMILIN-3 isoform a precursor [Mus musculus]	--	Mus musculus elastin microfibril interfacer 3 (Emilin3), transcript variant 1, mRNA	Ni_NBS	Fu_NBS	-1.33123	5.51551	0.159991	1
	Cluster-26971.0	immunoglobulin superfamily DCC subclass member 4 isoform X4 [Mus caroli]	--	PREDICTED: Mus pahari immunoglobulin superfamily DCC subclass member 4 (Igdcc4), transcript variant X2, mRNA	Ni_NBS	Fu_NBS	1.05166	0.206041	0.16019	1
	Cluster-5029.0	--	--	Mus musculus targeted KO-first, conditional ready, lacZ-tagged mutant allele Zfp617:tm1a(EUCOMM)Wtsi; transgenic	Ni_NBS	Fu_NBS	1.18545	0.288998	0.160218	1
	Cluster-36802.0	lysosomal-trafficking regulator isoform X2 [Mus pahari]	--	Rattus norvegicus lysosomal trafficking regulator (Lyst), mRNA &amp;&amp; AB020019.1 Rattus norvegicus mRNA for BEIGE, complete cds	Ni_NBS	Fu_NBS	0.796064	1.78233	0.16028	1
	Cluster-36206.8932	PREDICTED: CD320 antigen isoform X1 [Rattus norvegicus]	CD320	Mus musculus CD320 antigen, mRNA (cDNA clone MGC:30334 IMAGE:3991556), complete cds	Ni_NBS	Fu_NBS	-0.786111	1.32316	0.160442	1
	Cluster-38269.0	extracellular matrix protein 1, isoform CRA_a [Rattus norvegicus]	--	PREDICTED: Rattus norvegicus extracellular matrix protein 1 (Ecm1), transcript variant X1, mRNA	Ni_NBS	Fu_NBS	1.18409	0.294085	0.160445	1
	Cluster-9986.0	Arl4c protein, partial [Mus musculus]	ARL4	Mus musculus ADP-ribosylation factor-like 4C (Arl4c), mRNA	Ni_NBS	Fu_NBS	-0.977552	1.64014	0.160562	1
	Cluster-30871.0	PREDICTED: midasin isoform X2 [Rattus norvegicus]	MDN1, REA1	PREDICTED: Rattus norvegicus midasin AAA ATPase 1 (Mdn1), transcript variant X1, mRNA	Ni_NBS	Fu_NBS	-1.34911	0.293685	0.160913	1
	Cluster-32957.0	haptoglobin [Mus caroli]	HP	PREDICTED: Mus caroli haptoglobin (Hp), mRNA	Ni_NBS	Fu_NBS	-2.56408	-0.381329	0.161003	1
	Cluster-36206.9940	tetratricopeptide repeat protein 41 isoform X1 [Mus caroli]	--	PREDICTED: Mus caroli tetratricopeptide repeat protein 41 (LOC110303963), transcript variant X1, mRNA	Ni_NBS	Fu_NBS	0.531967	11.6068	0.161236	1
	Cluster-38682.0	PREDICTED: uncharacterized protein C19orf68 homolog isoform X1 [Rattus norvegicus]	--	PREDICTED: Rattus norvegicus similar to RIKEN cDNA 6330408A02 gene (RGD1310257), transcript variant X6, mRNA &amp;&amp; XM_017589984.1 PREDICTED: Rattus norvegicus similar to RIKEN cDNA 6330408A02 gene (RGD1310257), transcript variant X6, mRNA	Ni_NBS	Fu_NBS	0.854732	3.37877	0.161357	1
	Cluster-36206.13706	RecName: Full=Caskin-1; AltName: Full=CASK-interacting protein 1	--	PREDICTED: Rattus norvegicus CASK interacting protein 1 (Caskin1), transcript variant X3, mRNA	Ni_NBS	Fu_NBS	0.688522	6.63076	0.161401	1
	Cluster-7283.0	--	--	Mus musculus chromosome 5, clone RP24-161C20, complete sequence	Ni_NBS	Fu_NBS	1.94927	0.103231	0.161467	1
	Cluster-36206.17764	alpha-adducin, normotensive phenotype [Rattus norvegicus]	ADD	Mus musculus adducin 1 (alpha) (Add1), transcript variant 5, mRNA	Ni_NBS	Fu_NBS	0.969043	0.783074	0.161642	1
	Cluster-36206.1756	--	--	Mus musculus BAC clone RP23-226J18 from 1, complete sequence	Ni_NBS	Fu_NBS	-1.59438	1.03459	0.161887	1
	Cluster-38933.0	PREDICTED: protein HID1 isoform X1 [Rattus norvegicus]	--	Mus musculus HID1 domain containing (Hid1), transcript variant 2, mRNA	Ni_NBS	Fu_NBS	-1.05427	0.608309	0.161925	1
	Cluster-18120.0	PREDICTED: serine/threonine-protein kinase LMTK3 isoform X2 [Rattus norvegicus]	LMTK3	Mus musculus lemur tyrosine kinase 3, mRNA (cDNA clone MGC:106696 IMAGE:30536822), complete cds	Ni_NBS	Fu_NBS	-1.41045	0.697277	0.161927	1
	Cluster-36206.2461	unnamed protein product [Mus musculus]	ACTR1, ARP1	Mus musculus 12 days embryo female mullerian duct includes surrounding region cDNA, RIKEN full-length enriched library, clone:6820426C07 product:BETA-CENTRACTIN (ACTIN-RELATED PROTEIN 1B) (ARP1B) homolog [Homo sapiens], full insert sequence	Ni_NBS	Fu_NBS	-1.26497	0.85166	0.161943	1
	Cluster-7934.0	--	--	Mus musculus cationic transporter CAT2 mRNA, complete cds	Ni_NBS	Fu_NBS	0.78591	3.39545	0.16198	1
	Cluster-36206.232	LOW QUALITY PROTEIN: uncharacterized protein LOC113838226 isoform X2 [Cricetulus griseus]	--	--	Ni_NBS	Fu_NBS	-1.14561	1.64792	0.161985	1
	Cluster-30420.0	--	--	Mus musculus targeted KO-first, conditional ready, lacZ-tagged mutant allele Rb1cc1:tm1a(EUCOMM)Wtsi; transgenic	Ni_NBS	Fu_NBS	-0.893379	2.15688	0.161992	1
	Cluster-36206.9671	platelet-activating factor acetylhydrolase IB subunit beta isoform a [Mus musculus]	PAFAH1B2_3	Mus musculus platelet-activating factor acetylhydrolase, isoform 1b, subunit 2 (Pafah1b2), transcript variant 7, mRNA	Ni_NBS	Fu_NBS	-0.780928	1.37941	0.162018	1
	Cluster-36206.444	PREDICTED: zinc finger protein 655 isoform X6 [Peromyscus maniculatus bairdii]	--	PREDICTED: Mus pahari zinc finger protein 655 (Znf655), transcript variant X3, mRNA	Ni_NBS	Fu_NBS	0.8545	2.00664	0.162071	1
	Cluster-36206.8690	chemokine-like factor, isoform CRA_d [Rattus norvegicus]	--	Mus musculus chromosome 8, clone RP24-234C3, complete sequence	Ni_NBS	Fu_NBS	4.13296	3.41159	0.162073	1
	Cluster-12242.0	NEDD4, partial [Cricetulus griseus]	--	Mus musculus chromosome 5, clone RP23-151C5, complete sequence	Ni_NBS	Fu_NBS	1.25333	4.31451	0.162104	1
	Cluster-41190.0	prostaglandin I2 (prostacyclin) synthase, isoform CRA_b [Mus musculus]	PTGIS, CYP8A	Mus musculus prostaglandin I2 (prostacyclin) synthase (Ptgis), mRNA	Ni_NBS	Fu_NBS	-0.593238	5.90128	0.162182	1
	Cluster-32567.0	unnamed protein product, partial [Onchocerca ochengi]	--	Lucinidae gen. sp. TB-2010 partial 16S rRNA gene	Ni_NBS	Fu_NBS	-0.888775	1.80897	0.162261	1
	Cluster-36206.895	prohibitin-2 [Ictidomys tridecemlineatus]	PHB2	Mus musculus prohibitin 2 (Phb2), mRNA	Ni_NBS	Fu_NBS	-0.486395	7.96871	0.162371	1
	Cluster-37598.0	unnamed protein product, partial [Mus musculus]	ATRX	PREDICTED: Mus pahari ATRX chromatin remodeler (Atrx), transcript variant X2, mRNA	Ni_NBS	Fu_NBS	0.847258	1.9302	0.162498	1
	Cluster-14910.0	--	--	Mus musculus targeted deletion, lacZ-tagged mutant allele Zfp192:tm1(KOMP)Ucd; transgenic	Ni_NBS	Fu_NBS	0.803184	2.67112	0.162715	1
	Cluster-28396.0	--	--	Mus musculus chromosome 1, clone RP24-82I5, complete sequence	Ni_NBS	Fu_NBS	1.02443	0.608992	0.162731	1
	Cluster-36206.13720	PREDICTED: dynactin subunit 4 isoform X2 [Cercocebus atys]	DCTN4	PREDICTED: Mus musculus small integral membrane protein 3 (Smim3), transcript variant X3, mRNA	Ni_NBS	Fu_NBS	-0.758487	3.72587	0.162747	1
	Cluster-36065.4	ran-binding protein 10 isoform X1 [Mus caroli]	--	Mus musculus Ran-binding protein 10 (Ranbp10) mRNA, complete cds	Ni_NBS	Fu_NBS	0.931563	2.00674	0.16275	1
	Cluster-40531.1	glutamate-rich protein 1 [Mus musculus]	--	PREDICTED: Mus musculus glutamate rich 1 (Erich1), transcript variant X1, mRNA	Ni_NBS	Fu_NBS	0.766069	4.7122	0.162766	1
	Cluster-38195.0	unnamed protein product [Mus musculus]	PIP5K	Rattus norvegicus phosphatidylinositol-4-phosphate 5-kinase type 1 beta (Pip5k1b), mRNA &amp;&amp; BC090349.1 Rattus norvegicus phosphatidylinositol-4-phosphate 5-kinase, type I, beta, mRNA (cDNA clone MGC:105713 IMAGE:7311399), complete cds	Ni_NBS	Fu_NBS	0.657129	6.83324	0.162821	1
	Cluster-40244.0	--	--	Mus Musculus Chromosome 2 RP23-58L18, complete sequence	Ni_NBS	Fu_NBS	-1.43506	1.20578	0.163019	1
	Cluster-36206.2830	--	--	Mus musculus targeted non-conditional, lacZ-tagged mutant allele Gast:tm1e(EUCOMM)Wtsi; transgenic	Ni_NBS	Fu_NBS	1.38687	0.263349	0.163075	1
	Cluster-36206.2765	PREDICTED: LOW QUALITY PROTEIN: melanoma-associated antigen 10-like [Rattus norvegicus]	--	PREDICTED: Mus musculus melanoma antigen, family A, 5 (Magea5), transcript variant X2, mRNA	Ni_NBS	Fu_NBS	-0.647046	6.92486	0.163149	1
	Cluster-41634.0	tyrosine-protein phosphatase non-receptor type 22 [Mus caroli]	PTPN12_18_22	Mus musculus protein tyrosine phosphatase, non-receptor type 22 (lymphoid) (Ptpn22), transcript variant 1, mRNA	Ni_NBS	Fu_NBS	1.28078	1.46412	0.163192	1
	Cluster-13566.1	Unc5b protein, partial [Mus musculus]	UNC5	Mus musculus unc-5 netrin receptor B (Unc5b), transcript variant 1, mRNA	Ni_NBS	Fu_NBS	-0.793341	1.95335	0.163278	1
	Cluster-36206.6951	mitochondrial ribosomal protein L20, isoform CRA_a [Mus musculus]	--	Mus musculus targeted KO-first, conditional ready, lacZ-tagged mutant allele Sgta:tm1a(KOMP)Ucd; transgenic	Ni_NBS	Fu_NBS	-0.654522	4.55821	0.163282	1
	Cluster-17983.0	--	--	Mus musculus targeted KO-first, conditional ready, lacZ-tagged mutant allele Donson:tm1a(EUCOMM)Hmgu tm1a(EUCOMM)Wtsi; transgenic	Ni_NBS	Fu_NBS	2.03627	-0.2111	0.163428	1
	Cluster-36206.1977	telomeric repeat-binding factor 1 [Mus caroli]	TERF1, TRF1	PREDICTED: Mus caroli telomeric repeat binding factor 1 (Terf1), mRNA	Ni_NBS	Fu_NBS	1.06795	0.203671	0.163623	1
	Cluster-36206.555	--	--	Mus musculus targeted KO-first, conditional ready, lacZ-tagged mutant allele Prpsap2:tm1a(EUCOMM)Wtsi tm2a(EUCOMM)Wtsi; transgenic	Ni_NBS	Fu_NBS	-1.32523	0.900938	0.163664	1
	Cluster-24695.0	PREDICTED: hyaluronan mediated motility receptor [Peromyscus maniculatus bairdii]	HMMR, RHAMM, CD168	Rattus norvegicus hyaluronan-mediated motility receptor (Hmmr), mRNA &amp;&amp; AF133037.1 Rattus norvegicus hyaluronan receptor RHAMM (Rhamm) mRNA, complete cds &amp;&amp; AF336825.1 Rattus norvegicus hyaluronan receptor RHAMM mRNA, complete cds	Ni_NBS	Fu_NBS	-0.955431	0.356009	0.163718	1
	Cluster-36608.0	solute carrier family 43 member 3 isoform X1 [Mus musculus]	SLC43A3	PREDICTED: Rattus norvegicus solute carrier family 43, member 3 (Slc43a3), transcript variant X6, mRNA	Ni_NBS	Fu_NBS	-0.812526	1.83962	0.163789	1
	Cluster-41978.0	--	--	PREDICTED: Mus caroli uronyl 2-sulfotransferase (Ust), mRNA	Ni_NBS	Fu_NBS	0.955494	1.66809	0.163898	1
	Cluster-19696.0	tropomodulin-4 [Mus pahari]	TMOD	Mus musculus tropomodulin 4 (Tmod4), mRNA	Ni_NBS	Fu_NBS	1.43962	0.265452	0.163902	1
	Cluster-36206.16858	RecName: Full=AP-1 complex subunit gamma-1; AltName: Full=Adaptor protein complex AP-1 subunit gamma-1; AltName: Full=Adaptor-related protein complex 1 subunit gamma-1; AltName: Full=Clathrin assembly protein complex 1 gamma-1 large chain; AltName: Full=Gamma-adaptin; AltName: Full=Gamma1-adaptin; AltName: Full=Golgi adaptor HA1/AP1 adaptin subunit gamma-1	AP1G1	Mus musculus adaptor protein complex AP-1, gamma 1 subunit (Ap1g1), transcript variant 2, mRNA	Ni_NBS	Fu_NBS	-0.815295	2.15681	0.163942	1
	Cluster-36206.4104	PREDICTED: myb-related transcription factor, partner of profilin-like isoform X1 [Rattus norvegicus]	--	PREDICTED: Rattus norvegicus myb-related transcription factor, partner of profilin-like (LOC102547078), transcript variant X2, mRNA &amp;&amp; XM_006234618.3 PREDICTED: Rattus norvegicus myb-related transcription factor, partner of profilin-like (LOC102547078), transcript variant X2, mRNA	Ni_NBS	Fu_NBS	0.794709	1.32674	0.164221	1
	Cluster-36206.2351	--	--	PREDICTED: Rattus norvegicus growth arrest specific 7 (Gas7), transcript variant X5, mRNA	Ni_NBS	Fu_NBS	0.829075	3.84871	0.164445	1
	Cluster-36206.4030	TBC1 domain family member 17 [Cricetulus griseus]	TBC1D17	Mus musculus 16 days embryo head cDNA, RIKEN full-length enriched library, clone:C130005E08 product:similar to CDNA FLJ12168 FIS, CLONE MAMMA1000625, WEAKLY SIMILAR TO GYP7 PROTEIN (SIMILAR TO RIKEN CDNA 4432405K22 GENE) [Homo sapiens], full insert sequence	Ni_NBS	Fu_NBS	-0.617865	6.0925	0.16449	1
	Cluster-32112.1	dystrobrevin alpha isoform X4 [Mus pahari]	--	PREDICTED: Mus musculus dystrobrevin alpha (Dtna), transcript variant X35, mRNA	Ni_NBS	Fu_NBS	0.744756	3.05985	0.164557	1
	Cluster-35249.1	zinc transporter ZIP14 isoform X2 [Mus musculus]	SLC39A14, ZIP14	Mus musculus solute carrier family 39 (zinc transporter), member 14 (Slc39a14), transcript variant 3, mRNA	Ni_NBS	Fu_NBS	-0.574975	6.15804	0.164714	1
	Cluster-21935.0	diacylglycerol O-acyltransferase 1 [Mus musculus]	DGAT1	Mus musculus diacylglycerol O-acyltransferase 1 (Dgat1), mRNA	Ni_NBS	Fu_NBS	1.15404	0.873992	0.164772	1
	Cluster-36206.9573	F-actin-monooxygenase MICAL3 isoform X4 [Microtus ochrogaster]	MICAL	Rattus norvegicus microtubule associated monoxygenase, calponin and LIM domain containing 3 (Mical3), mRNA	Ni_NBS	Fu_NBS	-1.57405	0.463311	0.164889	1
	Cluster-36206.1947	--	--	Mus musculus BAC clone RP23-93M7 from chromosome 12, complete sequence	Ni_NBS	Fu_NBS	-1.36065	3.94771	0.164959	1
	Cluster-36262.0	CD14 antigen, partial [Mus musculus musculus]	CD14	PREDICTED: Mus caroli CD14 molecule (Cd14), mRNA	Ni_NBS	Fu_NBS	0.824473	3.97322	0.165071	1
	Cluster-1488.0	--	--	--	Ni_NBS	Fu_NBS	1.70553	-0.172595	0.165181	1
	Cluster-36206.12596	mCG19717, isoform CRA_a, partial [Mus musculus]	TPP1, CLN2	Mus musculus TAF10 RNA polymerase II, TATA box binding protein (TBP)-associated factor, mRNA (cDNA clone MGC:90659 IMAGE:5713860), complete cds	Ni_NBS	Fu_NBS	-0.848019	2.18331	0.165543	1
	Cluster-24851.0	--	--	Rattus norvegicus pyruvate dehydrogenase phosphatase isoenzyme 2, mRNA (cDNA clone MGC:91445 IMAGE:7105072), complete cds	Ni_NBS	Fu_NBS	0.912724	0.692656	0.165567	1
	Cluster-19126.1	cytoplasmic phosphatidylinositol transfer protein 1 isoform 2 [Mus musculus]	--	Mus musculus phosphatidylinositol transfer protein, cytoplasmic 1 (Pitpnc1), transcript variant 2, mRNA	Ni_NBS	Fu_NBS	0.873573	3.86373	0.16564	1
	Cluster-9588.0	RecName: Full=Palmitoyltransferase ZDHHC18; AltName: Full=Zinc finger DHHC domain-containing protein 18; Short=DHHC-18	ZDHHC9_14_18	Mus musculus zinc finger, DHHC domain containing 18 (Zdhhc18), mRNA	Ni_NBS	Fu_NBS	-0.687932	6.17558	0.165675	1
	Cluster-36206.16032	--	--	--	Ni_NBS	Fu_NBS	1.65313	0.969627	0.165759	1
	Cluster-5198.0	--	--	Mus musculus targeted KO-first, conditional ready, lacZ-tagged mutant allele Wdr77:tm1a(EUCOMM)Wtsi; transgenic	Ni_NBS	Fu_NBS	-1.47986	-0.0829282	0.165763	1
	Cluster-37513.0	--	--	--	Ni_NBS	Fu_NBS	1.34135	0.476181	0.165804	1
	Cluster-38972.0	unnamed protein product [Mus musculus]	CLDN	PREDICTED: Rattus norvegicus claudin 15 (Cldn15), transcript variant X1, mRNA	Ni_NBS	Fu_NBS	-1.21561	1.11438	0.165825	1
	Cluster-36206.10668	unconventional myosin-IXb isoform X6 [Mus caroli]	MYO9	PREDICTED: Mus caroli myosin IXB (Myo9b), transcript variant X7, mRNA	Ni_NBS	Fu_NBS	0.474311	8.47155	0.165834	1
	Cluster-484.0	NK1 transcription factor-related protein 1 [Pongo abelii]	NKX1	PREDICTED: Rattus norvegicus NK1 homeobox 1 (Nkx1-1), mRNA &amp;&amp; XM_234082.7 PREDICTED: Rattus norvegicus NK1 homeobox 1 (Nkx1-1), mRNA	Ni_NBS	Fu_NBS	-1.32778	0.795293	0.166025	1
	Cluster-34167.0	--	--	PREDICTED: Cricetulus griseus ATRX, chromatin remodeler (Atrx), transcript variant X11, mRNA	Ni_NBS	Fu_NBS	0.947196	3.67459	0.166108	1
	Cluster-36206.10737	TBC1 domain family member 20 [Mus caroli]	TBC1D20, GYP8	Mus musculus TBC1 domain family, member 20 (Tbc1d20), transcript variant 1, mRNA	Ni_NBS	Fu_NBS	-0.499945	7.78856	0.166237	1
	Cluster-30957.1	homeobox protein Hox-A3 [Microtus ochrogaster]	HOX_3	Mus musculus 0 day neonate lung cDNA, RIKEN full-length enriched library, clone:E030043K17 product:homeo box A3, full insert sequence	Ni_NBS	Fu_NBS	-1.61427	0.0226098	0.166301	1
	Cluster-36206.7703	unnamed protein product [Mus musculus]	DYRK1	Rattus norvegicus CH230-465D2 (Children's Hospital Oakland Research Institute Rat (BN/SsNHsd/MCW) BAC library) complete sequence	Ni_NBS	Fu_NBS	-0.890268	0.824285	0.166445	1
	Cluster-23267.0	unnamed protein product [Mus musculus]	--	Mouse Zfp-35 mRNA for zinc finger protein ZFP-35	Ni_NBS	Fu_NBS	-1.42377	0.633291	0.166579	1
	Cluster-36206.1712	testis-expressed protein 15 isoform X1 [Mus musculus]	--	PREDICTED: Mus caroli testis expressed 15, meiosis and synapsis associated (Tex15), transcript variant X1, mRNA	Ni_NBS	Fu_NBS	-0.699668	3.39102	0.166759	1
	Cluster-35087.0	Homer3 protein [Rattus norvegicus]	HOMER	Rattus norvegicus homer homolog 3 (Drosophila), mRNA (cDNA clone IMAGE:7096066), complete cds	Ni_NBS	Fu_NBS	0.814556	2.42775	0.16687	1
	Cluster-36206.17601	rCG63686 [Rattus norvegicus]	KRAB	Mus musculus chromosome 6, clone RP23-60P18, complete sequence	Ni_NBS	Fu_NBS	0.744711	2.40799	0.167088	1
	Cluster-36206.16225	oxysterol binding 9 [Lynx pardinus]	OSBPL9_10_11, ORP9_10_11	Mouse DNA sequence from clone RP23-188A12 on chromosome 4, complete sequence	Ni_NBS	Fu_NBS	1.05751	0.318017	0.16709	1
	Cluster-41089.1	Zinc finger protein 619 [Mus musculus]	KRAB	Mus musculus zinc finger protein 619 (Zfp619), mRNA	Ni_NBS	Fu_NBS	-0.828612	1.40307	0.167182	1
	Cluster-36206.10147	neugrin isoform X2 [Cricetulus griseus]	--	Mus musculus targeted non-conditional, lacZ-tagged mutant allele Vps33b:tm1e(EUCOMM)Wtsi; transgenic	Ni_NBS	Fu_NBS	-0.814912	0.790583	0.167361	1
	Cluster-36206.16207	gamma-tubulin complex component 2 [Cricetulus griseus]	TUBGCP2, GCP2	Mus musculus tubulin, gamma complex associated protein 2 (Tubgcp2), transcript variant 1, mRNA	Ni_NBS	Fu_NBS	-0.91326	1.15342	0.167375	1
	Cluster-36206.550	--	--	PREDICTED: Mus caroli THAP domain containing 6 (Thap6), transcript variant X1, mRNA	Ni_NBS	Fu_NBS	0.779027	2.90476	0.167447	1
	Cluster-36206.17377	thymopoietin isoform X1 [Mus pahari]	--	PREDICTED: Rattus norvegicus thymopoietin (Tmpo), transcript variant X1, mRNA	Ni_NBS	Fu_NBS	-0.751232	2.72959	0.167619	1
	Cluster-40314.0	--	--	Mus musculus targeted non-conditional, lacZ-tagged mutant allele Map1lc3b:tm2e(EUCOMM)Wtsi tm1e(EUCOMM)Wtsi; transgenic	Ni_NBS	Fu_NBS	1.48208	-0.0679286	0.16767	1
	Cluster-36206.639	forkhead box protein F1 [Mus caroli]	FOXF	Mus musculus forkhead box F1 (Foxf1), mRNA	Ni_NBS	Fu_NBS	-0.960829	5.58259	0.167765	1
	Cluster-33321.0	--	--	Mouse DNA sequence from clone RP23-353G11 on chromosome 9, complete sequence	Ni_NBS	Fu_NBS	-1.21871	0.386884	0.167804	1
	Cluster-30863.2	--	--	Mus musculus BAC clone RP23-69K14 from chromosome 18, complete sequence	Ni_NBS	Fu_NBS	-1.23303	2.08389	0.167914	1
	Cluster-31149.0	PREDICTED: AF4/FMR2 family member 3 isoform X5 [Rattus norvegicus]	AFF3	Mus musculus AF4/FMR2 family, member 3 (Aff3), mRNA	Ni_NBS	Fu_NBS	-0.899866	1.23093	0.167986	1
	Cluster-36206.2782	--	--	Mus musculus targeted KO-first, conditional ready, lacZ-tagged mutant allele Ddb1:tm1a(KOMP)Wtsi; transgenic	Ni_NBS	Fu_NBS	-0.819198	2.03903	0.168406	1
	Cluster-17255.0	--	--	Mus musculus targeted KO-first, conditional ready, lacZ-tagged mutant allele 3110040N11Rik:tm1a(EUCOMM)Wtsi; transgenic	Ni_NBS	Fu_NBS	1.05748	0.312088	0.168456	1
	Cluster-36206.2426	PREDICTED: glutathione S-transferase alpha-1 isoform X1 [Rattus norvegicus]	GST, gst	Mus musculus chromosome 9, clone RP24-160H16, complete sequence	Ni_NBS	Fu_NBS	0.770041	5.00782	0.168481	1
	Cluster-36206.12988	regulator of G-protein signaling 3-like isoform 5 [Cricetulus griseus]	RGS3	PREDICTED: Rattus norvegicus regulator of G-protein signaling 3 (Rgs3), transcript variant X7, mRNA	Ni_NBS	Fu_NBS	-0.821132	1.03723	0.168481	1
	Cluster-27422.0	reticulocalbin 3, EF-hand calcium binding domain, isoform CRA_a, partial [Mus musculus]	--	PREDICTED: Mus caroli reticulocalbin 3 (Rcn3), transcript variant X1, mRNA	Ni_NBS	Fu_NBS	1.00955	1.45431	0.168507	1
	Cluster-36206.10542	dynein light chain 1, cytoplasmic isoform X2 [Cricetulus griseus]	DYNLL	Mus musculus targeted non-conditional, lacZ-tagged mutant allele Coq5:tm1e(EUCOMM)Wtsi; transgenic	Ni_NBS	Fu_NBS	0.484239	7.20152	0.168534	1
	Cluster-36206.10881	ubiquitin-conjugating enzyme E2 variant 1 isoform X1 [Mus pahari]	UBE2V	Mus musculus ubiquitin-conjugating enzyme E2 variant 1, mRNA (cDNA clone MGC:6536 IMAGE:2654197), complete cds	Ni_NBS	Fu_NBS	-1.28445	0.482668	0.1687	1
	Cluster-14736.0	E3 ubiquitin-protein ligase TRIM71 [Mesocricetus auratus]	TRIM71	Mus musculus tripartite motif-containing 71 (Trim71), mRNA	Ni_NBS	Fu_NBS	-0.932634	2.42731	0.168758	1
	Cluster-18995.0	thrombospondin-type laminin G domain and EAR repeat-containing protein [Mus pahari]	--	Mus musculus ES cells cDNA, RIKEN full-length enriched library, clone:C330046G03 product:hypothetical Concanavalin A-like lectins/glucanases structure containing protein, full insert sequence	Ni_NBS	Fu_NBS	1.06585	2.30452	0.169288	1
	Cluster-36206.1483	5'-3' exoribonuclease 2 (predicted), isoform CRA_a [Rattus norvegicus]	XRN2, RAT1	Mus musculus 5'-3' exoribonuclease 2 (Xrn2), transcript variant 1, mRNA	Ni_NBS	Fu_NBS	-0.705557	2.2042	0.169483	1
	Cluster-36206.16079	myosin regulatory light chain 12B isoform X5 [Myotis lucifugus]	MYL12	Rattus norvegicus TL0ACA47YO23 mRNA sequence	Ni_NBS	Fu_NBS	-0.92271	1.97912	0.16972	1
	Cluster-36206.17047	PREDICTED: microsomal glutathione S-transferase 3 [Peromyscus maniculatus bairdii]	GST, gst	Mus musculus microsomal glutathione S-transferase 3 (Mgst3), mRNA	Ni_NBS	Fu_NBS	-0.571313	5.56649	0.169801	1
	Cluster-36206.4832	--	--	Mus musculus adult male medulla oblongata cDNA, RIKEN full-length enriched library, clone:6330420P06 product:U2 small nuclear ribonucleoprotein auxiliary factor (U2AF), 35 kDa, related sequence 2, full insert sequence	Ni_NBS	Fu_NBS	-1.43992	3.11197	0.169846	1
	Cluster-36206.6518	60S ribosomal protein L13 [Meriones unguiculatus]	RP-L13e, RPL13	Mus musculus predicted gene 12918 (Gm12918) pseudogene on chromosome 4	Ni_NBS	Fu_NBS	-0.539268	6.55454	0.169856	1
	Cluster-34318.1	glycerol-3-phosphate acyltransferase 1, mitochondrial isoform X1 [Mus musculus]	GPAT1_2	Mus musculus glycerol-3-phosphate acyltransferase, mitochondrial (Gpam), transcript variant 2, mRNA	Ni_NBS	Fu_NBS	0.74322	2.46753	0.169997	1
	Cluster-3185.0	barH-like 2 homeobox protein [Mus caroli]	BARHL	Mus musculus BarH-like 2 (Drosophila), mRNA (cDNA clone IMAGE:6409990), partial cds	Ni_NBS	Fu_NBS	-2.03414	0.42296	0.170145	1
	Cluster-36206.11431	biorientation of chromosomes in cell division protein 1 [Meriones unguiculatus]	--	Mus musculus targeted KO-first, conditional ready, lacZ-tagged mutant allele Bod1:tm1a(KOMP)Wtsi; transgenic	Ni_NBS	Fu_NBS	-0.486037	7.17056	0.170276	1
	Cluster-36206.1679	PREDICTED: tripartite motif-containing protein 14 isoform X1 [Rattus norvegicus]	TRIM14	Mus musculus tripartite motif-containing 14 (Trim14), mRNA	Ni_NBS	Fu_NBS	-1.41472	-0.116068	0.170294	1
	Cluster-23280.0	PREDICTED: lck-interacting transmembrane adapter 1 isoform X3 [Peromyscus maniculatus bairdii]	--	PREDICTED: Rattus norvegicus Lck interacting transmembrane adaptor 1 (Lime1), transcript variant X1, misc_RNA	Ni_NBS	Fu_NBS	0.953095	1.84791	0.170296	1
	Cluster-7005.1	alpha-protein kinase 1 isoform X1 [Mus caroli]	ALPK	Mus musculus mRNA for mKIAA1527 protein	Ni_NBS	Fu_NBS	1.01413	1.46814	0.17032	1
	Cluster-36206.5315	rab GTPase-activating protein 1-like isoform X1 [Mus caroli]	RABGAP1, GAPCENA	PREDICTED: Mus musculus RAB GTPase activating protein 1-like (Rabgap1l), transcript variant X1, mRNA	Ni_NBS	Fu_NBS	1.12528	0.582157	0.17039	1
	Cluster-36206.16679	--	--	Mus musculus BAC clone RP24-529I3 from 16, complete sequence	Ni_NBS	Fu_NBS	-1.15567	2.08747	0.170467	1
	Cluster-36206.9101	mediator of RNA polymerase II transcription subunit 28 [Mus musculus]	MED28	Mus musculus NOD-derived CD11c +ve dendritic cells cDNA, RIKEN full-length enriched library, clone:F630012B13 product:FKSG20, full insert sequence	Ni_NBS	Fu_NBS	-0.915958	1.64304	0.170497	1
	Cluster-40506.2	--	--	Mus musculus BAC clone RP23-395B13 from chromosome 3, complete sequence	Ni_NBS	Fu_NBS	1.15248	0.510825	0.170607	1
	Cluster-36206.17816	similar to RIKEN cDNA 2410002O22 gene, isoform CRA_d [Rattus norvegicus]	--	Mus musculus shieldin complex subunit 3 (Shld3), mRNA	Ni_NBS	Fu_NBS	-0.717534	4.0943	0.170663	1
	Cluster-36206.16105	PREDICTED: endogenous retrovirus group K member 8 Pol protein-like isoform X1 [Chinchilla lanigera]	--	Mouse DNA sequence from clone RP23-320H14 on chromosome X, complete sequence	Ni_NBS	Fu_NBS	-0.686686	2.12425	0.170713	1
	Cluster-841.0	ficolin-2 precursor [Rattus norvegicus]	FCN	Rattus norvegicus TL0ADA42YH06 mRNA sequence	Ni_NBS	Fu_NBS	-1.08214	2.19401	0.170769	1
	Cluster-18979.0	--	--	--	Ni_NBS	Fu_NBS	1.10722	0.98932	0.170875	1
	Cluster-36206.4825	ankyrin repeat and BTB/POZ domain-containing protein 1 isoform X1 [Mus pahari]	ABTB1, BPOZ	Rattus norvegicus ankyrin repeat and BTB domain containing 1 (Abtb1), mRNA &amp;&amp; BC083579.1 Rattus norvegicus ankyrin repeat and BTB (POZ) domain containing 1, mRNA (cDNA clone MGC:94157 IMAGE:7128126), complete cds	Ni_NBS	Fu_NBS	-0.657276	5.76908	0.170876	1
	Cluster-33792.0	--	--	Mus musculus targeted non-conditional, lacZ-tagged mutant allele Psma2:tm1e(KOMP)Wtsi; transgenic	Ni_NBS	Fu_NBS	1.06527	0.320111	0.170912	1
	Cluster-36206.15590	TGF-beta-activated kinase 1 and MAP3K7-binding protein 2 [Cricetulus griseus]	MAP3K7IP2, TAB2	Mus musculus TGF-beta activated kinase 1/MAP3K7 binding protein 2 (Tab2), transcript variant 2, mRNA	Ni_NBS	Fu_NBS	-0.8296	1.82224	0.171093	1
	Cluster-36206.10104	myogenesis-regulating glycosidase [Mus pahari]	--	Mouse DNA sequence from clone RP23-100C7 on chromosome 4, complete sequence	Ni_NBS	Fu_NBS	0.905933	2.58087	0.171127	1
	Cluster-36206.10631	mCG3705, isoform CRA_c [Mus musculus]	TFDP1	Mus musculus transcription factor Dp 1 (Tfdp1), transcript variant 2, mRNA	Ni_NBS	Fu_NBS	-1.02065	2.4322	0.171209	1
	Cluster-36206.11316	glyceraldehyde-3-phosphate dehydrogenase [Lynx pardinus]	GAPDH, gapA	Mus musculus glyceraldehyde-3-phosphate dehydrogenase (Gapdh), transcript variant 2, mRNA	Ni_NBS	Fu_NBS	0.489837	7.76544	0.171281	1
	Cluster-36206.15941	tyrosine-protein kinase receptor TYRO3 isoform X2 [Mus pahari]	TYRO3, RSE	Mus musculus receptor tyrosine kinase (Dtk) mRNA, complete cds	Ni_NBS	Fu_NBS	0.731488	3.01171	0.171282	1
	Cluster-36206.1226	ubiquitin-related modifier 1 isoform X2 [Nomascus leucogenys]	URM1	Mus musculus ubiquitin related modifier 1 (Urm1), mRNA	Ni_NBS	Fu_NBS	0.883432	1.08372	0.171631	1
	Cluster-27297.0	--	--	PREDICTED: Rattus norvegicus DENN domain containing 1B (Dennd1b), transcript variant X3, mRNA	Ni_NBS	Fu_NBS	0.677657	3.55321	0.17193	1
	Cluster-36206.14467	--	--	PREDICTED: Mus musculus solute carrier family 38, member 9 (Slc38a9), transcript variant X13, mRNA	Ni_NBS	Fu_NBS	0.878475	1.51446	0.172131	1
	Cluster-24162.0	--	--	Mouse DNA sequence from clone RP23-436M12 on chromosome 11, complete sequence	Ni_NBS	Fu_NBS	1.174	1.17295	0.172194	1
	Cluster-36206.357	von Willebrand factor A domain-containing protein 8 isoform X1 [Mus musculus]	--	PREDICTED: Mus musculus von Willebrand factor A domain containing 8 (Vwa8), transcript variant X1, mRNA	Ni_NBS	Fu_NBS	0.8137	2.09347	0.172217	1
	Cluster-36206.3135	--	--	Mus musculus targeted KO-first, conditional ready, lacZ-tagged mutant allele Ttyh2:tm1a(EUCOMM)Hmgu; transgenic	Ni_NBS	Fu_NBS	1.23829	0.69092	0.172297	1
	Cluster-36206.1331	--	--	Mus musculus chromosome 14, clone RP23-279B13, complete sequence	Ni_NBS	Fu_NBS	1.43704	1.03341	0.172309	1
	Cluster-24779.1	Adck4 protein [Mus musculus]	ADCK, ABC1	PREDICTED: Mus caroli coenzyme Q8B (Coq8b), transcript variant X1, mRNA	Ni_NBS	Fu_NBS	0.952181	1.72979	0.172428	1
	Cluster-11109.0	collagen alpha-3(IV) chain [Meriones unguiculatus]	--	Mus musculus collagen, type IV, alpha 3 (Col4a3), mRNA	Ni_NBS	Fu_NBS	-1.24668	1.58308	0.172473	1
	Cluster-10367.0	--	--	PREDICTED: Mus musculus 6-phosphofructo-2-kinase/fructose-2,6-biphosphatase 3 (Pfkfb3), transcript variant X4, mRNA	Ni_NBS	Fu_NBS	0.710073	4.61524	0.172474	1
	Cluster-36206.12032	TATA-binding protein-associated factor 172 [Mus pahari]	BTAF1, MOT1	Mus musculus B-TFIID TATA-box binding protein associated factor 1 (Btaf1), mRNA	Ni_NBS	Fu_NBS	-0.752456	1.89485	0.1725	1
	Cluster-36206.1322	KN motif and ankyrin repeat domain-containing protein 2 [Mus caroli]	--	Mus musculus KN motif and ankyrin repeat domains 2 (Kank2), mRNA	Ni_NBS	Fu_NBS	-0.844436	1.4164	0.17261	1
	Cluster-40621.0	--	--	Mouse DNA sequence from clone RP23-361M19 on chromosome 13, complete sequence	Ni_NBS	Fu_NBS	1.23662	0.562703	0.1729	1
	Cluster-40936.0	--	--	Mus musculus targeted KO-first, conditional ready, lacZ-tagged mutant allele Cd302:tm1a(EUCOMM)Hmgu; transgenic	Ni_NBS	Fu_NBS	0.789937	2.55511	0.173114	1
	Cluster-11718.0	--	--	Mus musculus targeted KO-first, conditional ready, lacZ-tagged mutant allele Zrsr2:tm1a(EUCOMM)Wtsi; transgenic	Ni_NBS	Fu_NBS	1.1257	0.866553	0.173119	1
	Cluster-32780.1	nuclear pore membrane glycoprotein 210 [Mus pahari]	NUP210, GP210	PREDICTED: Rattus norvegicus nucleoporin 210 (Nup210), transcript variant X3, mRNA	Ni_NBS	Fu_NBS	-0.893655	1.45105	0.17351	1
	Cluster-28902.0	ring finger protein 103, isoform CRA_c, partial [Mus musculus]	RNF103, KF1	Mus musculus ring finger protein 103 (Rnf103), transcript variant 1, mRNA	Ni_NBS	Fu_NBS	-1.49237	0.285641	0.173662	1
	Cluster-19820.1	glutamine amidotransferase-like class 1 domain-containing protein 3A, mitochondrial isoform X1 [Mus pahari]	--	Rattus norvegicus TL0ACA17YP04 mRNA sequence	Ni_NBS	Fu_NBS	0.915322	1.60607	0.173784	1
	Cluster-36206.1426	POU domain, class 5, transcription factor 1 [Rattus norvegicus]	POU5F	PREDICTED: Mus caroli POU class 5 homeobox 1 (Pou5f1), transcript variant X1, mRNA	Ni_NBS	Fu_NBS	-1.70404	4.264	0.173805	1
	Cluster-16671.0	unnamed protein product [Mus musculus]	--	PREDICTED: Rattus norvegicus uncharacterized LOC102547276 (LOC102547276), ncRNA &amp;&amp; XR_352613.3 PREDICTED: Rattus norvegicus uncharacterized LOC102547276 (LOC102547276), ncRNA	Ni_NBS	Fu_NBS	-0.988158	0.526064	0.174061	1
	Cluster-36206.245	--	--	Mus musculus sema domain, transmembrane domain (TM), and cytoplasmic domain, (semaphorin) 6D (Sema6d), transcript variant 2, mRNA	Ni_NBS	Fu_NBS	-0.862417	4.07774	0.174074	1
	Cluster-30856.0	--	--	PREDICTED: Mus caroli transmembrane O-mannosyltransferase targeting cadherins 2 (Tmtc2), transcript variant X1, mRNA	Ni_NBS	Fu_NBS	0.875336	2.80655	0.174162	1
	Cluster-36206.14747	DNA/RNA-binding protein KIN17 [Rattus norvegicus]	KIN	Mus musculus antigenic determinant of rec-A protein, mRNA (cDNA clone MGC:18413 IMAGE:3673830), complete cds	Ni_NBS	Fu_NBS	-0.958369	0.735409	0.174198	1
	Cluster-3025.0	--	--	--	Ni_NBS	Fu_NBS	2.82122	-0.0417519	0.174619	1
	Cluster-36206.8590	predicted gene, 19410 isoform X1 [Mus musculus]	--	Mus musculus BAC clone RP24-134N2 from 8, complete sequence	Ni_NBS	Fu_NBS	0.971904	4.893	0.174656	1
	Cluster-21256.0	hypothetical protein I79_008175 [Cricetulus griseus]	--	PREDICTED: Mus caroli semaphorin 6B (Sema6b), transcript variant X1, mRNA	Ni_NBS	Fu_NBS	-0.832693	2.78408	0.174727	1
	Cluster-36206.10666	acyl-CoA:lysophosphatidylglycerol acyltransferase 1 isoform X1 [Mus caroli]	--	PREDICTED: Mus caroli lysophosphatidylglycerol acyltransferase 1 (Lpgat1), transcript variant X1, mRNA	Ni_NBS	Fu_NBS	-1.279	0.996357	0.174902	1
	Cluster-36206.5340	sestrin-1 isoform X2 [Mesocricetus auratus]	SESN1_3	Mus musculus sestrin 1 (Sesn1), transcript variant 2, mRNA	Ni_NBS	Fu_NBS	-0.8753	1.85581	0.175029	1
	Cluster-31048.4	--	--	Mus musculus N(alpha)-acetyltransferase 25, NatB auxiliary subunit (Naa25), mRNA	Ni_NBS	Fu_NBS	1.19401	0.196811	0.175031	1
	Cluster-36206.5344	serine/threonine kinase 4 [Mus musculus]	STK4, MST1	Mus musculus serine/threonine kinase 4 (Stk4), mRNA	Ni_NBS	Fu_NBS	0.486024	7.37896	0.175163	1
	Cluster-23138.0	--	--	Mouse DNA sequence from clone RP24-221A14 on chromosome 9, complete sequence	Ni_NBS	Fu_NBS	0.835659	1.37486	0.175193	1
	Cluster-36206.2419	--	--	Mus musculus BAC clone RP24-324K9 from chromosome 6, complete sequence	Ni_NBS	Fu_NBS	-0.858885	3.68673	0.175216	1
	Cluster-30646.0	--	--	Mus musculus BAC clone RP23-169M10 from 8, complete sequence	Ni_NBS	Fu_NBS	-1.33224	0.921298	0.175381	1
	Cluster-38159.0	--	--	Mouse DNA sequence from clone RP24-65D22 on chromosome 2, complete sequence	Ni_NBS	Fu_NBS	-1.15092	0.351964	0.175478	1
	Cluster-36206.17070	--	--	Mus musculus BAC clone CH25-66I12 from chromosome 17, complete sequence	Ni_NBS	Fu_NBS	1.14966	2.97501	0.175674	1
	Cluster-36206.5475	splicing factor 4, isoform CRA_c, partial [Mus musculus]	SF4	Mus musculus SURP and G patch domain containing 1 (Sugp1), transcript variant 2, mRNA	Ni_NBS	Fu_NBS	-0.70077	2.82163	0.175702	1
	Cluster-17042.1	MICAL-like protein 2 isoform X1 [Mus caroli]	MICALL2, JRAB	PREDICTED: Rattus norvegicus MICAL-like 2 (Micall2), transcript variant X2, mRNA	Ni_NBS	Fu_NBS	0.796088	1.4916	0.175717	1
	Cluster-29147.0	succinyl-CoA:3-ketoacid coenzyme A transferase 1, mitochondrial [Mus caroli]	OXCT	Mus musculus 3-oxoacid CoA transferase 1 (Oxct1), mRNA	Ni_NBS	Fu_NBS	-1.41076	0.800796	0.175742	1
	Cluster-36206.7326	PREDICTED: MLV-related proviral Env polyprotein-like [Rattus norvegicus]	--	--	Ni_NBS	Fu_NBS	-1.33084	0.261294	0.175799	1
	Cluster-9965.0	poly(A)-specific ribonuclease (deadenylation nuclease), isoform CRA_c, partial [Mus musculus]	PARN	Tokudaia muenninki PARN mRNA for poly(A)-specific ribonuclease, complete cds	Ni_NBS	Fu_NBS	-0.901355	0.756295	0.176057	1
	Cluster-8371.0	calpain-5 [Nannospalax galili]	CAPN5	PREDICTED: Mus pahari calpain 5 (Capn5), mRNA	Ni_NBS	Fu_NBS	1.0403	0.772981	0.176164	1
	Cluster-17566.0	NEDD4, partial [Cricetulus griseus]	--	Mus musculus targeted non-conditional, lacZ-tagged mutant allele Ubox5:tm1e(EUCOMM)Hmgu; transgenic	Ni_NBS	Fu_NBS	-0.973126	1.00464	0.176274	1
	Cluster-36206.10037	enolase-phosphatase E1 [Microtus ochrogaster]	mtnC, ENOPH1	Mus musculus heterogeneous nuclear ribonucleoprotein D-like (Hnrnpdl), transcript variant 1, mRNA	Ni_NBS	Fu_NBS	-0.546835	8.54315	0.176373	1
	Cluster-9318.0	--	--	PREDICTED: Rattus norvegicus multiple C2 domains, transmembrane 2 (Mctp2), transcript variant X8, mRNA	Ni_NBS	Fu_NBS	0.908182	0.694339	0.176399	1
	Cluster-36206.6634	pORF1, partial [Plasmodium yoelii yoelii]	--	Tokudaia muenninki PDXDC1 gene for pyridoxal-dependent decarboxylase domain containing 1, complete cds	Ni_NBS	Fu_NBS	1.41014	0.0533703	0.176444	1
	Cluster-27559.0	Gba protein [Rattus norvegicus]	GBA, srfJ	Mus musculus ES cells cDNA, RIKEN full-length enriched library, clone:C330011P10 product:acid beta glucosidase, full insert sequence	Ni_NBS	Fu_NBS	0.600847	6.39597	0.176641	1
	Cluster-36206.787	hypothetical protein I79_015287 [Cricetulus griseus]	--	Mus musculus BAC clone RP24-65H12 from chromosome 13, complete sequence	Ni_NBS	Fu_NBS	-0.974125	1.91816	0.176706	1
	Cluster-5569.0	--	--	--	Ni_NBS	Fu_NBS	0.707578	3.83253	0.176724	1
	Cluster-10780.0	mCG1028215, partial [Mus musculus]	--	Rattus norvegicus frizzled class receptor 4 (Fzd4), mRNA	Ni_NBS	Fu_NBS	-0.732715	2.03731	0.176725	1
	Cluster-19789.0	mKIAA0519 protein, partial [Mus musculus]	EXTL3	Mus musculus exostosin-like glycosyltransferase 3 (Extl3), transcript variant 1, mRNA	Ni_NBS	Fu_NBS	-0.501843	7.07613	0.176805	1
	Cluster-36206.4622	mCG1045525, partial [Mus musculus]	--	PREDICTED: Mus pahari nuclear receptor coactivator 2 (Ncoa2), transcript variant X1, mRNA	Ni_NBS	Fu_NBS	0.557503	6.12703	0.17682	1
	Cluster-8398.0	--	--	Mus musculus targeted non-conditional, lacZ-tagged mutant allele Iws1:tm1e(KOMP)Wtsi; transgenic	Ni_NBS	Fu_NBS	0.736154	2.81339	0.17704	1
	Cluster-38085.2	unconventional myosin-Va isoform X4 [Mus musculus]	MYO5	PREDICTED: Peromyscus maniculatus bairdii myosin VA (Myo5a), transcript variant X5, mRNA	Ni_NBS	Fu_NBS	0.55861	7.63959	0.177063	1
	Cluster-25010.1	--	--	Mus musculus chromosome 6, clone RP23-392K24, complete sequence	Ni_NBS	Fu_NBS	-0.743993	4.09664	0.177288	1
	Cluster-36206.8109	PREDICTED: protein FAM78A [Rattus norvegicus]	--	PREDICTED: Rattus norvegicus family with sequence similarity 78, member A (Fam78a), mRNA &amp;&amp; XM_575110.7 PREDICTED: Rattus norvegicus family with sequence similarity 78, member A (Fam78a), mRNA	Ni_NBS	Fu_NBS	0.79975	2.45091	0.177351	1
	Cluster-34735.0	--	--	Mus musculus ubiquitin specific peptidase 34, mRNA (cDNA clone IMAGE:5708348), partial cds	Ni_NBS	Fu_NBS	0.819741	2.00051	0.177453	1
	Cluster-36206.8623	asparagine synthetase, isoform CRA_a [Rattus norvegicus]	asnB, ASNS	Mus musculus asparagine synthetase (Asns), mRNA	Ni_NBS	Fu_NBS	-0.484373	7.73059	0.177497	1
	Cluster-36206.13078	PREDICTED: superoxide dismutase [Cu-Zn] [Peromyscus maniculatus bairdii]	SOD1	Mus musculus BAC clone RP23-472H13 from 16, complete sequence	Ni_NBS	Fu_NBS	0.785695	2.88149	0.177677	1
	Cluster-36206.9392	splicing factor 3B subunit 2 [Microtus ochrogaster]	SF3B2, SAP145, CUS1	PREDICTED: Mus pahari splicing factor 3b subunit 2 (Sf3b2), transcript variant X1, mRNA	Ni_NBS	Fu_NBS	-0.721069	4.38474	0.177812	1
	Cluster-36206.9530	RecName: Full=RNA-binding protein 4B; AltName: Full=RNA-binding motif protein 30; AltName: Full=RNA-binding motif protein 4B; AltName: Full=RNA-binding protein 30; AltName: Full=Zinc-responsive protein ZD7	RBM4	Mus musculus adult male testis cDNA, RIKEN full-length enriched library, clone:4921506I22 product:RNA-BINDING PROTEIN LARK homolog [Oryctolagus cuniculus], full insert sequence	Ni_NBS	Fu_NBS	-0.692533	3.14538	0.177847	1
	Cluster-24044.0	lysine-specific demethylase 5C isoform X3 [Mus pahari]	KDM5, JARID1	Mus musculus lysine (K)-specific demethylase 5C (Kdm5c), mRNA	Ni_NBS	Fu_NBS	0.58137	7.9381	0.177889	1
	Cluster-34737.0	protein O-fucosyltransferase 2 (predicted), isoform CRA_a [Rattus norvegicus]	POFUT	Mus musculus protein O-fucosyltransferase 2 (Pofut2), mRNA	Ni_NBS	Fu_NBS	-0.881408	1.45763	0.178038	1
	Cluster-36206.14570	Gem-interacting protein, isoform CRA_a, partial [Mus musculus]	GMIP, ARHGAP46	Mus musculus Gem-interacting protein (Gmip), mRNA &amp;&amp; BC057037.1 Mus musculus Gem-interacting protein, mRNA (cDNA clone MGC:67227 IMAGE:5702855), complete cds	Ni_NBS	Fu_NBS	1.1795	0.346392	0.178094	1
	Cluster-14882.0	RecName: Full=Pendrin; AltName: Full=Sodium-independent chloride/iodide transporter; AltName: Full=Solute carrier family 26 member 4	SLC26A4, PDS	Mus musculus solute carrier family 26, member 4 (Slc26a4), mRNA	Ni_NBS	Fu_NBS	-1.26125	3.12108	0.178096	1
	Cluster-36206.6026	mCG1028293, partial [Mus musculus]	--	Mus musculus vomeronasal 2, receptor, pseudogene 15 (Vmn2r-ps15) on chromosome 4	Ni_NBS	Fu_NBS	1.50693	0.203104	0.17815	1
	Cluster-36206.7862	parathymosin [Mus caroli]	--	PREDICTED: Cricetulus griseus enhancer of polycomb-like protein 1 (LOC113836941), transcript variant X2, mRNA	Ni_NBS	Fu_NBS	-0.874197	3.90775	0.17831	1
	Cluster-24257.2	mKIAA1914 protein, partial [Mus musculus]	--	Mus musculus actin filament associated protein 1-like 2 (Afap1l2), transcript variant 2, mRNA	Ni_NBS	Fu_NBS	-0.86682	0.88855	0.178449	1
	Cluster-41387.0	arf-GAP with Rho-GAP domain, ANK repeat and PH domain-containing protein 2 isoform X1 [Mus pahari]	ARAP2	Mus musculus ArfGAP with RhoGAP domain, ankyrin repeat and PH domain 2 (Arap2), mRNA	Ni_NBS	Fu_NBS	0.657417	6.86789	0.178512	1
	Cluster-19731.0	ras-related protein Rab-35 isoform X1 [Phascolarctos cinereus]	RAB35, RAB1C	Mus musculus RAB35, member RAS oncogene family (Rab35), mRNA &amp;&amp; BC056466.1 Mus musculus RAB35, member RAS oncogene family, mRNA (cDNA clone MGC:67236 IMAGE:5717246), complete cds	Ni_NBS	Fu_NBS	-0.791513	2.16729	0.178557	1
	Cluster-38324.0	lymphatic vessel endothelial hyaluronic acid receptor 1 [Mus pahari]	--	Mus musculus lymphatic vessel endothelial hyaluronan receptor 1 (Lyve1), mRNA	Ni_NBS	Fu_NBS	-1.07779	1.46127	0.178623	1
	Cluster-36206.5709	pre-mRNA-splicing regulator WTAP [Mus caroli]	--	Mus musculus Wilms tumour 1-associating protein (Wtap), transcript variant 2, mRNA	Ni_NBS	Fu_NBS	-0.76065	2.35059	0.17866	1
	Cluster-36100.0	LOW QUALITY PROTEIN: teneurin-4 [Tupaia chinensis]	--	PREDICTED: Mus musculus teneurin transmembrane protein 4 (Tenm4), transcript variant X25, mRNA	Ni_NBS	Fu_NBS	-1.15111	0.847397	0.178786	1
	Cluster-36206.8691	Coiled-coil domain containing 84, partial [Mus musculus]	--	Mus musculus coiled-coil domain containing 84 (Ccdc84), transcript variant 1, mRNA	Ni_NBS	Fu_NBS	-0.622166	4.48036	0.178796	1
	Cluster-28460.1	--	--	Mus musculus alkaline ceramidase 2 (Acer2), transcript variant 1, mRNA	Ni_NBS	Fu_NBS	-1.18726	2.92603	0.178882	1
	Cluster-31262.0	--	--	Mus musculus targeted non-conditional, lacZ-tagged mutant allele 9230112D13Rik:tm1e(KOMP)Wtsi; transgenic	Ni_NBS	Fu_NBS	0.970892	1.38642	0.178973	1
	Cluster-21101.1	--	--	Mus musculus mannan-binding lectin serine peptidase 1 (Masp1), transcript variant 1, mRNA	Ni_NBS	Fu_NBS	-1.11748	1.59369	0.178999	1
	Cluster-17814.0	adenosine receptor A2a [Mus caroli]	ADORA2A, ADOR	Mus musculus targeted non-conditional, lacZ-tagged mutant allele Adora2a:tm1e(KOMP)Wtsi; transgenic	Ni_NBS	Fu_NBS	-0.772455	1.21159	0.179021	1
	Cluster-12501.0	PREDICTED: splicing factor, suppressor of white-apricot homolog isoform X5 [Chinchilla lanigera]	--	PREDICTED: Mus musculus splicing factor SWAP (Sfswap), transcript variant X4, misc_RNA	Ni_NBS	Fu_NBS	-0.683134	3.00507	0.179033	1
	Cluster-2702.0	--	--	Mus musculus chromosome 7, clone RP23-459P15, complete sequence	Ni_NBS	Fu_NBS	-1.46178	0.032629	0.179073	1
	Cluster-36206.3238	interleukin 17 receptor D [Mus musculus]	--	Mus musculus targeted deletion, lacZ-tagged mutant allele Bcr:tm1(KOMP)Wtsi; transgenic	Ni_NBS	Fu_NBS	-1.24607	0.541871	0.17916	1
	Cluster-36206.13412	microtubule-actin cross-linking factor 1 isoform X7 [Octodon degus]	MACF1	PREDICTED: Mus pahari KIAA0754 ortholog (Kiaa0754), mRNA	Ni_NBS	Fu_NBS	0.659662	4.47216	0.179206	1
	Cluster-33958.0	Gnpda1 protein [Rattus norvegicus]	nagB, GNPDA	PREDICTED: Mus pahari glucosamine-6-phosphate deaminase 1 (Gnpda1), mRNA	Ni_NBS	Fu_NBS	0.522242	6.59486	0.179275	1
	Cluster-26755.0	--	--	Mus musculus solute carrier family 4 (anion exchanger), member 4, mRNA (cDNA clone IMAGE:4235872)	Ni_NBS	Fu_NBS	-0.9782	0.965542	0.179338	1
	Cluster-36206.3968	--	MLL3	Mus musculus BAC clone RP23-405O11 from chromosome 5, complete sequence	Ni_NBS	Fu_NBS	-1.0803	1.75327	0.179354	1
	Cluster-36206.10640	PREDICTED: LIM domain kinase 1 isoform X1 [Rattus norvegicus]	LIMK1	PREDICTED: Mus caroli LIM domain kinase 1 (Limk1), transcript variant X2, mRNA	Ni_NBS	Fu_NBS	-0.525811	6.76682	0.17962	1
	Cluster-26700.1	mCG1045525, partial [Mus musculus]	--	Mus musculus targeted KO-first, conditional ready, lacZ-tagged mutant allele Zfp446:tm1a(EUCOMM)Wtsi; transgenic	Ni_NBS	Fu_NBS	0.858428	0.517295	0.179749	1
	Cluster-36206.17981	rCG63686 [Rattus norvegicus]	--	Mus musculus zinc finger protein 382 (Zfp382), transcript variant 1, mRNA	Ni_NBS	Fu_NBS	1.66902	2.71585	0.179752	1
	Cluster-36206.8693	caspase activity and apoptosis inhibitor 1 isoform X1 [Mus caroli]	--	Mus musculus RIKEN cDNA 5830433M19 gene, mRNA (cDNA clone MGC:28232 IMAGE:3991510), complete cds	Ni_NBS	Fu_NBS	-1.05715	0.543264	0.179817	1
	Cluster-13377.0	--	--	--	Ni_NBS	Fu_NBS	1.39109	-0.104978	0.17984	1
	Cluster-36206.3380	--	--	Mus musculus RIKEN cDNA 2900097C17 gene (2900097C17Rik), long non-coding RNA	Ni_NBS	Fu_NBS	0.710212	2.48715	0.179942	1
	Cluster-36206.2992	NEDD4, partial [Cricetulus griseus]	NEDD4, RSP5	Rattus norvegicus MHC class Ib RT1.S3 (RT1.S3) mRNA, partial cds	Ni_NBS	Fu_NBS	0.748058	1.52776	0.179975	1
	Cluster-36206.11294	pleckstrin homology domain-containing family H member 2 [Mus pahari]	--	PREDICTED: Rattus norvegicus pleckstrin homology, MyTH4 and FERM domain containing H2 (Plekhh2), transcript variant X7, mRNA	Ni_NBS	Fu_NBS	-1.11703	0.62572	0.180026	1
	Cluster-36206.1044	rCG20032 [Rattus norvegicus]	SPCS3, SPC3	Rattus norvegicus similar to Microsomal signal peptidase 23 kDa subunit (SPase 22 kDa subunit) (SPC22/23), mRNA (cDNA clone MGC:109340 IMAGE:7315105), complete cds	Ni_NBS	Fu_NBS	-0.748916	2.31334	0.180216	1
	Cluster-18538.0	cytochrome P450 2A5 [Mus pahari]	CYP2A	Mus musculus cytochrome P450, family 2, subfamily a, polypeptide 5, mRNA (cDNA clone MGC:170425 IMAGE:8861820), complete cds &amp;&amp; BC138796.1 Mus musculus cytochrome P450, family 2, subfamily a, polypeptide 5, mRNA (cDNA clone MGC:170423 IMAGE:8861818), complete cds	Ni_NBS	Fu_NBS	-1.54343	1.69576	0.180291	1
	Cluster-41235.1	solute carrier family 43, member 2 [Tokudaia muenninki]	--	Rattus norvegicus solute carrier family 43 member 2 (Slc43a2), mRNA	Ni_NBS	Fu_NBS	1.00959	1.41757	0.180299	1
	Cluster-36206.5448	--	--	PREDICTED: Mus caroli RPGRIP1 like (Rpgrip1l), transcript variant X3, mRNA	Ni_NBS	Fu_NBS	0.683267	4.17509	0.180386	1
	Cluster-36206.17556	--	--	Mus musculus targeted non-conditional, lacZ-tagged mutant allele Gpr1:tm1e(EUCOMM)Hmgu; transgenic	Ni_NBS	Fu_NBS	0.90148	0.759653	0.180507	1
	Cluster-8830.0	--	--	Mus musculus chromosome 7, clone RP23-390N24, complete sequence	Ni_NBS	Fu_NBS	-1.30053	0.327268	0.180515	1
	Cluster-36206.4314	--	--	Mus musculus angel homolog 2 (Angel2), transcript variant 7, non-coding RNA	Ni_NBS	Fu_NBS	0.556639	5.67387	0.180541	1
	Cluster-23390.0	--	--	Mus musculus targeted KO-first, conditional ready, lacZ-tagged mutant allele Satb1:tm1a(EUCOMM)Hmgu; transgenic	Ni_NBS	Fu_NBS	-0.954793	0.951671	0.180628	1
	Cluster-27511.0	1,2-dihydroxy-3-keto-5-methylthiopentene dioxygenase [Meriones unguiculatus]	mtnD, mtnZ, ADI1	Mus musculus acireductone dioxygenase 1 (Adi1), mRNA	Ni_NBS	Fu_NBS	-0.739227	1.11009	0.18064	1
	Cluster-18659.0	procollagen lysine, 2-oxoglutarate 5-dioxygenase 2, isoform CRA_b [Mus musculus]	PLOD2	Mus musculus procollagen lysine, 2-oxoglutarate 5-dioxygenase 2 (Plod2), transcript variant 1, mRNA	Ni_NBS	Fu_NBS	-0.789405	5.66567	0.180796	1
	Cluster-6361.0	rCG50805 [Rattus norvegicus]	--	Mus musculus targeted KO-first, conditional ready, lacZ-tagged mutant allele Pla2g4f:tm1a(EUCOMM)Hmgu; transgenic	Ni_NBS	Fu_NBS	1.00646	0.480971	0.180894	1
	Cluster-12347.0	--	--	Mus musculus immunoglobulin heavy chain complex (Igh) on chromosome 12	Ni_NBS	Fu_NBS	0.883635	1.46003	0.180974	1
	Cluster-14446.0	--	--	Mus musculus complexin 2 (Cplx2), transcript variant 2, mRNA	Ni_NBS	Fu_NBS	-0.825276	1.24066	0.18098	1
	Cluster-32693.0	unnamed protein product, partial [Mus musculus]	--	Mus musculus targeted non-conditional, lacZ-tagged mutant allele BC013529:tm1e(EUCOMM)Wtsi; transgenic	Ni_NBS	Fu_NBS	1.31226	1.2558	0.181028	1
	Cluster-39468.0	--	--	Rattus norvegicus chromosome 1 clone RP32-7K9 map q36, complete sequence	Ni_NBS	Fu_NBS	-1.47382	0.411805	0.181165	1
	Cluster-1964.0	--	--	PREDICTED: Rattus norvegicus leukemia inhibitory factor receptor alpha (Lifr), transcript variant X3, mRNA	Ni_NBS	Fu_NBS	-0.850262	1.65644	0.181188	1
	Cluster-33944.1	--	--	PREDICTED: Rattus norvegicus protein tyrosine phosphatase, receptor type, D (Ptprd), transcript variant X11, mRNA	Ni_NBS	Fu_NBS	0.78617	3.725	0.181249	1
	Cluster-9976.0	PREDICTED: phosphatidylinositol 4-phosphate 5-kinase-like protein 1 isoform X2 [Rattus norvegicus]	PIP5KL1	PREDICTED: Rattus norvegicus phosphatidylinositol-4-phosphate 5-kinase-like 1 (Pip5kl1), transcript variant X2, mRNA	Ni_NBS	Fu_NBS	-1.37566	0.189004	0.181275	1
	Cluster-24835.0	agrin isoform X5 [Mus caroli]	AGRN	PREDICTED: Rattus norvegicus agrin (Agrn), transcript variant X6, mRNA	Ni_NBS	Fu_NBS	-0.915666	0.713135	0.181306	1
	Cluster-36206.2676	cyclin-G2 [Mus caroli]	CCNG2	Mus musculus cyclin G2 (Ccng2), mRNA	Ni_NBS	Fu_NBS	-0.845702	1.5529	0.181413	1
	Cluster-36282.3	Icmt protein [Mus musculus]	ICMT, STE14	Mus musculus isoprenylcysteine carboxyl methyltransferase (Icmt), transcript variant 2, non-coding RNA	Ni_NBS	Fu_NBS	-0.722994	3.25003	0.181443	1
	Cluster-10595.0	PREDICTED: zinc finger and BTB domain-containing protein 4 isoform X1 [Rattus norvegicus]	ZBTB4	Mus musculus adult male diencephalon cDNA, RIKEN full-length enriched library, clone:9330153E02 product:unclassifiable, full insert sequence	Ni_NBS	Fu_NBS	0.814019	5.48256	0.181464	1
	Cluster-36206.4224	synaptotagmin-5 [Rattus norvegicus]	SYT5	PREDICTED: Rattus norvegicus synaptotagmin 5 (Syt5), transcript variant X1, mRNA	Ni_NBS	Fu_NBS	-1.40089	0.144579	0.181492	1
	Cluster-36206.11097	splicing factor, arginine/serine-rich 12, isoform CRA_a, partial [Mus musculus]	SFRS12	Mus musculus splicing regulatory glutamine/lysine-rich protein 1 (Srek1), transcript variant 2, mRNA	Ni_NBS	Fu_NBS	0.49273	7.01615	0.181593	1
	Cluster-36206.2146	furin isoform X2 [Mus caroli]	FURIN, PCSK3	PREDICTED: Mus caroli furin, paired basic amino acid cleaving enzyme (Furin), transcript variant X7, mRNA	Ni_NBS	Fu_NBS	-0.501258	7.51332	0.181697	1
	Cluster-36206.16271	testis-specific X-linked protein [Mus spicilegus]	--	Mus spicilegus isolate 14799 testis-specific X-linked protein (Tsx) gene, complete cds	Ni_NBS	Fu_NBS	-0.73658	2.37074	0.181808	1
	Cluster-9546.0	--	--	Mus musculus targeted KO-first, conditional ready, lacZ-tagged mutant allele Trp53:tm1a(EUCOMM)Hmgu; transgenic	Ni_NBS	Fu_NBS	-1.17371	0.755046	0.181858	1
	Cluster-8569.0	selenoprotein H [Mus pahari]	--	Mus musculus 10 days lactation, adult female mammary gland cDNA, RIKEN full-length enriched library, clone:D730016O21 product:similar to Selenoprotein H [Homo sapiens], full insert sequence	Ni_NBS	Fu_NBS	-0.542932	7.28808	0.181937	1
	Cluster-36206.10487	Platelet-activating factor acetylhydrolase, isoform 1b, beta1 subunit [Mus musculus]	PAFAH1B1, LIS1	Mus musculus platelet-activating factor acetylhydrolase, isoform 1b, subunit 1 (Pafah1b1), transcript variant 1, mRNA	Ni_NBS	Fu_NBS	-0.673833	3.57466	0.181961	1
	Cluster-36206.1413	--	--	Mus musculus targeted non-conditional, lacZ-tagged mutant allele Pqlc3:tm1e(KOMP)Wtsi; transgenic	Ni_NBS	Fu_NBS	-1.26427	0.655856	0.181964	1
	Cluster-36206.3531	bis(5'-adenosyl)-triphosphatase ENPP4 isoform X1 [Mus caroli]	ENPP4	PREDICTED: Rattus norvegicus ectonucleotide pyrophosphatase/phosphodiesterase 4 (Enpp4), transcript variant X2, mRNA	Ni_NBS	Fu_NBS	-0.969219	0.861227	0.18199	1
	Cluster-15372.0	mCG14318, isoform CRA_f [Mus musculus]	UGT	Mus musculus predicted gene, 38421 (Gm38421) pseudogene on chromosome 1	Ni_NBS	Fu_NBS	1.31887	-0.155363	0.182039	1
	Cluster-14291.0	mCG122432, isoform CRA_g, partial [Mus musculus]	TFII-I, GTF2I	Mus musculus general transcription factor II I repeat domain-containing 1 (Gtf2ird1), transcript variant 2, mRNA	Ni_NBS	Fu_NBS	-0.575535	5.70743	0.182252	1
	Cluster-35415.0	--	--	Rattus norvegicus zinc finger protein 329 (Zfp329), mRNA	Ni_NBS	Fu_NBS	0.846523	1.81144	0.182498	1
	Cluster-28943.1	PREDICTED: anoctamin-1 isoform X6 [Rattus norvegicus]	ANO1, DOG1, TMEM16A	Mus musculus 0 day neonate kidney cDNA, RIKEN full-length enriched library, clone:D630001F01 product:HYPOTHETICAL 68.9 KDA PROTEIN homolog [Homo sapiens], full insert sequence	Ni_NBS	Fu_NBS	0.791996	7.02688	0.182659	1
	Cluster-36206.725	protein APCDD1 [Mus caroli]	--	PREDICTED: Mus pahari APC down-regulated 1 (Apcdd1), mRNA	Ni_NBS	Fu_NBS	-0.628082	5.22935	0.182707	1
	Cluster-5380.0	mCG1034361, partial [Mus musculus]	--	PREDICTED: Mus musculus aryl hydrocarbon receptor nuclear translocator-like 2 (Arntl2), transcript variant X10, mRNA	Ni_NBS	Fu_NBS	1.11536	0.512556	0.182809	1
	Cluster-31724.1	unconventional myosin-Ia [Mus pahari]	MYO1	PREDICTED: Mus pahari myosin IA (Myo1a), mRNA	Ni_NBS	Fu_NBS	1.59319	2.09631	0.182838	1
	Cluster-7071.0	--	--	Mus musculus geranylgeranyl diphosphate synthase 1, mRNA (cDNA clone MGC:11417 IMAGE:2651229), complete cds	Ni_NBS	Fu_NBS	1.30318	1.06349	0.182872	1
	Cluster-36206.173	tRNA (guanine(10)-N2)-methyltransferase homolog isoform X1 [Mesocricetus auratus]	TRM11, TRMT11	Mus musculus tRNA methyltransferase 11 (Trmt11), transcript variant 1, mRNA	Ni_NBS	Fu_NBS	-0.611891	5.52607	0.183016	1
	Cluster-36206.5823	mCG147305 [Mus musculus]	--	Mus musculus 0 day neonate thymus cDNA, RIKEN full-length enriched library, clone:A430102M01 product:unclassifiable, full insert sequence	Ni_NBS	Fu_NBS	0.688432	4.45008	0.183017	1
	Cluster-36206.3082	beta-galactoside alpha-2,6-sialyltransferase 1 [Mus caroli]	SIAT1, ST6GAL1	PREDICTED: Mus musculus beta galactoside alpha 2,6 sialyltransferase 1 (St6gal1), transcript variant X4, mRNA	Ni_NBS	Fu_NBS	0.935477	0.632117	0.183076	1
	Cluster-36206.3316	--	--	Rattus norvegicus TL0ABA16YA04 mRNA sequence	Ni_NBS	Fu_NBS	0.843214	1.54232	0.183199	1
	Cluster-36206.7688	E3 ubiquitin-protein ligase Arkadia isoform X5 [Mus musculus]	RNF111	Mus musculus NOD-derived CD11c +ve dendritic cells cDNA, RIKEN full-length enriched library, clone:F630007E03 product:ring finger 111, full insert sequence	Ni_NBS	Fu_NBS	0.879162	0.922346	0.18343	1
	Cluster-39448.0	--	--	Rattus norvegicus BAC CH230-252L18 (Children's Hospital Oakland Research Institute Rat (BN/SsNHsd/MCW) BAC library) complete sequence	Ni_NBS	Fu_NBS	0.895282	1.66512	0.18347	1
	Cluster-31724.0	PREDICTED: unconventional myosin-Ia isoform X1 [Rattus norvegicus]	MYO1	PREDICTED: Mus pahari myosin IA (Myo1a), mRNA	Ni_NBS	Fu_NBS	1.68168	4.31925	0.183483	1
	Cluster-27244.0	unnamed protein product [Mus musculus]	NID	PREDICTED: Mus pahari nidogen 2 (Nid2), mRNA	Ni_NBS	Fu_NBS	-0.929459	0.638452	0.183526	1
	Cluster-36206.2038	B-cell translocation gene 3 [Mus musculus]	TOB	Mus musculus BTG anti-proliferation factor 3 (Btg3), transcript variant 1, mRNA	Ni_NBS	Fu_NBS	-0.798402	2.65957	0.183671	1
	Cluster-36206.2542	--	--	--	Ni_NBS	Fu_NBS	0.916492	0.329721	0.183765	1
	Cluster-36206.18270	--	--	Mus musculus targeted KO-first, conditional ready, lacZ-tagged mutant allele Nadsyn1:tm1a(KOMP)Wtsi; transgenic	Ni_NBS	Fu_NBS	2.00465	0.423216	0.183928	1
	Cluster-36206.15931	beta-chimaerin isoform 2 [Mus musculus]	CHN1_2, ARHGAP2_3	Mus musculus chimerin 2 (Chn2), transcript variant 2, mRNA	Ni_NBS	Fu_NBS	-1.23406	3.84177	0.183961	1
	Cluster-28845.0	zinc finger and BTB domain-containing protein 42 [Rattus norvegicus]	--	Mus musculus zinc finger and BTB domain containing 42 (Zbtb42), mRNA	Ni_NBS	Fu_NBS	0.687458	3.02822	0.184041	1
	Cluster-36206.14711	PREDICTED: nuclear transcription factor Y subunit alpha isoform X2 [Myotis davidii]	NFYA	PREDICTED: Rattus norvegicus nuclear transcription factor Y subunit alpha (Nfya), transcript variant X5, mRNA	Ni_NBS	Fu_NBS	0.485517	7.28183	0.184076	1
	Cluster-13483.0	msx2-interacting protein [Mus pahari]	--	Rattus norvegicus spen family transcriptional repressor (Spen), mRNA	Ni_NBS	Fu_NBS	-0.77346	1.24911	0.184092	1
	Cluster-36206.1558	--	--	Mus musculus valosin containing protein (p97)/p47 complex interacting protein 1 (Vcpip1), mRNA	Ni_NBS	Fu_NBS	0.543309	6.1821	0.184183	1
	Cluster-36206.7009	cytokine receptor-like factor 3 isoform X1 [Mus caroli]	--	Mus musculus cytokine receptor-like factor 3 (Crlf3), transcript variant 1, mRNA	Ni_NBS	Fu_NBS	-0.992973	1.38723	0.184197	1
	Cluster-36206.2899	HIV TAT specific factor 1, isoform CRA_b, partial [Mus musculus]	HTATSF1	Mus musculus HIV TAT specific factor 1 (Htatsf1), transcript variant 1, mRNA	Ni_NBS	Fu_NBS	-0.80684	1.48054	0.184329	1
	Cluster-36206.57	receptor activity-modifying protein 1 precursor [Rattus norvegicus]	RAMP1	Mus musculus receptor (calcitonin) activity modifying protein 1 (Ramp1), transcript variant 1, mRNA	Ni_NBS	Fu_NBS	0.790856	5.8759	0.184679	1
	Cluster-22185.0	cytoplasmic dynein 1 light intermediate chain 1 [Mus pahari]	DYNC1LI, DNCLI	PREDICTED: Peromyscus maniculatus bairdii dynein cytoplasmic 1 light intermediate chain 1 (Dync1li1), mRNA	Ni_NBS	Fu_NBS	-0.492232	6.83754	0.185321	1
	Cluster-10097.0	--	--	Mus musculus targeted KO-first, conditional ready, lacZ-tagged mutant allele Eif2c4:tm1a(EUCOMM)Hmgu; transgenic	Ni_NBS	Fu_NBS	-1.0331	1.79543	0.185443	1
	Cluster-36206.5816	MTA2, partial [Cricetulus griseus]	MTA	Mus musculus metastasis-associated gene family, member 2 (Mta2), mRNA &amp;&amp; BC079847.1 Mus musculus metastasis-associated gene family, member 2, mRNA (cDNA clone MGC:99877 IMAGE:6419411), complete cds	Ni_NBS	Fu_NBS	-0.932838	1.76827	0.185476	1
	Cluster-18501.0	--	--	Mus musculus BAC clone RP23-397H1 from chromosome 8, complete sequence	Ni_NBS	Fu_NBS	0.970342	0.531417	0.185566	1
	Cluster-36206.8529	zinc finger protein 39 isoform X1 [Nannospalax galili]	KRAB	Rattus norvegicus zinc finger protein 39 (Zfp39), mRNA	Ni_NBS	Fu_NBS	-0.80898	0.84819	0.185601	1
	Cluster-36206.12697	heat shock 70 kDa protein 12B [Mus pahari]	--	Mus musculus targeted non-conditional, lacZ-tagged mutant allele 1700037H04Rik:tm1e(EUCOMM)Hmgu; transgenic	Ni_NBS	Fu_NBS	-0.921008	1.82626	0.185618	1
	Cluster-11726.0	cathepsin O [Mus caroli]	CTSO	PREDICTED: Mus pahari cathepsin O (Ctso), mRNA	Ni_NBS	Fu_NBS	0.544613	5.98152	0.185668	1
	Cluster-36447.0	laminin subunit gamma-3 [Mus pahari]	LAMC3	PREDICTED: Rattus norvegicus laminin subunit gamma-3-like (LOC102554659), mRNA	Ni_NBS	Fu_NBS	0.939882	0.963288	0.185683	1
	Cluster-36206.14923	period circadian protein homolog 1 [Mus pahari]	PER	PREDICTED: Rattus norvegicus period circadian clock 1 (Per1), transcript variant X1, mRNA	Ni_NBS	Fu_NBS	-0.4594	8.17646	0.185749	1
	Cluster-7209.0	--	--	Mus musculus BAC clone RP23-386F19 from chromosome 13, complete sequence	Ni_NBS	Fu_NBS	-1.88234	-0.0534837	0.185796	1
	Cluster-36206.17311	5' nucleotidase, ecto [Mus musculus]	NT5E, CD73	Mus musculus 5' nucleotidase, ecto (Nt5e), mRNA	Ni_NBS	Fu_NBS	-0.50653	8.96637	0.18591	1
	Cluster-26785.0	rap1 GTPase-activating protein 2 isoform X2 [Mus pahari]	RAP1GAP2	PREDICTED: Rattus norvegicus RAP1 GTPase activating protein 2 (Rap1gap2), transcript variant X8, mRNA	Ni_NBS	Fu_NBS	1.67435	1.10731	0.185912	1
	Cluster-28564.0	putative lipopolysaccharide-induced tumor necrosis factor-alpha factor like protein [Cricetulus griseus]	LITAF	Mus musculus adult male eyeball cDNA, RIKEN full-length enriched library, clone:7530418G17 product:LPS-induced TNF-alpha factor, full insert sequence	Ni_NBS	Fu_NBS	0.54421	6.23686	0.186001	1
	Cluster-33457.1	NEDD4, partial [Cricetulus griseus]	--	R.norvegicus DNA sequence for LFB1/HNF1 promoter	Ni_NBS	Fu_NBS	1.30584	0.183855	0.186135	1
	Cluster-5682.0	--	--	Mouse DNA sequence from clone RP24-535M24 on chromosome 4, complete sequence	Ni_NBS	Fu_NBS	-1.31226	0.510726	0.18626	1
	Cluster-36206.12786	hypothetical protein I79_014419 [Cricetulus griseus]	--	Mus musculus activating transcription factor 6 (Atf6), mRNA	Ni_NBS	Fu_NBS	0.68778	5.59645	0.186518	1
	Cluster-36206.6707	breast carcinoma-amplified sequence 3 isoform X8 [Mus caroli]	--	PREDICTED: Cricetulus griseus BCAS3, microtubule associated cell migration factor (Bcas3), transcript variant X8, mRNA	Ni_NBS	Fu_NBS	-0.506644	6.98559	0.186652	1
	Cluster-16624.0	PREDICTED: plectin [Xenopus tropicalis]	PLEC	PREDICTED: Mustela putorius furo plectin (PLEC), mRNA	Ni_NBS	Fu_NBS	1.33843	0.143157	0.186801	1
	Cluster-19441.0	--	--	Mus musculus targeted non-conditional, lacZ-tagged mutant allele Gstm7:tm1e(KOMP)Wtsi; transgenic	Ni_NBS	Fu_NBS	1.08917	2.19837	0.186824	1
	Cluster-36206.17676	leucine-rich repeat-containing protein 47 isoform X1 [Mus caroli]	--	Rattus norvegicus leucine rich repeat containing 47 (Lrrc47), mRNA	Ni_NBS	Fu_NBS	0.651302	6.21902	0.186897	1
	Cluster-36206.818	THAP domain-containing protein 11 [Mus caroli]	--	Mus musculus targeted non-conditional, lacZ-tagged mutant allele Cenpt:tm1e(EUCOMM)Hmgu; transgenic	Ni_NBS	Fu_NBS	-0.892548	1.23146	0.186917	1
	Cluster-664.0	--	--	Mus musculus Lynx1 protein gene, complete cds	Ni_NBS	Fu_NBS	-0.94731	2.0935	0.186948	1
	Cluster-28433.0	LMP-2 polypeptide [Mus musculus]	PSMB9, LMP2	Mus musculus activated spleen cDNA, RIKEN full-length enriched library, clone:F830003E11 product:proteosome (prosome, macropain) subunit, beta type 9 (large multifunctional protease 2), full insert sequence	Ni_NBS	Fu_NBS	-1.74383	0.219754	0.187028	1
	Cluster-1019.0	--	--	Mus musculus Sybl1 gene (partial), exon 1	Ni_NBS	Fu_NBS	1.52094	-0.0913604	0.187048	1
	Cluster-36206.16217	Retroviral nucleocapsid protein Gag containing protein [Cricetulus griseus]	--	PREDICTED: Rattus norvegicus G protein-coupled receptor kinase 5 (Grk5), transcript variant X3, mRNA	Ni_NBS	Fu_NBS	-1.18005	0.652398	0.187261	1
	Cluster-13521.0	protein FAM181B [Mus pahari]	--	Mus musculus chromosome 7 WGS contig MG189_assembly_correction genomic sequence	Ni_NBS	Fu_NBS	-1.02402	2.51121	0.187266	1
	Cluster-36206.9675	ubiquitin-conjugating enzyme E2 J1 isoform X1 [Mus caroli]	UBE2J1, NCUBE1, UBC6	Mus musculus ubiquitin-conjugating enzyme E2J 1 (Ube2j1), transcript variant 1, mRNA	Ni_NBS	Fu_NBS	-0.797907	0.907259	0.187306	1
	Cluster-22022.0	phospholipid-transporting ATPase ID isoform 1 [Mus musculus]	E3.6.3.1	PREDICTED: Rattus norvegicus ATPase, class I, type 8B, member 2 (LOC685152), transcript variant X1, mRNA &amp;&amp; XM_001062555.5 PREDICTED: Rattus norvegicus ATPase, class I, type 8B, member 2 (LOC685152), transcript variant X1, mRNA	Ni_NBS	Fu_NBS	0.490754	9.1603	0.187361	1
	Cluster-36206.1246	--	--	Mus musculus targeted deletion, lacZ-tagged mutant allele Yipf2:tm1(KOMP)Wtsi; transgenic	Ni_NBS	Fu_NBS	0.926547	0.692499	0.187581	1
	Cluster-36206.8758	Bnip3l protein, partial [Rattus norvegicus]	BNIP3L	PREDICTED: Mesocricetus auratus BCL2 interacting protein 3 like (Bnip3l), transcript variant X2, mRNA	Ni_NBS	Fu_NBS	-0.812628	2.31573	0.187645	1
	Cluster-36206.16400	--	--	Rat cytochrome P450IIE1 gene, complete cds	Ni_NBS	Fu_NBS	2.40704	1.3423	0.187733	1
	Cluster-36206.8128	uncharacterized protein LOC100062522 isoform X2 [Equus caballus]	--	PREDICTED: Mus caroli ubiquitin like 7 (Ubl7), transcript variant X3, mRNA	Ni_NBS	Fu_NBS	-1.70086	0.382085	0.187747	1
	Cluster-36206.13712	PREDICTED: glycogen phosphorylase, brain form [Calidris pugnax]	PYG, glgP	Mus musculus brain glycogen phosphorylase (Pygb), mRNA &amp;&amp; BC035283.1 Mus musculus brain glycogen phosphorylase, mRNA (cDNA clone MGC:36329 IMAGE:4947455), complete cds	Ni_NBS	Fu_NBS	-0.768841	3.44942	0.187938	1
	Cluster-36206.1854	PREDICTED: reproductive homeobox on X chromosome 2 isoform X1 [Rattus norvegicus]	--	PREDICTED: Rattus norvegicus reproductive homeobox on X chromosome 2 (Rhox2), transcript variant X1, mRNA	Ni_NBS	Fu_NBS	-0.822472	2.24016	0.187992	1
	Cluster-36206.3302	mCG146313, partial [Mus musculus]	--	Mus musculus targeted KO-first, conditional ready, lacZ-tagged mutant allele Tm7sf3:tm1a(EUCOMM)Hmgu; transgenic	Ni_NBS	Fu_NBS	-0.98338	0.64608	0.187998	1
	Cluster-15379.0	--	--	Mus musculus chromosome 7, clone RP23-402K24, complete sequence	Ni_NBS	Fu_NBS	0.834301	1.23348	0.188069	1
	Cluster-37301.1	--	--	Mus musculus transmembrane and tetratricopeptide repeat containing 1 (Tmtc1), transcript variant 2, mRNA	Ni_NBS	Fu_NBS	0.915147	0.705263	0.188149	1
	Cluster-4303.0	--	--	--	Ni_NBS	Fu_NBS	0.721803	1.52991	0.188212	1
	Cluster-10736.0	--	--	Mus musculus targeted non-conditional, lacZ-tagged mutant allele Zmat2:tm1e(EUCOMM)Hmgu; transgenic	Ni_NBS	Fu_NBS	0.856271	0.698413	0.188332	1
	Cluster-33617.0	--	--	Mus musculus targeted KO-first, conditional ready, lacZ-tagged mutant allele Wt1:tm1a(KOMP)Wtsi; transgenic	Ni_NBS	Fu_NBS	-0.910976	0.990519	0.188398	1
	Cluster-34522.0	--	--	Mus musculus guanine nucleotide binding protein, alpha O (Gnao1), transcript variant A, mRNA	Ni_NBS	Fu_NBS	-2.11426	-0.110491	0.188413	1
	Cluster-4042.0	--	--	PREDICTED: Rattus norvegicus carbohydrate (N-acetylgalactosamine 4-sulfate 6-O) sulfotransferase 15 (Chst15), transcript variant X5, mRNA	Ni_NBS	Fu_NBS	-0.764197	2.06881	0.188426	1
	Cluster-38495.0	growth/differentiation factor 6 preproprotein [Mus musculus]	GDF6	Mus musculus targeted non-conditional, lacZ-tagged mutant allele Gdf6:tm1e(EUCOMM)Hmgu; transgenic	Ni_NBS	Fu_NBS	1.16169	0.653261	0.188501	1
	Cluster-36206.8561	PREDICTED: mediator of RNA polymerase II transcription subunit 27 isoform X1 [Chlorocebus sabaeus]	MED27	Rattus norvegicus mediator complex subunit 27 (Med27), mRNA	Ni_NBS	Fu_NBS	-0.582828	6.11239	0.188587	1
	Cluster-36206.2058	Wilms tumor protein 1-interacting protein [Mus pahari]	AJUBA, LIMD1, WTIP	PREDICTED: Mus pahari WT1 interacting protein (Wtip), mRNA	Ni_NBS	Fu_NBS	-0.570457	6.18543	0.188598	1
	Cluster-36206.5839	--	--	Mus musculus BEN domain containing 4 (Bend4), mRNA	Ni_NBS	Fu_NBS	-1.19913	0.744902	0.188669	1
	Cluster-36206.5003	--	--	Mus musculus baculoviral IAP repeat-containing 6 (Birc6), mRNA	Ni_NBS	Fu_NBS	0.640099	3.80985	0.188908	1
	Cluster-17801.1	PREDICTED: tensin-1 isoform X1 [Rattus norvegicus]	TNS	PREDICTED: Mus musculus tensin 1 (Tns1), transcript variant X13, mRNA	Ni_NBS	Fu_NBS	-0.817873	2.19654	0.188918	1
	Cluster-36206.636	F-box/LRR-repeat protein 14 isoform X1 [Equus caballus]	FBXL14	Mus musculus NOD-derived CD11c +ve dendritic cells cDNA, RIKEN full-length enriched library, clone:F630204H10 product:F-box and leucine-rich repeat protein 14, full insert sequence	Ni_NBS	Fu_NBS	0.510908	6.81144	0.188942	1
	Cluster-36206.6157	--	--	Mus musculus targeted KO-first, conditional ready, lacZ-tagged mutant allele Chdh:tm1a(KOMP)Ucd; transgenic	Ni_NBS	Fu_NBS	-1.03483	0.460806	0.188964	1
	Cluster-1278.0	--	--	Mus musculus RAB3D, member RAS oncogene family, mRNA (cDNA clone MGC:6707 IMAGE:3584902), complete cds	Ni_NBS	Fu_NBS	0.858413	0.734415	0.188969	1
	Cluster-13601.0	--	--	Rattus norvegicus Pia4 CH230-5I20 (Children's Hospital Oakland Research Institute Rat (BN/SsNHsd/MCW) BAC library) complete sequence	Ni_NBS	Fu_NBS	-1.07822	1.01787	0.189019	1
	Cluster-36206.9634	gap junction membrane channel protein alpha1 [Rattus norvegicus]	GJA1, CX43	Mus musculus gap junction protein, alpha 1 (Gja1), mRNA	Ni_NBS	Fu_NBS	0.714675	2.9505	0.189119	1
	Cluster-13773.0	SRY-box containing gene 5, isoform CRA_a, partial [Mus musculus]	SOX5_6_13	PREDICTED: Rattus norvegicus SRY box 5 (Sox5), transcript variant X9, mRNA	Ni_NBS	Fu_NBS	-1.32806	0.504832	0.189243	1
	Cluster-37260.1	PREDICTED: collectin-11 isoform X2 [Rattus norvegicus]	COLEC11	Mus musculus collectin sub-family member 11 (Colec11), transcript variant 2, mRNA	Ni_NBS	Fu_NBS	-1.0268	2.67066	0.189274	1
	Cluster-24942.0	synaptic adhesion-like molecule 4 [Mus musculus]	LRFN3, SALM4	Mus musculus leucine rich repeat and fibronectin type III domain containing 3, mRNA (cDNA clone MGC:91300 IMAGE:6418622), complete cds	Ni_NBS	Fu_NBS	-0.918494	1.90663	0.189385	1
	Cluster-36206.3095	IQ motif containing C [Mus musculus]	--	Mus musculus IQ motif containing C, mRNA (cDNA clone IMAGE:3665627)	Ni_NBS	Fu_NBS	-0.899126	0.831643	0.18945	1
	Cluster-36206.2680	hypothetical protein DBR06_SOUSAS1210135, partial [Sousa chinensis]	RAP2B	Mus musculus RAP2B, member of RAS oncogene family (Rap2b), mRNA	Ni_NBS	Fu_NBS	0.660443	6.94724	0.189636	1
	Cluster-36206.11838	Ribonuclease H1 [Mus musculus]	rnhA, RNASEH1	Mus musculus ribonuclease H1 (Rnaseh1), transcript variant 1, mRNA &amp;&amp; NM_011275.3 Mus musculus ribonuclease H1 (Rnaseh1), transcript variant 1, mRNA	Ni_NBS	Fu_NBS	-1.09316	0.761733	0.189738	1
	Cluster-36206.16606	acylpyruvase FAHD1, mitochondrial [Mus caroli]	FAHD1	Tokudaia muenninki FAHD1 mRNA for fumarylacetoacetate hydrolase domain containing 1, complete cds	Ni_NBS	Fu_NBS	-1.43352	0.4269	0.189797	1
	Cluster-36206.1258	pannexin-1 [Mus pahari]	PANX1	Mus musculus pannexin 1 (Panx1), mRNA &amp;&amp; BC049074.1 Mus musculus pannexin 1, mRNA (cDNA clone MGC:61251 IMAGE:6809247), complete cds	Ni_NBS	Fu_NBS	-0.736726	4.61162	0.189984	1
	Cluster-36206.17880	--	--	Mus musculus targeted KO-first, conditional ready, lacZ-tagged mutant allele 4933407L21Rik:tm1a(KOMP)Wtsi; transgenic	Ni_NBS	Fu_NBS	0.847437	2.60609	0.19001	1
	Cluster-36206.12752	hypothetical protein T02_11035, partial [Trichinella nativa]	--	Mus musculus 10 BAC RP23-86P1 (Roswell Park Cancer Institute (C57BL/6J Female) Mouse BAC Library) complete sequence	Ni_NBS	Fu_NBS	0.706912	1.52022	0.190069	1
	Cluster-31254.1	Klhl29 protein, partial [Mus musculus]	KLHL29, KBTBD9	Mus musculus mRNA for mKIAA1921 protein	Ni_NBS	Fu_NBS	-0.843839	3.62251	0.190194	1
	Cluster-36712.0	platelet-derived growth factor C precursor [Rattus norvegicus]	PDGFC_D	Mus musculus platelet-derived growth factor, C polypeptide (Pdgfc), transcript variant 1, mRNA	Ni_NBS	Fu_NBS	0.818347	4.36436	0.190256	1
	Cluster-36206.16934	unnamed protein product [Mus musculus]	LOX	Mouse lysyl oxidase mRNA, complete cds	Ni_NBS	Fu_NBS	-0.857892	4.13695	0.190309	1
	Cluster-36206.8501	--	--	--	Ni_NBS	Fu_NBS	1.33316	-0.131379	0.190387	1
	Cluster-36206.4903	lipoyl synthase, mitochondrial isoform X1 [Mus pahari]	lipA	Rattus norvegicus lipoic acid synthetase (Lias), mRNA &amp;&amp; BC083708.1 Rattus norvegicus lipoic acid synthetase, mRNA (cDNA clone MGC:94598 IMAGE:7190554), complete cds	Ni_NBS	Fu_NBS	-0.467992	8.46427	0.190444	1
	Cluster-32857.0	laminin-2 alpha2 chain precursor [Mus musculus]	LAMA1_2	PREDICTED: Mus musculus laminin, alpha 2 (Lama2), transcript variant X3, mRNA	Ni_NBS	Fu_NBS	-1.01321	0.203209	0.190628	1
	Cluster-36206.7793	ubiquitin-like modifier-activating enzyme 1 isoform X1 [Urocitellus parryii]	UBE1, UBA1	PREDICTED: Rattus norvegicus ubiquitin-like modifier-activating enzyme 1 Y (LOC103694556), mRNA &amp;&amp; XM_008773694.2 PREDICTED: Rattus norvegicus ubiquitin-like modifier-activating enzyme 1 Y (LOC103694557), mRNA	Ni_NBS	Fu_NBS	-0.722298	3.86914	0.190767	1
	Cluster-27654.0	--	--	Mus musculus 9 days embryo whole body cDNA, RIKEN full-length enriched library, clone:D030073L13 product:unclassifiable, full insert sequence	Ni_NBS	Fu_NBS	1.29209	0.819052	0.190815	1
	Cluster-36206.16484	transcription factor 7-like 1 isoform X2 [Microtus ochrogaster]	TCF7L1	Rattus norvegicus transcription factor 7 like 1 (Tcf7l1), mRNA	Ni_NBS	Fu_NBS	-0.634085	4.13499	0.191028	1
	Cluster-36206.3684	thymosin beta-4 precursor, partial [Rattus norvegicus]	TMSB4	PREDICTED: Mus musculus thymosin, beta 4, X chromosome (Tmsb4x), transcript variant X1, mRNA	Ni_NBS	Fu_NBS	0.425372	9.61923	0.191051	1
	Cluster-39661.0	ATP-binding cassette sub-family A member 3 [Mus caroli]	ABCA3	Mus musculus mammary gland RCB-0526 Jyg-MC(A) cDNA, RIKEN full-length enriched library, clone:G830048G07 product:ATP-binding cassette, sub-family A (ABC1), member 3, full insert sequence	Ni_NBS	Fu_NBS	0.981549	0.970454	0.191139	1
	Cluster-36206.4045	--	--	Mus musculus targeted KO-first, conditional ready, lacZ-tagged mutant allele Eif2s3y:tm1a(EUCOMM)Hmgu; transgenic	Ni_NBS	Fu_NBS	1.32198	0.300957	0.191214	1
	Cluster-36206.10121	tetratricopeptide repeat protein 37 [Mus caroli]	SKI3, TTC37	PREDICTED: Mus pahari tetratricopeptide repeat domain 37 (Ttc37), transcript variant X1, mRNA	Ni_NBS	Fu_NBS	-0.94068	0.615222	0.191268	1
	Cluster-37049.0	protocadherin Fat 1 precursor [Rattus norvegicus]	--	Mus musculus FAT atypical cadherin 1 (Fat1), mRNA	Ni_NBS	Fu_NBS	-0.974248	1.07953	0.191287	1
	Cluster-34956.0	unnamed protein product [Homo sapiens]	--	PREDICTED: Rattus norvegicus SEC14-like lipid binding 2 (Sec14l2), transcript variant X1, mRNA	Ni_NBS	Fu_NBS	-0.780071	2.55872	0.191303	1
	Cluster-557.0	--	--	Mus musculus BAC clone RP23-180A14 from chromosome 13, complete sequence	Ni_NBS	Fu_NBS	1.23351	0.466171	0.191474	1
	Cluster-30543.0	germ cell specific protein [Mus musculus]	--	Mus musculus BAC clone RP23-71A1 from chromosome 14, complete sequence	Ni_NBS	Fu_NBS	-0.829526	3.26305	0.191483	1
	Cluster-11559.0	solute carrier family 9, member 1 [Rattus norvegicus]	SLC9A1, NHE1	Mus musculus solute carrier family 9 (sodium/hydrogen exchanger), member 1, mRNA (cDNA clone MGC:58902 IMAGE:6529306), complete cds	Ni_NBS	Fu_NBS	-0.714165	1.38836	0.191614	1
	Cluster-36206.9508	Lysine-rich coiled-coil 1 [Mus musculus]	--	Mus musculus lysine-rich coiled-coil 1 (Krcc1), transcript variant 2, mRNA	Ni_NBS	Fu_NBS	0.570349	7.34356	0.191749	1
	Cluster-36206.5464	5E5 antigen-like [Meriones unguiculatus]	--	Mus musculus RIKEN cDNA 1810026B05 gene (1810026B05Rik), long non-coding RNA	Ni_NBS	Fu_NBS	-0.572689	6.31675	0.191766	1
	Cluster-16041.0	coiled-coil domain containing 22, isoform CRA_b, partial [Mus musculus]	--	PREDICTED: Mus pahari coiled-coil domain containing 22 (Ccdc22), mRNA	Ni_NBS	Fu_NBS	-1.02241	0.45525	0.191803	1
	Cluster-13884.0	--	--	--	Ni_NBS	Fu_NBS	1.1237	1.9759	0.191853	1
	Cluster-14532.0	LOW QUALITY PROTEIN: adhesion G protein-coupled receptor B1 isoform X2 [Cricetulus griseus]	BAI1	Mus musculus adhesion G protein-coupled receptor B1 (Adgrb1), transcript variant 2, mRNA	Ni_NBS	Fu_NBS	-0.677269	4.42006	0.19188	1
	Cluster-14423.0	--	--	--	Ni_NBS	Fu_NBS	1.40682	0.781275	0.191945	1
	Cluster-38495.1	RNA polymerase II-associated protein 3 [Mus caroli]	--	PREDICTED: Mus pahari RNA polymerase II associated protein 3 (Rpap3), mRNA	Ni_NBS	Fu_NBS	-1.16896	0.377404	0.191984	1
	Cluster-22607.0	PREDICTED: tRNA-splicing endonuclease subunit Sen54 isoform X1 [Rattus norvegicus]	TSEN54	PREDICTED: Rattus norvegicus tRNA splicing endonuclease subunit 54 (Tsen54), transcript variant X1, mRNA	Ni_NBS	Fu_NBS	-1.22714	0.87187	0.19211	1
	Cluster-31514.0	cadherin EGF LAG seven-pass G-type receptor 2 isoform X2 [Mus pahari]	CELSR2	PREDICTED: Rattus norvegicus cadherin, EGF LAG seven-pass G-type receptor 2 (Celsr2), transcript variant X2, mRNA	Ni_NBS	Fu_NBS	-0.852871	1.21744	0.192151	1
	Cluster-36206.7192	eukaryotic translation initiation factor 1A isoform X1 [Mus musculus]	EIF1A	Mus musculus eukaryotic translation initiation factor 1A (Eif1a), transcript variant 2, mRNA	Ni_NBS	Fu_NBS	0.5143	5.96573	0.192159	1
	Cluster-36206.7301	segment polarity protein dishevelled homolog DVL-2 [Mus caroli]	DVL	PREDICTED: Rattus norvegicus dishevelled segment polarity protein 2 (Dvl2), transcript variant X1, mRNA	Ni_NBS	Fu_NBS	-0.847593	0.751218	0.192177	1
	Cluster-36206.5658	MHC class II antigen RT1.B beta chain [Rattus norvegicus]	MHC2	Mus musculus NOD-derived CD11c +ve dendritic cells cDNA, RIKEN full-length enriched library, clone:F630324N09 product:histocompatibility 2, class II antigen A, beta 1, full insert sequence	Ni_NBS	Fu_NBS	0.807391	1.52427	0.192317	1
	Cluster-36206.2637	PREDICTED: 60S ribosomal protein L7a [Equus asinus]	RP-L7Ae, RPL7A	Rattus norvegicus TL0ADA42YJ21 mRNA sequence	Ni_NBS	Fu_NBS	-0.437851	7.84482	0.192381	1
	Cluster-36206.4480	--	--	Mus musculus NOL1/NOP2/Sun domain family member 6 (Nsun6), transcript variant 5, mRNA	Ni_NBS	Fu_NBS	-0.821622	2.79872	0.192387	1
	Cluster-33585.0	ryanodine receptor 2 isoform X6 [Mus musculus]	RYR2	Mus musculus ryanodine receptor 2, cardiac (Ryr2), mRNA	Ni_NBS	Fu_NBS	-0.882902	2.21885	0.192663	1
	Cluster-33765.0	--	--	Mus musculus chromosome 1, clone RP23-326H11, complete sequence	Ni_NBS	Fu_NBS	0.81426	1.38501	0.192693	1
	Cluster-27130.0	ras-GEF domain-containing family member 1A [Microtus ochrogaster]	--	Mus musculus RasGEF domain family, member 1A (Rasgef1a), transcript variant 2, mRNA	Ni_NBS	Fu_NBS	-0.721043	4.1621	0.192728	1
	Cluster-7746.0	--	--	Mus musculus chromosome 16, clone RP23-301D7, complete sequence	Ni_NBS	Fu_NBS	1.7329	-0.0856107	0.192787	1
	Cluster-36206.6331	mCG11209, partial [Mus musculus]	--	Mus musculus centrosomal protein 83, opposite strand (Cep83os), long non-coding RNA	Ni_NBS	Fu_NBS	1.51129	2.77507	0.192795	1
	Cluster-36206.3063	--	--	PREDICTED: Mus musculus Luc7-like (Luc7l), transcript variant X1, mRNA	Ni_NBS	Fu_NBS	1.72191	-0.275456	0.192823	1
	Cluster-36206.6840	unnamed protein product [Mus musculus]	KRAB	Mus musculus zinc finger protein 688, mRNA (cDNA clone MGC:41678 IMAGE:1345974), complete cds	Ni_NBS	Fu_NBS	-1.3441	0.0971756	0.193023	1
	Cluster-40729.1	E3 ubiquitin-protein ligase RLIM [Mus pahari]	RLIM, RNF12	Mus musculus ring finger protein, LIM domain interacting (Rlim), transcript variant 1, mRNA	Ni_NBS	Fu_NBS	-0.888841	1.64546	0.193029	1
	Cluster-32954.0	--	--	Mus musculus BAC clone RP23-30D21 from chromosome 3, complete sequence	Ni_NBS	Fu_NBS	-0.786162	2.07388	0.193068	1
	Cluster-22304.0	leukemia inhibitory factor receptor, isoform CRA_b, partial [Mus musculus]	LIFR, CD118	Mus musculus NOD-derived CD11c +ve dendritic cells cDNA, RIKEN full-length enriched library, clone:F630311N01 product:leukemia inhibitory factor receptor, full insert sequence	Ni_NBS	Fu_NBS	-0.736489	2.94316	0.193144	1
	Cluster-16851.0	--	--	Mouse DNA sequence from clone RP23-114O19 on chromosome X, complete sequence	Ni_NBS	Fu_NBS	1.19118	0.73826	0.193339	1
	Cluster-8028.0	serine/threonine kinase 10 [Tokudaia muenninki]	STK10, LOK	Tokudaia muenninki STK10 mRNA for serine/threonine kinase 10, complete cds	Ni_NBS	Fu_NBS	0.692595	2.18429	0.193355	1
	Cluster-36206.1969	ret proto-oncogene, isoform CRA_b, partial [Mus musculus]	RET	Mus musculus ret proto-oncogene (Ret), transcript variant 4, mRNA	Ni_NBS	Fu_NBS	-0.785886	8.2325	0.193371	1
	Cluster-36206.5436	PREDICTED: solute carrier family 2, facilitated glucose transporter member 1 [Ochotona princeps]	SLC2A1, GLUT1	Xenopus laevis glucose transporter 14, mRNA (cDNA clone MGC:154790 IMAGE:7199840), complete cds	Ni_NBS	Fu_NBS	-0.73255	1.20995	0.193371	1
	Cluster-39011.0	--	--	PREDICTED: Mus caroli mitogen-activated protein kinase 11 (Mapk11), transcript variant X2, mRNA	Ni_NBS	Fu_NBS	-1.41431	0.445148	0.193437	1
	Cluster-36206.6723	--	--	PREDICTED: Rattus norvegicus nidogen 1 (Nid1), transcript variant X1, mRNA	Ni_NBS	Fu_NBS	0.769229	3.68148	0.193497	1
	Cluster-36206.12751	mCG1028420, partial [Mus musculus]	--	Mus musculus BAC clone RP23-103P11 from chromosome 3, complete sequence	Ni_NBS	Fu_NBS	-1.11594	0.694205	0.193537	1
	Cluster-36206.3355	--	--	Mus musculus chromosome 5, clone RP23-270N2, complete sequence	Ni_NBS	Fu_NBS	-0.818774	2.26964	0.193852	1
	Cluster-41033.0	Golgi-associated PDZ and coiled-coil motif-containing protein isoform X2 [Mus caroli]	--	Mus musculus golgi associated PDZ and coiled-coil motif containing (Gopc), transcript variant 2, mRNA	Ni_NBS	Fu_NBS	-1.02974	0.641003	0.193857	1
	Cluster-32716.0	--	--	PREDICTED: Equus asinus receptor interacting serine/threonine kinase 1 (RIPK1), transcript variant X1, mRNA	Ni_NBS	Fu_NBS	0.976692	1.03561	0.193902	1
	Cluster-36206.7238	RecName: Full=Zinc finger matrin-type protein 1	--	Mouse DNA sequence from clone RP23-65A22 on chromosome X, complete sequence	Ni_NBS	Fu_NBS	-0.73726	1.99953	0.193921	1
	Cluster-36206.9566	receptor expression-enhancing protein 6 isoform X2 [Mus pahari]	REEP5_6	Mus musculus receptor accessory protein 6 (Reep6), transcript variant 1, mRNA	Ni_NBS	Fu_NBS	0.66004	5.7796	0.193928	1
	Cluster-37852.1	--	--	Mus musculus BAC clone RP24-498G16 from chromosome 19, complete sequence	Ni_NBS	Fu_NBS	1.175	0.545428	0.193944	1
	Cluster-36206.9021	medium-chain specific acyl-CoA dehydrogenase, mitochondrial [Octodon degus]	ACADM, acd	PREDICTED: Mus caroli acyl-CoA dehydrogenase medium chain (Acadm), mRNA	Ni_NBS	Fu_NBS	-0.843924	1.49479	0.193981	1
	Cluster-36206.16201	--	--	Mus musculus targeted non-conditional, lacZ-tagged mutant allele Dazl:tm1e(KOMP)Wtsi; transgenic	Ni_NBS	Fu_NBS	0.783676	1.91472	0.194012	1
	Cluster-25920.0	--	--	PREDICTED: Mus caroli zinc finger protein 770 (Znf770), transcript variant X1, mRNA	Ni_NBS	Fu_NBS	0.648449	4.26568	0.194082	1
	Cluster-29016.0	wingless-related MMTV integration site 5A, partial [Mus musculus]	WNT5	PREDICTED: Peromyscus maniculatus bairdii wingless-type MMTV integration site family member 5A (Wnt5a), transcript variant X2, mRNA	Ni_NBS	Fu_NBS	-0.971769	1.71109	0.194088	1
	Cluster-36206.2527	--	--	Mus musculus BAC clone RP24-62L21 from 13, complete sequence	Ni_NBS	Fu_NBS	1.00454	0.959814	0.194211	1
	Cluster-15623.0	PREDICTED: kelch-like protein 20 isoform X1 [Rattus norvegicus]	KLHL20, KLEIP	PREDICTED: Rattus norvegicus kelch-like family member 20 (Klhl20), transcript variant X3, mRNA	Ni_NBS	Fu_NBS	-0.963298	0.700136	0.194261	1
	Cluster-37400.0	--	--	Mouse DNA sequence from clone RP23-70A15 on chromosome 11, complete sequence	Ni_NBS	Fu_NBS	0.772557	2.1856	0.19432	1
	Cluster-4144.0	--	--	Mus musculus chromosome 15, clone RP23-74H8, complete sequence	Ni_NBS	Fu_NBS	-1.25065	0.449389	0.194356	1
	Cluster-36206.17738	hexamethylene bis-acetamide inducible 1, isoform CRA_a [Mus musculus]	HEXIM1_2	Mus musculus targeted deletion, lacZ-tagged mutant allele Acbd4:tm1(KOMP)Ucd; transgenic	Ni_NBS	Fu_NBS	0.745095	4.24005	0.194386	1
	Cluster-36206.9784	rRNA-processing protein FCF1 homolog isoform X1 [Cricetulus griseus]	UTP24, FCF1	Mus musculus FCF1 rRNA processing protein (Fcf1), mRNA	Ni_NBS	Fu_NBS	-0.664995	1.85825	0.194405	1
	Cluster-36206.16849	AN1-type zinc finger protein 6-like isoform 2 [Cricetulus griseus]	--	PREDICTED: Rattus norvegicus zinc finger AN1-type containing 6 (Zfand6), transcript variant X4, mRNA	Ni_NBS	Fu_NBS	-1.09411	0.768976	0.194469	1
	Cluster-36206.95	GTP-binding protein SAR1b [Macaca nemestrina]	--	Mus musculus secretion associated Ras related GTPase 1B (Sar1b), mRNA	Ni_NBS	Fu_NBS	-0.989911	0.25513	0.194483	1
	Cluster-14937.2	spectrin beta chain, erythrocytic [Mus caroli]	SPTB	Mus musculus spectrin beta 1, mRNA (cDNA clone MGC:183694 IMAGE:9087694), complete cds	Ni_NBS	Fu_NBS	-0.556143	6.75548	0.194543	1
	Cluster-22316.2	PREDICTED: transcriptional activator protein Pur-alpha [Elephantulus edwardii]	--	Mus musculus BAC clone RP24-464B16 from chromosome 18, complete sequence	Ni_NBS	Fu_NBS	0.522367	5.96788	0.194597	1
	Cluster-36206.6460	RING finger protein 141 isoform X1 [Heterocephalus glaber]	--	Mus musculus ring finger protein 141, mRNA (cDNA clone MGC:19457 IMAGE:3582546), complete cds	Ni_NBS	Fu_NBS	-0.773808	1.6612	0.194698	1
	Cluster-24373.0	telomere repeats-binding bouquet formation protein 2 [Mus pahari]	--	PREDICTED: Mus caroli telomere repeat binding bouquet formation protein 2 (Terb2), mRNA	Ni_NBS	Fu_NBS	0.560994	5.25354	0.194779	1
	Cluster-40257.1	zinc finger X-chromosomal protein isoform X1 [Mus musculus]	--	Mus musculus zinc finger protein X-linked (Zfx), transcript variant 3, mRNA	Ni_NBS	Fu_NBS	-1.43228	0.0707669	0.194952	1
	Cluster-36419.0	arf-GAP with Rho-GAP domain, ANK repeat and PH domain-containing protein 2 isoform X1 [Mus pahari]	--	Mus musculus targeted non-conditional, lacZ-tagged mutant allele 1700017D01Rik:tm1e(KOMP)Wtsi; transgenic	Ni_NBS	Fu_NBS	0.866379	1.70597	0.19527	1
	Cluster-7879.0	nuclear envelope integral membrane protein 2 isoform X1 [Mesocricetus auratus]	--	Rattus norvegicus nuclear envelope integral membrane protein 2 (Nemp2), mRNA	Ni_NBS	Fu_NBS	-0.708915	3.88164	0.195335	1
	Cluster-36206.3027	--	--	Mus musculus targeted KO-first, conditional ready, lacZ-tagged mutant allele Apoa5:tm1a(EUCOMM)Hmgu; transgenic	Ni_NBS	Fu_NBS	-0.892493	0.671824	0.195398	1
	Cluster-36206.2848	zinc finger protein 420-like [Mus pahari]	KRAB	Mus musculus zinc finger protein 758 (Zfp758), transcript variant 3, mRNA	Ni_NBS	Fu_NBS	1.02509	2.49329	0.195405	1
	Cluster-28702.7	PREDICTED: msx2-interacting protein isoform X2 [Peromyscus maniculatus bairdii]	--	Mus musculus spen family transcription repressor (Spen), transcript variant 2, mRNA	Ni_NBS	Fu_NBS	1.24548	0.832484	0.195409	1
	Cluster-36206.8917	disintegrin and metalloproteinase domain-containing protein 21-like [Mus pahari]	--	PREDICTED: Mus pahari disintegrin and metalloproteinase domain-containing protein 21-like (LOC110324895), mRNA	Ni_NBS	Fu_NBS	1.94307	2.8374	0.19548	1
	Cluster-11194.2	Guanylate binding protein 3 [Mus musculus]	GBP1_3_4_7	Mus musculus guanylate binding protein 3, mRNA (cDNA clone MGC:29218 IMAGE:5036920), complete cds	Ni_NBS	Fu_NBS	1.60591	0.106561	0.195536	1
	Cluster-39702.0	--	--	Mus musculus BAC clone RP23-387F19 from chromosome 14, complete sequence	Ni_NBS	Fu_NBS	0.851545	1.08895	0.195556	1
	Cluster-13166.0	--	--	Mus musculus strain DBA/2J Lisch-like (Ll) gene, 3' UTR	Ni_NBS	Fu_NBS	-1.12634	0.944829	0.195649	1
	Cluster-36206.2026	PREDICTED: endogenous retrovirus group K member 18 Pol protein-like [Marmota marmota marmota]	--	--	Ni_NBS	Fu_NBS	0.895667	4.75825	0.195672	1
	Cluster-36206.8578	60S ribosomal protein L6 [Cricetulus griseus]	RP-L6e, RPL6	Mus musculus ribosomal protein L6 (Rpl6), mRNA	Ni_NBS	Fu_NBS	-0.449214	8.96387	0.195744	1
	Cluster-6180.0	--	--	Mus musculus BAC clone RP23-148K14 from 1, complete sequence	Ni_NBS	Fu_NBS	-0.85363	0.697455	0.195812	1
	Cluster-41534.2	apoptosis-inducing factor 2 [Microcebus murinus]	--	Mus musculus apoptosis-inducing factor, mitochondrion-associated 2 (Aifm2), transcript variant 3, mRNA	Ni_NBS	Fu_NBS	0.639939	5.91109	0.195916	1
	Cluster-36206.13310	protein fantom isoform X2 [Mus caroli]	RPGRIP1L	PREDICTED: Mus caroli RPGRIP1 like (Rpgrip1l), transcript variant X3, mRNA	Ni_NBS	Fu_NBS	0.630359	5.37007	0.196148	1
	Cluster-19393.0	platelet endothelial cell adhesion molecule isoform X1 [Mus pahari]	PECAM1, CD31	Mus musculus platelet/endothelial cell adhesion molecule 1 (Pecam1), transcript variant 3, mRNA	Ni_NBS	Fu_NBS	-0.868884	4.85396	0.196203	1
	Cluster-36206.2217	sterile alpha motif domain-containing protein 15 isoform X1 [Mus musculus]	--	Mus musculus centrosomal protein 83, opposite strand (Cep83os), long non-coding RNA	Ni_NBS	Fu_NBS	1.38541	2.77857	0.196295	1
	Cluster-36206.16710	--	--	Mouse DNA sequence from clone RP23-115D20 on chromosome 16, complete sequence	Ni_NBS	Fu_NBS	1.42938	-0.00892219	0.19648	1
	Cluster-36206.16360	dual specificity protein phosphatase 2 [Rattus norvegicus]	DUSP, MKP	Rattus norvegicus dual specificity phosphatase 2 (Dusp2), mRNA &amp;&amp; BC088205.1 Rattus norvegicus dual specificity phosphatase 2, mRNA (cDNA clone MGC:108907 IMAGE:7380627), complete cds	Ni_NBS	Fu_NBS	-1.30689	0.531279	0.196627	1
	Cluster-36206.2218	mCG147233 [Mus musculus]	--	Mus musculus targeted KO-first, conditional ready, lacZ-tagged mutant allele BC005624:tm1a(KOMP)Wtsi; transgenic	Ni_NBS	Fu_NBS	1.56976	-0.199616	0.196684	1
	Cluster-38266.0	--	--	Mus musculus BAC clone RP23-292N18 from 6, complete sequence	Ni_NBS	Fu_NBS	0.706013	1.60622	0.196702	1
	Cluster-36206.12155	PREDICTED: MORC family CW-type zinc finger protein 2 isoform X1 [Rattus norvegicus]	--	Mus musculus microrchidia 2A (Morc2a), transcript variant 1, mRNA	Ni_NBS	Fu_NBS	-0.839644	2.31537	0.196706	1
	Cluster-7897.1	--	--	PREDICTED: Mus musculus phosphoprotein associated with glycosphingolipid microdomains 1 (Pag1), transcript variant X3, mRNA	Ni_NBS	Fu_NBS	0.605069	4.22868	0.196754	1
	Cluster-5326.0	Crx opposite strand transcript 1 isoform c [Mus musculus]	--	Mus musculus BAC clone RP23-353E16 from chromosome 17, complete sequence	Ni_NBS	Fu_NBS	-0.965642	1.03442	0.19679	1
	Cluster-36206.4382	dual specificity phosphatase 3 (vaccinia virus phosphatase VH1-related), isoform CRA_a, partial [Mus musculus]	DUSP3, VHR	PREDICTED: Mus pahari dual specificity phosphatase 3 (Dusp3), transcript variant X2, mRNA	Ni_NBS	Fu_NBS	0.59585	5.65136	0.19705	1
	Cluster-21351.0	--	--	Mus musculus chromosome 19, clone RP23-18G1, complete sequence	Ni_NBS	Fu_NBS	-1.58421	0.0919083	0.197095	1
	Cluster-30471.0	rCG46329 [Rattus norvegicus]	--	PREDICTED: Mus musculus ATPase, Ca++ transporting, plasma membrane 4 (Atp2b4), transcript variant X3, mRNA	Ni_NBS	Fu_NBS	0.848717	2.96189	0.197367	1
	Cluster-36206.17255	--	--	Mus musculus chromosome 7, clone RP23-288B12, complete sequence	Ni_NBS	Fu_NBS	0.80269	1.46665	0.197544	1
	Cluster-33015.0	--	--	Mus musculus pleckstrin homology domain containing, family O member 2 (Plekho2), mRNA	Ni_NBS	Fu_NBS	0.686726	2.66227	0.197566	1
	Cluster-34107.0	lysophosphatidic acid receptor 6 [Microtus ochrogaster]	LPAR6, P2RY5	Rattus norvegicus lysophosphatidic acid receptor 6 (Lpar6), mRNA &amp;&amp; BC098703.1 Rattus norvegicus purinergic receptor P2Y, G-protein coupled, 5, mRNA (cDNA clone MGC:112684 IMAGE:7389453), complete cds	Ni_NBS	Fu_NBS	0.867896	4.48677	0.19782	1
	Cluster-36206.13652	delta(24)-sterol reductase isoform X2 [Cricetulus griseus]	DHCR24, DWF1	PREDICTED: Cricetulus griseus 24-dehydrocholesterol reductase (Dhcr24), mRNA	Ni_NBS	Fu_NBS	-0.516671	7.44282	0.197894	1
	Cluster-36206.16596	--	--	Mus musculus BAC clone RP23-289F7 from 7, complete sequence	Ni_NBS	Fu_NBS	0.81898	1.19533	0.198001	1
	Cluster-3584.9	--	--	Mus musculus lemur tyrosine kinase 2 (Lmtk2), mRNA	Ni_NBS	Fu_NBS	0.655642	4.89314	0.198291	1
	Cluster-36206.9599	hypothetical protein ASZ78_004785 [Callipepla squamata]	HNRNPF_H	Mus musculus heterogeneous nuclear ribonucleoprotein H1, mRNA (cDNA clone IMAGE:3500542), with apparent retained intron	Ni_NBS	Fu_NBS	0.549553	6.14277	0.198319	1
	Cluster-34063.0	--	--	Mus musculus targeted non-conditional, lacZ-tagged mutant allele Fundc2:tm1e(EUCOMM)Hmgu; transgenic	Ni_NBS	Fu_NBS	0.71752	2.43252	0.198354	1
	Cluster-26151.0	AP-5 complex subunit mu-1 [Mus pahari]	AP5M1, MUDENG	Mus musculus adaptor-related protein complex 5, mu 1 subunit (Ap5m1), transcript variant 1, mRNA	Ni_NBS	Fu_NBS	0.670808	5.5836	0.198659	1
	Cluster-14130.0	PREDICTED: tyrosine-protein phosphatase non-receptor type 9 [Peromyscus maniculatus bairdii]	PTPN9, MEG2	Mus musculus protein tyrosine phosphatase, non-receptor type 9 (Ptpn9), mRNA &amp;&amp; BC053017.1 Mus musculus protein tyrosine phosphatase, non-receptor type 9, mRNA (cDNA clone MGC:62214 IMAGE:5708923), complete cds	Ni_NBS	Fu_NBS	0.607637	6.37207	0.198676	1
	Cluster-36206.5849	solute carrier family 37 (glycerol-3-phosphate transporter), member 1, isoform CRA_a [Mus musculus]	SLC37A1_2	Mus musculus solute carrier family 37 (glycerol-3-phosphate transporter), member 1 (Slc37a1), transcript variant 1, mRNA	Ni_NBS	Fu_NBS	1.06106	2.49756	0.19872	1
	Cluster-36206.16312	mCG146322, partial [Mus musculus]	--	Mus musculus targeted KO-first, conditional ready, lacZ-tagged mutant allele Fbf1:tm1a(EUCOMM)Wtsi; transgenic	Ni_NBS	Fu_NBS	0.798868	3.51926	0.198893	1
	Cluster-36206.13774	pericentriolar material 1, isoform CRA_a [Mus musculus]	PCM1	Mus musculus pericentriolar material 1 (Pcm1), mRNA	Ni_NBS	Fu_NBS	-0.668379	2.7226	0.198974	1
	Cluster-13279.1	--	--	Mus musculus RIKEN cDNA 8030462N17 gene (8030462N17Rik), transcript variant 1, mRNA	Ni_NBS	Fu_NBS	0.611506	4.15321	0.198998	1
	Cluster-40472.0	--	--	Mus musculus chromosome 5, clone RP23-377E6, complete sequence	Ni_NBS	Fu_NBS	0.836404	3.19196	0.199016	1
	Cluster-36206.13894	vacuolar protein sorting-associated protein 13A isoform X3 [Neophocaena asiaeorientalis asiaeorientalis]	VPS13A_C	Mus musculus BAC clone RP24-66B2 from chromosome 19, complete sequence	Ni_NBS	Fu_NBS	1.2523	2.41966	0.199217	1
	Cluster-37646.0	PREDICTED: microtubule-associated proteins 1A/1B light chain 3B isoform X1 [Rattus norvegicus]	MAP1LC	Mus musculus microtubule-associated protein 1 light chain 3 beta (Map1lc3b), transcript variant 1, mRNA	Ni_NBS	Fu_NBS	-0.479005	8.00395	0.199383	1
	Cluster-36206.10915	CLK4-associating serine/arginine rich protein [Anabas testudineus]	SFRS16	PREDICTED: Mus musculus CLK4-associating serine/arginine rich protein (Clasrp), transcript variant X1, mRNA	Ni_NBS	Fu_NBS	-0.680884	2.13964	0.199397	1
	Cluster-19504.0	RIKEN cDNA 2010011I20, isoform CRA_b, partial [Mus musculus]	--	Mus musculus family with sequence similarity 210, member B (Fam210b), mRNA	Ni_NBS	Fu_NBS	0.59796	5.00433	0.19942	1
	Cluster-36206.6921	--	--	Mus musculus targeted KO-first, conditional ready, lacZ-tagged mutant allele Chd1:tm1a(KOMP)Wtsi; transgenic	Ni_NBS	Fu_NBS	0.84838	2.1666	0.199553	1
	Cluster-32795.0	integrin alpha-7 isoform 2 precursor [Mus musculus]	ITGA7	Mus musculus integrin alpha 7 (Itga7), transcript variant 2, mRNA	Ni_NBS	Fu_NBS	0.64362	3.6343	0.199562	1
	Cluster-10389.0	--	--	Rattus norvegicus TL0AEA4YE01 mRNA sequence	Ni_NBS	Fu_NBS	1.49319	0.902684	0.199564	1
	Cluster-36206.8172	mCG147326 [Mus musculus]	--	Mus musculus strain C57BL6/J chromosome 6 clone RP23-65N7, complete sequence	Ni_NBS	Fu_NBS	-1.00185	0.855485	0.199702	1
	Cluster-15787.0	PREDICTED: zinc finger protein 420-like isoform X1 [Monodelphis domestica]	KRAB	Mus musculus zinc finger protein 707 (Zfp707), transcript variant 3, mRNA	Ni_NBS	Fu_NBS	-0.607251	4.74946	0.199757	1
	Cluster-24595.0	bifunctional epoxide hydrolase 2 [Mus caroli]	EPHX2	Mus musculus epoxide hydrolase 2, cytoplasmic (Ephx2), transcript variant 4, mRNA	Ni_NBS	Fu_NBS	0.8606	2.57325	0.199818	1
	Cluster-36206.13619	hypothetical protein I79_006758 [Cricetulus griseus]	--	PREDICTED: Mus musculus protein inhibitor of activated STAT 1 (Pias1), transcript variant X1, mRNA	Ni_NBS	Fu_NBS	0.677558	2.21672	0.19984	1
	Cluster-36206.3103	--	--	PREDICTED: Mus musculus growth arrest specific 7 (Gas7), transcript variant X5, mRNA	Ni_NBS	Fu_NBS	0.660177	4.73093	0.199972	1
	Cluster-34290.0	RecName: Full=Alsin; AltName: Full=Amyotrophic lateral sclerosis 2 protein homolog	ALS2	Mus musculus alsin Rho guanine nucleotide exchange factor (Als2), transcript variant 1, mRNA	Ni_NBS	Fu_NBS	-0.704718	1.4239	0.200009	1
	Cluster-36206.8699	mFLJ00387 protein, partial [Mus musculus]	PINK1	Mus musculus PTEN induced putative kinase 1, mRNA (cDNA clone MGC:91364 IMAGE:30542123), complete cds	Ni_NBS	Fu_NBS	-0.687058	4.84809	0.200286	1
	Cluster-24138.0	mCG147233 [Mus musculus]	--	Mus musculus targeted non-conditional, lacZ-tagged mutant allele Papln:tm1e(KOMP)Wtsi; transgenic	Ni_NBS	Fu_NBS	1.35894	1.96781	0.200753	1
	Cluster-16508.0	--	--	Mus musculus BAC clone RP23-340E6 from chromosome 13, complete sequence	Ni_NBS	Fu_NBS	1.6912	3.47569	0.200826	1
	Cluster-36206.335	WD repeat-containing protein 75 [Mus pahari]	NAN1, UTP17, WDR75	Mus musculus WD repeat domain 75 (Wdr75), mRNA	Ni_NBS	Fu_NBS	-0.81049	0.565868	0.200888	1
	Cluster-28247.0	--	--	PREDICTED: Rattus norvegicus spermatogenesis associated 13 (Spata13), transcript variant X3, mRNA	Ni_NBS	Fu_NBS	0.787122	4.04608	0.2009	1
	Cluster-40399.0	tetraspanin-17 isoform X2 [Mus pahari]	FBXO23, TSPAN17	Mus musculus tetraspanin 17 (Tspan17), mRNA	Ni_NBS	Fu_NBS	0.663775	6.57193	0.200927	1
	Cluster-36206.15285	F-BAR and double SH3 domains protein 2 isoform 2 [Mus musculus]	FCHSD	Mus musculus FCH and double SH3 domains 2 (Fchsd2), transcript variant 2, mRNA	Ni_NBS	Fu_NBS	-0.746215	1.70332	0.201057	1
	Cluster-36206.2429	--	--	--	Ni_NBS	Fu_NBS	2.13134	-0.107548	0.201108	1
	Cluster-36206.2715	ephrin-B1 [Castor canadensis]	EFNB	PREDICTED: Mus caroli ephrin B1 (Efnb1), transcript variant X1, mRNA	Ni_NBS	Fu_NBS	0.586806	7.14396	0.201214	1
	Cluster-36206.368	--	--	Mus musculus BAC clone RP23-430N1 from chromosome 6, complete sequence	Ni_NBS	Fu_NBS	0.982045	2.65336	0.201264	1
	Cluster-36206.10506	Ube2i protein [Mus musculus]	UBE2I, UBC9	PREDICTED: Rattus norvegicus ubiquitin-conjugating enzyme E2I (Ube2i), transcript variant X5, mRNA	Ni_NBS	Fu_NBS	-0.700467	1.86021	0.20128	1
	Cluster-36206.3195	--	--	Mus musculus leishmanolysin-like (metallopeptidase M8 family) (Lmln), mRNA	Ni_NBS	Fu_NBS	0.742227	3.60393	0.201362	1
	Cluster-28157.0	docking protein 2 isoform X1 [Mus caroli]	DOK2	Mus musculus docking protein Dok-R mRNA, complete cds	Ni_NBS	Fu_NBS	0.634919	2.4291	0.20137	1
	Cluster-38297.0	--	--	Mus musculus translocase of outer mitochondrial membrane 5 (Tomm5), transcript variant 2, mRNA	Ni_NBS	Fu_NBS	0.721095	4.03377	0.201735	1
	Cluster-36206.15892	activity-dependent neuroprotector homeobox protein isoform X2 [Mus caroli]	--	Rattus norvegicus activity-dependent neuroprotector homeobox (Adnp), mRNA	Ni_NBS	Fu_NBS	-0.642946	2.97132	0.201833	1
	Cluster-8785.1	zinc finger protein 764 isoform X2 [Pan paniscus]	KRAB	PREDICTED: Rattus norvegicus KRAB domain-containing protein ZNF747-like (LOC102553962), transcript variant X1, mRNA &amp;&amp; XM_006230370.3 PREDICTED: Rattus norvegicus KRAB domain-containing protein ZNF747-like (LOC102553962), transcript variant X1, mRNA	Ni_NBS	Fu_NBS	1.07291	1.93618	0.201883	1
	Cluster-8499.0	--	--	Mus musculus BAC clone RP23-21P10 from 1, complete sequence	Ni_NBS	Fu_NBS	1.72619	0.0302353	0.202015	1
	Cluster-36206.18153	--	--	--	Ni_NBS	Fu_NBS	-1.91596	0.3277	0.202116	1
	Cluster-36206.9896	non-catalytic region of tyrosine kinase adaptor protein 2 (predicted) [Rattus norvegicus]	NCK2, GRB4	Mus musculus non-catalytic region of tyrosine kinase adaptor protein 2 (Nck2), mRNA	Ni_NBS	Fu_NBS	-0.921815	1.09295	0.202208	1
	Cluster-41255.1	extracellular sulfatase Sulf-1 isoform X1 [Mus caroli]	SULF	Mus musculus premature mRNA for mKIAA1077 protein	Ni_NBS	Fu_NBS	0.537914	6.7518	0.202378	1
	Cluster-36206.6512	mKIAA1649 protein, partial [Mus musculus]	--	Rattus norvegicus DNA polymerase delta interacting protein 3 (Poldip3), mRNA	Ni_NBS	Fu_NBS	-0.450995	7.92719	0.202481	1
	Cluster-38984.0	--	--	PREDICTED: Mus musculus immunoglobulin superfamily, member 9B (Igsf9b), transcript variant X12, mRNA	Ni_NBS	Fu_NBS	0.666318	2.45524	0.202501	1
	Cluster-36206.3265	PREDICTED: sorting nexin-33 isoform X1 [Rattus norvegicus]	SNX9_18_33	Mus musculus sorting nexin 33 (Snx33), mRNA	Ni_NBS	Fu_NBS	0.645614	8.21346	0.202518	1
	Cluster-36206.11171	high mobility group AT-hook 1, isoform CRA_e, partial [Homo sapiens]	HMGA1	Mus musculus high mobility group AT-hook 1 (Hmga1), transcript variant 3, mRNA	Ni_NBS	Fu_NBS	-0.59097	5.05186	0.202549	1
	Cluster-36206.1980	BOD1L1 isoform 1 [Pan troglodytes]	--	PREDICTED: Mus caroli biorientation of chromosomes in cell division 1 like 1 (Bod1l1), transcript variant X4, mRNA	Ni_NBS	Fu_NBS	0.985034	0.814436	0.202937	1
[truncated: 15,356 more rows]

## Sheet: Annotation
	Genes	NR Description	NT Description	KO Name	KO Description	PFAM description	Gene Ontology Biological Pathway	BP Description	Gene Ontology Molecular Function	MF Description	Gene Ontology Cellular Component	CC Description	KOG Description
[truncated: 66,077 more rows]
